# Supplementary material for: High-Resolution Metagenomics of Human Gut Microbiota Generated by Nanopore and Illumina Hybrid Metagenome Assembly
Source: Front Microbiol. 2022 May 12;13:801587. doi: 10.3389/fmicb.2022.801587 (PMC9134245; doi:10.3389/fmicb.2022.801587)
Supplement: Supplementary file 1 [file Data_Sheet_1.xlsx]

## Sheet: metaSPAdes
MAGs	completeness	contamination	GC	lineage	N50	size	binner	Count
metaSPAdes-concoct.bin.99	100	1.197	0.465	Selenomonadales	70264	2406967	binsA	54
metaSPAdes-concoct.bin.123	100	1.265	0.31	Firmicutes	65935	2544461	binsA	66
metaSPAdes-maxbin2.bin.16	100	18.96	0.55	Bacteria	110699	2735160	binsB	207
metaSPAdes-concoct.bin.23	100	185.7	0.579	root	28837	8895759	binsA	629
metaSPAdes-metabat2.bin.39	99.51	0.961	0.545	Bacteroidetes	115100	2146454	binsC	983
metaSPAdes-maxbin2.bin.22	99.51	0.966	0.415	Lachnospiraceae	55736	3477667	binsB	177
metaSPAdes-concoct.bin.4	99.31	176.7	0.447	Bacteria	78782	13802881	binsA	403
metaSPAdes-maxbin2.bin.44	99.24	0.943	0.436	Bacteroidales	127420	3057672	binsB	80
metaSPAdes-maxbin2.bin.27	99.18	0.24	0.596	Bacteroidetes	38734	2878203	binsB	478
metaSPAdes-concoct.bin.8	99.03	0	0.417	Lachnospiraceae	79448	2768261	binsA	74
metaSPAdes-metabat2.bin.68	99.03	0.483	0.412	Lachnospiraceae	64656	3197071	binsC	181
metaSPAdes-concoct.bin.20	99.03	3.472	0.416	Lachnospiraceae	55736	3412976	binsA	110
metaSPAdes-concoct.bin.127	98.99	1.677	0.407	Clostridiales	40058	2208787	binsA	103
metaSPAdes-metabat2.bin.58	98.99	1.677	0.406	Clostridiales	40181	2109340	binsC	647
metaSPAdes-concoct.bin.39	98.86	0.566	0.441	Bacteroidales	115283	3384556	binsA	94
metaSPAdes-concoct.bin.34	98.86	1.486	0.482	Bacteroidales	71807	4627322	binsA	141
metaSPAdes-concoct.bin.89	98.65	0	0.365	Clostridiales	78191	3257610	binsA	75
metaSPAdes-metabat2.bin.94	98.65	0.671	0.582	Clostridiales	68797	2323354	binsC	1029
metaSPAdes-concoct.bin.79	98.65	4.697	0.365	Clostridiales	209184	1868139	binsA	12
metaSPAdes-maxbin2.bin.38	98.65	15.6	0.364	Clostridiales	33919	5868088	binsB	118
metaSPAdes-maxbin2.bin.43	98.55	1.964	0.418	Lachnospiraceae	73616	3026031	binsB	52
metaSPAdes-concoct.bin.53	98.51	0.277	0.454	Bacteroidales	119525	3299494	binsA	51
metaSPAdes-concoct.bin.117	98.42	87.41	0.431	Bacteroidales	42643	10461607	binsA	468
metaSPAdes-concoct.bin.97	98.38	0	0.432	Bacteria	72574	4049652	binsA	99
metaSPAdes-maxbin2.bin.60	98.27	23.1	0.599	Bacteria	13780	2393035	binsB	77
metaSPAdes-maxbin2.bin.39	98.27	48.04	0.479	Bacteria	47689	7266536	binsB	357
metaSPAdes-concoct.bin.74	98.27	99.76	0.55	Bacteria	20969	8892732	binsA	665
metaSPAdes-concoct.bin.41	98.24	222.4	0.493	Bacteria	16961	8934306	binsA	746
metaSPAdes-maxbin2.bin.35	98.23	0.769	0.45	Bacteroidales	117902	4961200	binsB	259
metaSPAdes-metabat2.bin.12	98.08	83.15	0.331	Bacteria	4114	11021473	binsC	2332
metaSPAdes-maxbin2.bin.15	97.74	24.84	0.456	Bacteroidales	91401	6196678	binsB	1313
metaSPAdes-maxbin2.bin.34	97.65	1.174	0.36	Clostridiales	20352	2560357	binsB	251
metaSPAdes-metabat2.bin.89	97.6	0.898	0.472	Selenomonadales	79624	2160919	binsC	1981
metaSPAdes-metabat2.bin.73	97.58	0.483	0.417	Lachnospiraceae	57354	3137080	binsC	889
metaSPAdes-concoct.bin.67	97.58	1.774	0.594	Actinobacteria	14487	2302930	binsA	258
metaSPAdes-concoct.bin.119	97.51	0.621	0.621	Proteobacteria	34399	2541229	binsA	147
metaSPAdes-concoct.bin.50	97.51	0.68	0.565	Clostridiales	7164	2306102	binsA	416
metaSPAdes-maxbin2.bin.58	97.41	57.41	0.408	Bacteria	15272	3108875	binsB	132
metaSPAdes-metabat2.bin.34	97.37	0.371	0.486	Bacteroidales	83884	3705114	binsC	389
metaSPAdes-metabat2.bin.43	97.31	0	0.432	Bacteria	67859	4058590	binsC	1431
metaSPAdes-maxbin2.bin.40	97.31	3.494	0.432	Bacteria	66467	4439854	binsB	18
metaSPAdes-concoct.bin.130	97.08	0	0.45	Bacteroidales	123945	4812055	binsA	61
metaSPAdes-concoct.bin.126	96.97	1.174	0.359	Clostridiales	20352	2638316	binsA	253
metaSPAdes-metabat2.bin.50	96.85	0.24	0.603	Bacteroidetes	40163	2478431	binsC	769
metaSPAdes-maxbin2.bin.25	96.73	1.566	0.581	Enterobacteriaceae	32372	4923362	binsB	12
metaSPAdes-metabat2.bin.11	96.64	0.335	0.361	Clostridiales	21692	2280930	binsC	236
metaSPAdes-concoct.bin.118	96.64	1.342	0.584	Clostridiales	69692	2212017	binsA	53
metaSPAdes-maxbin2.bin.51	96.59	36.8	0.573	Clostridiales	5014	3340762	binsB	155
metaSPAdes-maxbin2.bin.30	96.55	5.172	0.566	Bacteria	36829	3437992	binsB	355
metaSPAdes-concoct.bin.10	96.55	64.98	0.279	Bacteria	1968	3373550	binsA	1769
metaSPAdes-maxbin2.bin.66	96.44	112.8	0.601	Bacteria	4332	6161405	binsB	56
metaSPAdes-metabat2.bin.82	96.42	0.247	0.461	Bacteroidales	103305	4183578	binsC	1942
metaSPAdes-metabat2.bin.26	96.37	3.797	0.49	Clostridiales	52623	2549148	binsC	281
metaSPAdes-concoct.bin.100	96.28	1.23	0.482	Clostridiales	15942	1908458	binsA	175
metaSPAdes-metabat2.bin.78	95.54	0	0.451	Bacteroidales	131413	4584507	binsC	46
metaSPAdes-maxbin2.bin.33	95.48	1.671	0.512	Enterobacteriaceae	15569	4480445	binsB	6
metaSPAdes-maxbin2.bin.32	95.2	1.696	0.475	Selenomonadales	78030	2248469	binsB	40
metaSPAdes-metabat2.bin.98	95.16	0.806	0.598	Actinobacteria	15433	2105356	binsC	1346
metaSPAdes-concoct.bin.93	94.93	1.313	0.582	Enterobacteriaceae	30132	4779389	binsA	261
metaSPAdes-concoct.bin.75	94.83	6.42	0.503	Enterobacteriaceae	13487	6780016	binsA	739
metaSPAdes-concoct.bin.3	94.82	87.93	0.425	Bacteria	51135	7202276	binsA	235
metaSPAdes-concoct.bin.29	94.63	274.6	0.43	Bacteria	13139	15600987	binsA	1435
metaSPAdes-concoct.bin.57	94.29	2.838	0.542	Selenomonadales	7534	2215319	binsA	409
metaSPAdes-concoct.bin.83	94.09	168.6	0.407	Bacteria	3216	9329561	binsA	3146
metaSPAdes-maxbin2.bin.19	93.95	0	0.365	Clostridiales	209184	1779689	binsB	1099
metaSPAdes-maxbin2.bin.31	93.95	0.671	0.585	Clostridiales	59019	2138589	binsB	276
metaSPAdes-concoct.bin.120	93.71	194.6	0.59	Bacteria	13403	8483735	binsA	917
metaSPAdes-metabat2.bin.72	93.25	0.371	0.465	Bacteroidales	67869	3179735	binsC	12
metaSPAdes-concoct.bin.105	92.87	6.04	0.342	Clostridiales	11897	2123249	binsA	251
metaSPAdes-metabat2.bin.20	92.85	0.68	0.565	Clostridiales	7556	2186287	binsC	23
metaSPAdes-maxbin2.bin.70	92.71	63.6	0.492	Clostridiales	4669	5110124	binsB	59
metaSPAdes-metabat2.bin.91	92.53	4.583	0.455	Bacteroidales	24798	3905312	binsC	7
metaSPAdes-metabat2.bin.54	91.69	1.011	0.419	Lachnospiraceae	23934	3152086	binsC	882
metaSPAdes-concoct.bin.101	91.68	4.202	0.395	Pasteurellaceae	4949	1804236	binsA	485
metaSPAdes-metabat2.bin.103	91.63	120.2	0.424	Lachnospiraceae	4802	5248339	binsC	104
metaSPAdes-maxbin2.bin.42	91.61	3.91	0.422	Lachnospiraceae	21628	3952220	binsB	3
metaSPAdes-maxbin2.bin.54	91.18	4.485	0.396	Pasteurellaceae	4822	1810750	binsB	303
metaSPAdes-maxbin2.bin.71	90.98	57.69	0.543	Bacteria	4359	4373964	binsB	253
metaSPAdes-maxbin2.bin.65	90.52	74.46	0.611	Clostridiales	3686	3359212	binsB	252
metaSPAdes-metabat2.bin.53	90.12	3.287	0.578	Clostridiales	19422	2784054	binsC	50
metaSPAdes-concoct.bin.90	90.02	37.56	0.597	Clostridiales	5188	2865981	binsA	613
metaSPAdes-concoct.bin.64	89.68	116.6	0.605	Clostridiales	3725	6333765	binsA	1866
metaSPAdes-metabat2.bin.81	89.53	0.801	0.602	Bacteroidetes	11754	2340908	binsC	6
metaSPAdes-maxbin2.bin.78	89.15	21.85	0.3	Bacteria	3023	5080102	binsB	168
metaSPAdes-metabat2.bin.6	89.09	0.544	0.579	Enterobacteriaceae	32663	3838604	binsC	37
metaSPAdes-metabat2.bin.100	88.76	1.006	0.482	Clostridiales	16074	1798024	binsC	1123
metaSPAdes-maxbin2.bin.37	88.76	1.587	0.589	Clostridiales	20764	2130914	binsB	458
metaSPAdes-metabat2.bin.75	88.71	1.989	0.548	Selenomonadales	7874	1897248	binsC	2030
metaSPAdes-maxbin2.bin.47	87.96	3.02	0.629	Clostridiales	15964	1761356	binsB	178
metaSPAdes-metabat2.bin.3	87.44	1.476	0.494	Clostridiales	12325	2243751	binsC	81
metaSPAdes-concoct.bin.2	87.3	38.95	0.61	Deltaproteobacteria	2114	4435535	binsA	2239
metaSPAdes-metabat2.bin.35	87.21	1.437	0.505	Lachnospiraceae	15757	2516572	binsC	341
metaSPAdes-maxbin2.bin.61	86.81	14.43	0.493	Clostridiales	9859	2608362	binsB	23
metaSPAdes-metabat2.bin.57	86.59	3.797	0.423	Clostridiales	15847	2740408	binsC	53
metaSPAdes-concoct.bin.11	86.11	108.8	0.601	Bacteria	1456	5186746	binsA	3531
metaSPAdes-metabat2.bin.27	85.86	4.817	0.452	Bacteroidales	35035	3398695	binsC	1448
metaSPAdes-concoct.bin.36	85.8	10.37	0.344	Bacteria	3565	1784547	binsA	602
metaSPAdes-concoct.bin.14	85.47	4.753	0.501	Clostridiales	3573	3504293	binsA	1132
metaSPAdes-metabat2.bin.56	85.29	129.7	0.605	Bacteria	3449	7464120	binsC	1994
metaSPAdes-maxbin2.bin.49	85.25	10.66	0.433	Bacteria	6080	4833002	binsB	144
metaSPAdes-metabat2.bin.41	85.16	1.342	0.624	Clostridiales	17755	1736982	binsC	527
metaSPAdes-maxbin2.bin.56	84.89	11.01	0.421	Clostridiales	13627	2918783	binsB	288
metaSPAdes-metabat2.bin.67	84.69	2.481	0.394	Pasteurellaceae	5306	1561266	binsC	676
metaSPAdes-metabat2.bin.88	84.6	6.621	0.59	Clostridiales	22816	1983566	binsC	1993
metaSPAdes-maxbin2.bin.95	84.52	36.84	0.618	Bacteria	2044	4213798	binsB	18
metaSPAdes-maxbin2.bin.62	83.3	8.007	0.508	Lachnospiraceae	13607	2604392	binsB	53
metaSPAdes-maxbin2.bin.75	83.14	15.76	0.504	Clostridiales	3680	2213722	binsB	12
metaSPAdes-concoct.bin.68	83.1	75.54	0.43	Bacteria	47487	8153799	binsA	251
metaSPAdes-concoct.bin.24	82.89	1.906	0.384	Clostridiales	3218	2328530	binsA	868
metaSPAdes-concoct.bin.48	82.51	123.8	0.444	Bacteria	1417	6769649	binsA	4722
metaSPAdes-maxbin2.bin.94	81.39	63.24	0.573	Clostridiales	2832	4813944	binsB	212
metaSPAdes-maxbin2.bin.17	81.03	0	0.628	Bacteria	31359	2137507	binsB	543
metaSPAdes-metabat2.bin.22	80.59	0.716	0.425	Bacteria	9376	3836689	binsC	37
metaSPAdes-maxbin2.bin.69	80.38	62.23	0.45	Clostridiales	5857	3561026	binsB	72
metaSPAdes-concoct.bin.98	79.82	35.42	0.474	Bacteria	3725	4223908	binsA	1273
metaSPAdes-concoct.bin.17	79.44	2.013	0.425	Clostridiales	4735	2214162	binsA	572
metaSPAdes-metabat2.bin.71	79	1.677	0.615	Clostridiales	7605	1649721	binsC	1315
metaSPAdes-metabat2.bin.8	78.54	56.56	0.388	Bacteria	3813	9989271	binsC	4
metaSPAdes-metabat2.bin.19	78.34	2.684	0.346	Clostridiales	11897	1548367	binsC	25
metaSPAdes-metabat2.bin.108	77.88	12.22	0.451	Clostridiales	6878	2104011	binsC	2349
metaSPAdes-concoct.bin.71	77.65	6.451	0.424	Bacteria	7661	4924955	binsA	821
metaSPAdes-maxbin2.bin.48	77.58	56.83	0.429	Bacteria	16438	7387535	binsB	578
metaSPAdes-concoct.bin.114	77.24	0.393	0.448	Clostridiales	7534	2188068	binsA	363
metaSPAdes-metabat2.bin.30	77.06	133.6	0.415	Bacteria	17698	20216336	binsC	1188
metaSPAdes-maxbin2.bin.14	77.05	5.318	0.408	Bacteroidales	47611	4512610	binsB	64
metaSPAdes-metabat2.bin.99	76.8	28.51	0.446	Bacteria	6789	4166531	binsC	810
metaSPAdes-maxbin2.bin.50	76.58	2.589	0.49	Clostridiales	44485	2296983	binsB	109
metaSPAdes-maxbin2.bin.101	75.21	41.37	0.276	Bacteria	2036	3208539	binsB	32
metaSPAdes-concoct.bin.87	75.19	49.54	0.389	Bacteria	1352	6879229	binsA	4946
metaSPAdes-metabat2.bin.77	74.76	23.68	0.279	Clostridiales	2556	2274341	binsC	143
metaSPAdes-metabat2.bin.4	74.01	5.399	0.47	Clostridiales	4425	2180485	binsC	10
metaSPAdes-maxbin2.bin.77	73.91	88.87	0.435	Bacteria	3102	2317147	binsB	18
metaSPAdes-maxbin2.bin.36	73.26	7.159	0.606	Bacteria	4092	1889409	binsB	85
metaSPAdes-maxbin2.bin.46	73.21	15.17	0.61	Bacteria	11015	1920096	binsB	6
metaSPAdes-maxbin2.bin.93	72.96	59.88	0.473	Bacteria	2651	4563410	binsB	53
metaSPAdes-concoct.bin.54	72.6	1.469	0.586	Bacteroidetes	2642	1933679	binsA	827
metaSPAdes-concoct.bin.26	72.54	2.693	0.454	Clostridia	2814	1550521	binsA	626
metaSPAdes-metabat2.bin.110	72.05	0.223	0.516	Clostridiales	4543	1876372	binsC	243
metaSPAdes-concoct.bin.13	71.89	93.1	0.42	Bacteria	11523	18248040	binsA	1900
metaSPAdes-maxbin2.bin.98	71.88	5.924	0.454	Clostridia	2697	1673042	binsB	211
metaSPAdes-maxbin2.bin.55	71.05	25.19	0.479	Bacteria	5646	3620085	binsB	74
metaSPAdes-metabat2.bin.44	70.68	0	0.631	Bacteria	26756	1738572	binsC	276
metaSPAdes-maxbin2.bin.90	70.05	26.51	0.588	Clostridiales	1996	3756512	binsB	154
metaSPAdes-metabat2.bin.83	68.96	1.724	0.414	Bacteria	64916	6085328	binsC	322
metaSPAdes-metabat2.bin.97	68.05	17.61	0.616	Deltaproteobacteria	2724	2720663	binsC	716
metaSPAdes-metabat2.bin.23	67.85	11.6	0.601	Bacteria	12007	2189288	binsC	468
metaSPAdes-metabat2.bin.55	67.24	0	0.513	Bacteria	16312	4142100	binsC	903
metaSPAdes-metabat2.bin.80	66.93	1.265	0.501	Clostridiales	4865	1635091	binsC	37
metaSPAdes-concoct.bin.96	66.56	1.701	0.424	Lachnospiraceae	2366	1462926	binsA	681
metaSPAdes-concoct.bin.112	66.35	5.532	0.443	Clostridiales	5252	2533480	binsA	576
metaSPAdes-concoct.bin.116	66.09	1.901	0.573	Clostridiales	3790	1571105	binsA	502
metaSPAdes-maxbin2.bin.67	63.49	8.771	0.341	Bacteria	10077	2118151	binsB	363
metaSPAdes-metabat2.bin.45	63.31	1.067	0.572	Clostridiales	110146	1850474	binsC	73
metaSPAdes-maxbin2.bin.20	63.06	2.168	0.459	Bacteroidales	60422	2058707	binsB	413
metaSPAdes-concoct.bin.43	61.53	31.05	0.585	Clostridiales	1431	2292879	binsA	1592
metaSPAdes-maxbin2.bin.82	60.82	44.73	0.402	Bacteria	2720	2268275	binsB	562
metaSPAdes-metabat2.bin.65	59.47	1.342	0.387	Clostridiales	3751	1322990	binsC	945
metaSPAdes-metabat2.bin.112	57.8	1.955	0.455	Clostridia	3317	1104999	binsC	879
metaSPAdes-metabat2.bin.69	57.71	0	0.359	Clostridiales	573607	927253	binsC	138
metaSPAdes-metabat2.bin.104	57.17	0.877	0.443	Bacteria	5225	2415789	binsC	102
metaSPAdes-maxbin2.bin.89	56.37	29.31	0.613	Bacteria	3029	2338398	binsB	20
metaSPAdes-maxbin2.bin.74	56.34	17.94	0.444	Bacteria	3594	5526412	binsB	222
metaSPAdes-maxbin2.bin.29	56.14	0	0.304	Bacteria	69453	1499263	binsB	64
metaSPAdes-metabat2.bin.31	55.86	2.013	0.577	Clostridiales	4153	1342932	binsC	396
metaSPAdes-maxbin2.bin.79	55.84	4.483	0.451	Clostridiales	4335	2049086	binsB	559
metaSPAdes-maxbin2.bin.99	55.23	16.67	0.553	Clostridiales	2036	2652868	binsB	928
metaSPAdes-metabat2.bin.5	55	1.071	0.608	Bacteria	4518	1372060	binsC	2043
metaSPAdes-metabat2.bin.106	54.81	0	0.433	Bacteria	6448	5840368	binsC	885
metaSPAdes-metabat2.bin.38	54.14	3.508	0.477	Bacteria	9307	2308669	binsC	4
metaSPAdes-maxbin2.bin.68	53.24	32.45	0.434	Bacteria	5704	6360318	binsB	15
metaSPAdes-concoct.bin.25	53.01	2.852	0.378	Clostridiales	1999	1119799	binsA	584
metaSPAdes-concoct.bin.19	52.7	2.678	0.597	Bacteria	2233	1708210	binsA	808
metaSPAdes-metabat2.bin.87	52.41	0	0.418	Bacteria	85413	2708744	binsC	13
metaSPAdes-maxbin2.bin.76	52.12	26.82	0.386	Bacteria	3172	5650957	binsB	544
metaSPAdes-metabat2.bin.17	51.05	0	0.427	Bacteria	4853	1912394	binsC	564
metaSPAdes-concoct.bin.15	50.87	0	0.288	Bacteria	6463	1555678	binsA	277
metaSPAdes-metabat2.bin.42	50.87	0	0.368	Bacteria	92737	1222552	binsC	1595
metaSPAdes-maxbin2.bin.63	50.8	11.87	0.372	Clostridiales	2274	3156109	binsB	271
metaSPAdes-concoct.bin.42	50.54	25.78	0.425	Bacteria	2385	6446312	binsA	2945
metaSPAdes-maxbin2.bin.10	50.09	0	0.484	Bacteroidales	138017	2092688	binsB	6
metaSPAdes-metabat2.bin.84	50	0	0.425	Bacteria	135302	1435947	binsC	266
metaSPAdes-concoct.bin.125	49.29	3.448	0.58	Bacteria	1828	1185060	binsA	668
metaSPAdes-concoct.bin.77	48.06	11.03	0.603	Bacteria	2275	853878	binsA	413
metaSPAdes-maxbin2.bin.52	47.72	33.07	0.397	Bacteria	10599	12373546	binsB	3
metaSPAdes-maxbin2.bin.87	47.35	29.29	0.381	Bacteria	2228	4345733	binsB	152
metaSPAdes-metabat2.bin.113	47.02	0	0.594	Bacteria	3138	1433778	binsC	372
metaSPAdes-maxbin2.bin.85	46.89	35.34	0.648	Bacteria	2214	2668338	binsB	179
metaSPAdes-concoct.bin.62	46.66	8.52	0.6	Bacteroidetes	2004	1621932	binsA	882
metaSPAdes-metabat2.bin.70	46.55	0.862	0.598	Bacteria	3874	1848657	binsC	7
metaSPAdes-maxbin2.bin.81	46.35	16.61	0.618	Clostridiales	2526	1756981	binsB	534
metaSPAdes-maxbin2.bin.45	46.15	14.44	0.579	Bacteria	16331	1906474	binsB	369
metaSPAdes-maxbin2.bin.80	45.78	0	0.433	Bacteria	4649	1701697	binsB	25
metaSPAdes-concoct.bin.108	44.76	14.86	0.483	Bacteria	2448	1761426	binsA	798
metaSPAdes-metabat2.bin.93	44.52	0	0.445	Bacteroidales	109236	1290732	binsC	491
metaSPAdes-maxbin2.bin.59	43.85	3.508	0.347	Bacteria	4390	6741296	binsB	272
metaSPAdes-maxbin2.bin.100	43.5	35.73	0.386	Bacteria	1826	468636	binsB	12
metaSPAdes-metabat2.bin.33	42.95	0	0.362	Clostridiales	64468	1989796	binsC	18
metaSPAdes-maxbin2.bin.26	42.39	3.448	0.465	Bacteria	19140	2758289	binsB	351
metaSPAdes-metabat2.bin.14	41.37	7.586	0.437	Bacteria	64666	1142755	binsC	279
metaSPAdes-metabat2.bin.18	37.93	3.448	0.591	Bacteria	3010	1002083	binsC	2096
metaSPAdes-maxbin2.bin.96	37.69	2.298	0.436	Bacteria	2400	1059780	binsB	237
metaSPAdes-maxbin2.bin.53	36.84	19.69	0.452	Bacteria	10477	3145992	binsB	282
metaSPAdes-metabat2.bin.1	36.24	0	0.372	Clostridiales	209184	827314	binsC	13
metaSPAdes-metabat2.bin.13	36.2	0.574	0.425	Bacteria	2890	974055	binsC	475
metaSPAdes-metabat2.bin.10	36.07	0.632	0.316	Firmicutes	101558	568681	binsC	8
metaSPAdes-maxbin2.bin.18	34.81	0.632	0.32	Firmicutes	37945	1459036	binsB	30
metaSPAdes-metabat2.bin.79	34.52	1.785	0.607	Bacteria	2634	911163	binsC	935
metaSPAdes-concoct.bin.40	33.65	2.83	0.294	Bacteria	2143	903179	binsA	446
metaSPAdes-metabat2.bin.102	32.75	0	0.453	Bacteria	57602	1436873	binsC	46
metaSPAdes-metabat2.bin.46	32.31	0	0.472	Bacteroidales	121991	1408339	binsC	235
metaSPAdes-maxbin2.bin.2	32.19	0	0.436	Bacteroidales	51135	1029163	binsB	33
metaSPAdes-metabat2.bin.29	31.19	0	0.592	Bacteria	48274	483141	binsC	844
metaSPAdes-maxbin2.bin.3	31.03	1.724	0.435	Bacteria	39653	1253553	binsB	84
metaSPAdes-maxbin2.bin.24	30.09	0	0.401	Bacteria	57858	2482479	binsB	476
metaSPAdes-maxbin2.bin.12	28.78	0	0.375	Bacteroidales	41272	826167	binsB	1645
metaSPAdes-metabat2.bin.101	26.79	3.508	0.384	Bacteria	2374	437811	binsC	330
metaSPAdes-metabat2.bin.25	26.78	0	0.586	Bacteria	3256	901493	binsC	346
metaSPAdes-concoct.bin.115	26.45	1.072	0.403	Selenomonadales	1398	461229	binsA	324
metaSPAdes-metabat2.bin.40	25.86	0	0.422	Bacteria	89701	1481179	binsC	17
metaSPAdes-maxbin2.bin.8	25.86	0	0.405	Bacteria	44803	997777	binsB	353
metaSPAdes-metabat2.bin.111	25.17	0.862	0.41	Bacteria	52877	486806	binsC	501
metaSPAdes-metabat2.bin.62	25	0	0.438	root	9069	1918273	binsC	391
metaSPAdes-concoct.bin.46	24.52	23.33	0.444	Bacteria	1643	1413900	binsA	859
metaSPAdes-concoct.bin.28	24.21	70.38	0.435	Bacteria	1861	523742	binsA	298
metaSPAdes-maxbin2.bin.11	24.13	0	0.438	Bacteria	66266	653628	binsB	183
metaSPAdes-maxbin2.bin.23	22.86	2.858	0.423	Bacteroidales	27437	1185037	binsB	27
metaSPAdes-metabat2.bin.49	22.8	0	0.302	Bacteria	83603	576165	binsC	11
metaSPAdes-metabat2.bin.28	22.41	0	0.434	Bacteria	76926	531444	binsC	3
metaSPAdes-maxbin2.bin.4	22.41	0	0.466	Bacteria	60986	1147587	binsB	82
metaSPAdes-metabat2.bin.32	22.41	0	0.374	Bacteria	78516	598477	binsC	1862
metaSPAdes-maxbin2.bin.5	21.89	0.223	0.389	Bacteroidales	30200	823016	binsB	242
metaSPAdes-maxbin2.bin.28	21.68	4.366	0.414	Selenomonadales	44222	2984101	binsB	3030
metaSPAdes-maxbin2.bin.97	20.79	0.478	0.419	Bacteria	2185	1146365	binsB	44
metaSPAdes-maxbin2.bin.6	20.68	0	0.412	Bacteria	66678	886517	binsB	9
metaSPAdes-concoct.bin.106	20.41	0	0.537	Bacteria	1559	992813	binsA	634
metaSPAdes-maxbin2.bin.92	18.61	0.673	0.343	Bacteria	2481	640258	binsB	99
metaSPAdes-concoct.bin.72	18.39	0	0.366	Bacteria	1365	447296	binsA	318
metaSPAdes-maxbin2.bin.103	18.18	0.626	0.4	Bacteria	1398	297472	binsB	169
metaSPAdes-metabat2.bin.90	17.54	0	0.313	Bacteria	71499	297389	binsC	2173
metaSPAdes-maxbin2.bin.72	17.45	0.041	0.356	Clostridiales	3738	680330	binsB	75
metaSPAdes-metabat2.bin.15	17.24	0	0.503	Bacteria	138040	730791	binsC	601
metaSPAdes-maxbin2.bin.21	16.48	2.113	0.496	Enterobacteriaceae	21691	1561321	binsB	326
metaSPAdes-maxbin2.bin.57	15.68	2.215	0.47	Clostridiales	5523	2080700	binsB	199
metaSPAdes-maxbin2.bin.83	15.22	2.699	0.522	Selenomonadales	2381	1503727	binsB	38
metaSPAdes-concoct.bin.80	15.17	1.538	0.502	Clostridiales	1394	2905829	binsA	2012
metaSPAdes-metabat2.bin.63	13.66	0	0.609	Proteobacteria	125241	227918	binsC	787
metaSPAdes-concoct.bin.35	13.08	2.351	0.576	Bacteria	1327	575503	binsA	418
metaSPAdes-maxbin2.bin.86	12.82	5.626	0.515	Bacteria	2386	1966944	binsB	629
metaSPAdes-concoct.bin.66	12.69	0	0.519	Bacteria	1381	411447	binsA	294
metaSPAdes-concoct.bin.82	12.5	0	0.435	root	1700	981860	binsA	590
metaSPAdes-maxbin2.bin.41	12.47	1.02	0.529	Clostridiales	12992	3586960	binsB	186
metaSPAdes-maxbin2.bin.9	12.06	0	0.405	Bacteria	51672	871255	binsB	106
metaSPAdes-concoct.bin.85	12.06	0	0.524	Bacteria	1336	227797	binsA	170
metaSPAdes-concoct.bin.33	11.38	1.754	0.338	Bacteria	1761	5006867	binsA	2912
metaSPAdes-metabat2.bin.9	10.52	0	0.32	Bacteria	67759	204601	binsC	56
metaSPAdes-concoct.bin.37	10.21	0	0.371	Bacteria	8622	8918255	binsA	1280
metaSPAdes-maxbin2.bin.91	8.825	0	0.415	Bacteria	1883	598046	binsB	53
metaSPAdes-metabat2.bin.85	8.62	0	0.41	Bacteria	28217	280223	binsC	282
metaSPAdes-metabat2.bin.7	8.333	0	0.413	root	52118	575184	binsC	19
metaSPAdes-metabat2.bin.16	8.333	0	0.479	root	4233	1009218	binsC	86
metaSPAdes-metabat2.bin.64	8.333	0	0.584	root	5359	368380	binsC	274
metaSPAdes-maxbin2.bin.88	7.489	0.863	0.412	Clostridiales	2032	214518	binsB	474
metaSPAdes-maxbin2.bin.64	7.142	0	0.512	Bacteria	2852	2069979	binsB	1896
metaSPAdes-metabat2.bin.52	7.017	0	0.318	Bacteria	34533	478258	binsC	2120
metaSPAdes-maxbin2.bin.84	7.002	3.099	0.432	Lachnospiraceae	2065	275164	binsB	25
metaSPAdes-concoct.bin.81	6.948	1.724	0.537	Bacteria	1779	2045584	binsA	1188
metaSPAdes-metabat2.bin.36	6.896	0	0.414	Bacteria	44803	421455	binsC	110
metaSPAdes-maxbin2.bin.1	4.31	0	0.427	Bacteria	84488	327923	binsB	22
metaSPAdes-concoct.bin.76	4.31	0	0.509	Bacteria	1168	246733	binsA	198
metaSPAdes-metabat2.bin.86	4.166	0	0.418	root	97199	394924	binsC	14
metaSPAdes-metabat2.bin.48	4.166	0	0.4	root	64269	444580	binsC	62
metaSPAdes-concoct.bin.31	4.166	0	0.591	root	1245	103449	binsA	81
metaSPAdes-maxbin2.bin.102	4.166	0	0.324	root	1646	105439	binsB	263
metaSPAdes-metabat2.bin.109	4.166	0	0.412	root	4141	1197342	binsC	483
metaSPAdes-metabat2.bin.95	4.166	0	0.549	root	34366	228552	binsC	541
metaSPAdes-concoct.bin.70	3.774	0.187	0.438	Lactobacillales	1342	51394	binsA	39
metaSPAdes-maxbin2.bin.0	3.761	0	0.472	Bacteria	13871	111975	binsB	20
metaSPAdes-maxbin2.bin.73	3.752	1.182	0.406	Lachnospiraceae	2980	168248	binsB	91
metaSPAdes-metabat2.bin.21	3.448	0	0.444	Bacteria	91671	284258	binsC	381
metaSPAdes-concoct.bin.131	1.88	0	0.453	Bacteria	2186	1188716	binsA	574
metaSPAdes-concoct.bin.94	0.877	0	0.378	Bacteria	1602	54604	binsA	35
metaSPAdes-concoct.bin.102	0	0	0.439	root	48524	48524	binsA	1
metaSPAdes-concoct.bin.104	0	0	0.348	root	2361	2361	binsA	1
metaSPAdes-concoct.bin.107	0	0	0.391	root	1859	1859	binsA	1
metaSPAdes-concoct.bin.109	0	0	0.551	root	1060	1060	binsA	1
metaSPAdes-concoct.bin.122	0	0	0.456	root	2261	2261	binsA	1
metaSPAdes-concoct.bin.22	0	0	0.465	root	1507	1507	binsA	1
metaSPAdes-concoct.bin.5	0	0	0.503	root	1128	1128	binsA	1
metaSPAdes-concoct.bin.51	0	0	0.593	root	1172	1172	binsA	1
metaSPAdes-concoct.bin.52	0	0	0.406	root	2768	2768	binsA	1
metaSPAdes-concoct.bin.55	0	0	0.609	root	1068	1068	binsA	1
metaSPAdes-concoct.bin.58	0	0	0.322	root	1978	1978	binsA	1
metaSPAdes-concoct.bin.61	0	0	0.494	root	1446	1446	binsA	1
metaSPAdes-concoct.bin.63	0	0	0.561	root	1619	1619	binsA	1
metaSPAdes-concoct.bin.73	0	0	0.551	root	1279	1279	binsA	1
metaSPAdes-concoct.bin.95	0	0	0.364	root	1258	1258	binsA	1
metaSPAdes-concoct.bin.103	0	0	0.458	root	1157	2167	binsA	2
metaSPAdes-concoct.bin.110	0	0	0.349	root	1298	2320	binsA	2
metaSPAdes-concoct.bin.129	0	0	0.317	root	1104	2173	binsA	2
metaSPAdes-concoct.bin.16	0	0	0.437	root	1944	3190	binsA	2
metaSPAdes-concoct.bin.27	0	0	0.462	root	24633	39342	binsA	2
metaSPAdes-concoct.bin.32	0	0	0.646	root	1204	2228	binsA	2
metaSPAdes-concoct.bin.56	0	0	0.618	root	1251	2426	binsA	2
metaSPAdes-concoct.bin.65	0	0	0.418	root	2076	3170	binsA	2
metaSPAdes-concoct.bin.113	0	0	0.442	root	1098	3331	binsA	3
metaSPAdes-concoct.bin.128	0	0	0.68	root	1116	3287	binsA	3
metaSPAdes-concoct.bin.30	0	0	0.623	root	1252	4248	binsA	3
metaSPAdes-concoct.bin.69	0	0	0.55	root	1439	4214	binsA	3
metaSPAdes-concoct.bin.7	0	0	0.679	root	1272	3857	binsA	3
metaSPAdes-concoct.bin.92	0	0	0.344	root	1236	4696	binsA	3
metaSPAdes-concoct.bin.111	0	0	0.444	root	38340	42768	binsA	4
metaSPAdes-concoct.bin.49	0	0	0.558	root	1751	6047	binsA	4
metaSPAdes-concoct.bin.60	0	0	0.574	root	1577	5934	binsA	4
metaSPAdes-concoct.bin.18	0	0	0.57	root	2366	10900	binsA	5
metaSPAdes-concoct.bin.59	0	0	0.513	root	12304	37117	binsA	5
metaSPAdes-concoct.bin.9	0	0	0.343	root	86242	93784	binsA	6
metaSPAdes-metabat2.bin.105	0	0	0.347	root	13096	216584	binsC	8
metaSPAdes-concoct.bin.45	0	0	0.236	root	1797	16929	binsA	10
metaSPAdes-concoct.bin.38	0	0	0.332	root	1994	19345	binsA	11
metaSPAdes-concoct.bin.88	0	0	0.49	root	1630	21943	binsA	13
metaSPAdes-concoct.bin.78	0	0	0.534	root	1923	30817	binsA	15
metaSPAdes-metabat2.bin.107	0	0	0.416	root	9996	244910	binsC	19
metaSPAdes-concoct.bin.21	0	0	0.42	root	4303	87780	binsA	23
metaSPAdes-metabat2.bin.92	0	0	0.382	root	41258	377154	binsC	24
metaSPAdes-concoct.bin.6	0	0	0.48	root	1430	41409	binsA	28
metaSPAdes-concoct.bin.124	0	0	0.469	root	1082	33371	binsA	29
metaSPAdes-concoct.bin.44	0	0	0.35	root	2503	64383	binsA	30
metaSPAdes-concoct.bin.12	0	0	0.414	root	40679	190800	binsA	33
metaSPAdes-concoct.bin.84	0	0	0.562	root	1952	64167	binsA	37
metaSPAdes-metabat2.bin.24	0	0	0.456	root	80844	271179	binsC	46
metaSPAdes-maxbin2.bin.13	0	0	0.505	root	31864	665627	binsB	47
metaSPAdes-metabat2.bin.74	0	0	0.543	root	46201	268414	binsC	52
metaSPAdes-concoct.bin.47	0	0	0.517	root	1650	100982	binsA	62
metaSPAdes-metabat2.bin.47	0	0	0.499	root	29277	421146	binsC	80
metaSPAdes-metabat2.bin.66	0	0	0.402	root	16518	204796	binsC	92
metaSPAdes-concoct.bin.121	0	0	0.484	root	5440	417069	binsA	110
metaSPAdes-metabat2.bin.76	0	0	0.598	root	26679	828227	binsC	110
metaSPAdes-concoct.bin.0	0	0	0.514	root	6119	571300	binsA	114
metaSPAdes-concoct.bin.1	0	0	0.434	root	3695	435916	binsA	138
metaSPAdes-concoct.bin.86	0	0	0.533	root	1639	282631	binsA	177
metaSPAdes-metabat2.bin.2	0	0	0.445	root	81872	209531	binsC	201
metaSPAdes-metabat2.bin.96	0	0	0.469	root	18931	250644	binsC	206
metaSPAdes-metabat2.bin.51	0	0	0.406	root	45651	315888	binsC	309
metaSPAdes-metabat2.bin.59	0	0	0.445	root	23740	275921	binsC	347
metaSPAdes-maxbin2.bin.7	0	0	0.482	Bacteria	28075	197577	binsB	479
metaSPAdes-metabat2.bin.61	0	0	0.459	root	8923	299995	binsC	481
metaSPAdes-concoct.bin.91	0	0	0.494	root	3081	1723214	binsA	606
metaSPAdes-metabat2.bin.37	0	0	0.354	root	49194	209248	binsC	1717
metaSPAdes-metabat2.bin.60	0	0	0.544	root	20003	505017	binsC	2866

## Sheet: HybridSPAdes
hybridSPAdes-bin	completeness	contamination	GC	lineage	N50	size	Count				hybridSPAdes-bin	completeness	contamination	GC	lineage	N50	size	Count		hybridSPAdes-bin	completeness	contamination	GC	lineage	N50	size	Count		hybridSPAdes-bin	completeness	contamination	GC	lineage	N50	size	Count
hybridSPAdes-concoct.44	0	0	0.605	root	1024	1024	1				hybridSPAdes-concoct.109	100	1.197	0.461	Selenomonadales	342806	2618360	14		hybridSPAdes-concoct.19	99.51	0	0.413	Lachnospiraceae	153428	2975866	35		hybridSPAdes-metabat2.133	98.65	0	0.367	Clostridiales	578001	1814263	6
hybridSPAdes-concoct.6	0	0	0.581	root	1041	3506	3				hybridSPAdes-concoct.110	100	164.5	0.427	Bacteria	75186	9930920	245		hybridSPAdes-concoct.21	99.23	0	0.482	Bacteroidales	156162	4005050	39		hybridSPAdes-concoct.1	98.65	0	0.366	Clostridiales	578001	1834142	7
hybridSPAdes-concoct.108	0	0	0.701	root	1043	1043	1				hybridSPAdes-concoct.126	100	1.265	0.311	Firmicutes	279877	2566802	25		hybridSPAdes-concoct.79	98.92	0	0.432	Bacteria	114127	4228141	61		hybridSPAdes-concoct.109	100	1.197	0.461	Selenomonadales	342806	2618360	14
hybridSPAdes-concoct.70	0	0	0.29	root	1057	1057	1				hybridSPAdes-concoct.18	100	121.7	0.585	Bacteria	34806	7611316	526		hybridSPAdes-concoct.1	98.65	0	0.366	Clostridiales	578001	1834142	7		hybridSPAdes-metabat2.52	99.24	0.377	0.435	Bacteroidales	357220	3017079	22
hybridSPAdes-concoct.113	0	0	0.31	root	1069	3334	3				hybridSPAdes-concoct.9	100	108.3	0.574	root	78087	6417726	176		hybridSPAdes-metabat2.109	98.65	0	0.576	Clostridiales	151635	2522937	29		hybridSPAdes-concoct.63	99.51	0.961	0.536	Bacteroidetes	261287	2486481	23
hybridSPAdes-concoct.8	0	0	0.674	root	1094	5412	5				hybridSPAdes-concoct.95	100	360.4	0.46	Bacteria	26844	15622661	843		hybridSPAdes-metabat2.133	98.65	0	0.367	Clostridiales	578001	1814263	6		hybridSPAdes-maxbin2.13	98.65	0.083	0.366	Clostridiales	578001	1899897	25
hybridSPAdes-concoct.26	0	0	0.448	root	1098	1098	1				hybridSPAdes-maxbin2.17	100	1.265	0.311	Firmicutes	279877	2670134	57		hybridSPAdes-concoct.82	98.23	0	0.45	Bacteroidales	236757	5091208	36		hybridSPAdes-concoct.126	100	1.265	0.311	Firmicutes	279877	2566802	25
hybridSPAdes-concoct.120	0	0	0.343	root	1116	1116	1				hybridSPAdes-maxbin2.24	100	1.397	0.461	Selenomonadales	342806	2672844	32		hybridSPAdes-concoct.48	97.98	0	0.365	Clostridiales	190584	3215478	41		hybridSPAdes-concoct.42	98.88	1.018	0.453	Bacteroidales	216782	3509718	26
hybridSPAdes-concoct.45	0	0	0.586	root	1123	1123	1				hybridSPAdes-maxbin2.50	100	36.05	0.396	Bacteria	10895	2114357	419		hybridSPAdes-metabat2.132	97.59	0	0.592	Bacteroidetes	143761	2926217	31		hybridSPAdes-metabat2.109	98.65	0	0.576	Clostridiales	151635	2522937	29
hybridSPAdes-concoct.11	0	0	0.587	root	1143	1143	1				hybridSPAdes-concoct.19	99.51	0	0.413	Lachnospiraceae	153428	2975866	35		hybridSPAdes-maxbin2.19	97.11	0	0.592	Bacteroidetes	143761	2925475	34		hybridSPAdes-metabat2.132	97.59	0	0.592	Bacteroidetes	143761	2926217	31
hybridSPAdes-concoct.111	0	0	0.476	root	1157	1157	1				hybridSPAdes-concoct.63	99.51	0.961	0.536	Bacteroidetes	261287	2486481	23		hybridSPAdes-maxbin2.28	97.08	0.011	0.45	Bacteroidales	236757	5042629	41		hybridSPAdes-concoct.51	99.24	0.377	0.438	Bacteroidales	205405	3148808	32
hybridSPAdes-concoct.0	0	0	0.604	root	1164	10808	8				hybridSPAdes-maxbin2.10	99.51	1.442	0.537	Bacteroidetes	261287	2860608	61		hybridSPAdes-maxbin2.23	98.65	0.061	0.576	Clostridiales	113514	2569351	36		hybridSPAdes-maxbin2.12	98.75	0.776	0.62	Proteobacteria	167826	2505894	32
hybridSPAdes-concoct.24	0	0	0.366	root	1166	1166	1				hybridSPAdes-maxbin2.15	99.51	1.811	0.411	Lachnospiraceae	135577	3745310	96		hybridSPAdes-maxbin2.13	98.65	0.083	0.366	Clostridiales	578001	1899897	25		hybridSPAdes-maxbin2.24	100	1.397	0.461	Selenomonadales	342806	2672844	32
hybridSPAdes-concoct.62	9.42	0	0.413	Bacteria	1175	79264	62				hybridSPAdes-maxbin2.35	99.51	0.98	0.414	Lachnospiraceae	153428	3128006	63		hybridSPAdes-maxbin2.27	97.98	0.167	0.36	Clostridiales	27772	2665651	190		hybridSPAdes-maxbin2.19	97.11	0	0.592	Bacteroidetes	143761	2925475	34
hybridSPAdes-concoct.25	32.61	10.69	0.449	Clostridiales	1183	1999712	1622				hybridSPAdes-concoct.51	99.24	0.377	0.438	Bacteroidales	205405	3148808	32		hybridSPAdes-concoct.90	97.65	0.167	0.36	Clostridiales	26705	2742481	197		hybridSPAdes-concoct.19	99.51	0	0.413	Lachnospiraceae	153428	2975866	35
hybridSPAdes-concoct.7	0	0	0.563	root	1194	2254	2				hybridSPAdes-maxbin2.39	99.24	0.566	0.436	Bacteroidales	357220	3058340	36		hybridSPAdes-concoct.51	99.24	0.377	0.438	Bacteroidales	205405	3148808	32		hybridSPAdes-concoct.82	98.23	0	0.45	Bacteroidales	236757	5091208	36
hybridSPAdes-concoct.33	0	0	0.632	root	1214	2421	2				hybridSPAdes-metabat2.52	99.24	0.377	0.435	Bacteroidales	357220	3017079	22		hybridSPAdes-metabat2.52	99.24	0.377	0.435	Bacteroidales	357220	3017079	22		hybridSPAdes-maxbin2.23	98.65	0.061	0.576	Clostridiales	113514	2569351	36
hybridSPAdes-concoct.31	0	0	0.315	root	1236	1236	1				hybridSPAdes-concoct.21	99.23	0	0.482	Bacteroidales	156162	4005050	39		hybridSPAdes-concoct.72	95.13	0.559	0.482	Clostridiales	23085	1924037	138		hybridSPAdes-maxbin2.39	99.24	0.566	0.436	Bacteroidales	357220	3058340	36
hybridSPAdes-concoct.125	2.262	0.187	0.413	Lactobacillales	1236	55774	43				hybridSPAdes-concoct.46	98.99	1.006	0.41	Clostridiales	53327	2430178	85		hybridSPAdes-maxbin2.39	99.24	0.566	0.436	Bacteroidales	357220	3058340	36		hybridSPAdes-concoct.21	99.23	0	0.482	Bacteroidales	156162	4005050	39
hybridSPAdes-concoct.85	0	0	0.621	root	1251	3698	3				hybridSPAdes-concoct.79	98.92	0	0.432	Bacteria	114127	4228141	61		hybridSPAdes-concoct.128	98.75	0.621	0.614	Proteobacteria	167826	2727000	39		hybridSPAdes-concoct.128	98.75	0.621	0.614	Proteobacteria	167826	2727000	39
hybridSPAdes-concoct.12	0	0	0.272	root	1297	5381	4				hybridSPAdes-concoct.42	98.88	1.018	0.453	Bacteroidales	216782	3509718	26		hybridSPAdes-concoct.131	97.61	0.68	0.563	Clostridiales	17597	2376518	219		hybridSPAdes-concoct.48	97.98	0	0.365	Clostridiales	190584	3215478	41
hybridSPAdes-concoct.94	0	0	0.349	root	1298	2320	2				hybridSPAdes-concoct.112	98.8	196.5	0.41	Bacteria	8041	10895217	1654		hybridSPAdes-metabat2.102	95.57	0.68	0.562	Clostridiales	19358	2493076	207		hybridSPAdes-maxbin2.28	97.08	0.011	0.45	Bacteroidales	236757	5042629	41
hybridSPAdes-concoct.54	0	0	0.537	root	1325	10004	7				hybridSPAdes-concoct.128	98.75	0.621	0.614	Proteobacteria	167826	2727000	39		hybridSPAdes-maxbin2.12	98.75	0.776	0.62	Proteobacteria	167826	2505894	32		hybridSPAdes-maxbin2.17	100	1.265	0.311	Firmicutes	279877	2670134	57
hybridSPAdes-concoct.50	8.333	0	0.582	root	1347	182020	117				hybridSPAdes-maxbin2.12	98.75	0.776	0.62	Proteobacteria	167826	2505894	32		hybridSPAdes-metabat2.67	95.96	0.806	0.598	Actinobacteria	23761	2186850	150		hybridSPAdes-concoct.79	98.92	0	0.432	Bacteria	114127	4228141	61
hybridSPAdes-concoct.119	0	0	0.616	root	1358	1358	1				hybridSPAdes-concoct.1	98.65	0	0.366	Clostridiales	578001	1834142	7		hybridSPAdes-concoct.63	99.51	0.961	0.536	Bacteroidetes	261287	2486481	23		hybridSPAdes-maxbin2.10	99.51	1.442	0.537	Bacteroidetes	261287	2860608	61
hybridSPAdes-concoct.27	4.166	0	0.582	root	1387	104483	69				hybridSPAdes-maxbin2.13	98.65	0.083	0.366	Clostridiales	578001	1899897	25		hybridSPAdes-maxbin2.35	99.51	0.98	0.414	Lachnospiraceae	153428	3128006	63		hybridSPAdes-maxbin2.35	99.51	0.98	0.414	Lachnospiraceae	153428	3128006	63
hybridSPAdes-concoct.22	2.507	0	0.468	Bacteria	1396	22131	16				hybridSPAdes-maxbin2.23	98.65	0.061	0.576	Clostridiales	113514	2569351	36		hybridSPAdes-concoct.46	98.99	1.006	0.41	Clostridiales	53327	2430178	85		hybridSPAdes-concoct.46	98.99	1.006	0.41	Clostridiales	53327	2430178	85
hybridSPAdes-concoct.75	12.69	0	0.518	Bacteria	1411	434452	305				hybridSPAdes-maxbin2.36	98.65	4.026	0.363	Clostridiales	105231	4940200	289		hybridSPAdes-concoct.42	98.88	1.018	0.453	Bacteroidales	216782	3509718	26		hybridSPAdes-maxbin2.15	99.51	1.811	0.411	Lachnospiraceae	135577	3745310	96
hybridSPAdes-concoct.4	0	0	0.482	root	1430	35401	24				hybridSPAdes-metabat2.109	98.65	0	0.576	Clostridiales	151635	2522937	29		hybridSPAdes-maxbin2.18	96.71	1.091	0.581	Enterobacteriaceae	44008	4831208	215		hybridSPAdes-concoct.72	95.13	0.559	0.482	Clostridiales	23085	1924037	138
hybridSPAdes-concoct.80	15.86	0	0.524	Bacteria	1438	254500	168				hybridSPAdes-metabat2.133	98.65	0	0.367	Clostridiales	578001	1814263	6		hybridSPAdes-concoct.109	100	1.197	0.461	Selenomonadales	342806	2618360	14		hybridSPAdes-metabat2.67	95.96	0.806	0.598	Actinobacteria	23761	2186850	150
hybridSPAdes-concoct.123	57.93	26.44	0.584	Clostridiales	1471	2114757	1422				hybridSPAdes-concoct.103	98.54	296	0.419	Bacteroidales	24134	29195589	1780		hybridSPAdes-concoct.126	100	1.265	0.311	Firmicutes	279877	2566802	25		hybridSPAdes-maxbin2.22	97.98	2.852	0.563	Clostridiales	78087	3629586	176
hybridSPAdes-concoct.98	3.642	1.956	0.594	Clostridiales	1480	113299	72				hybridSPAdes-maxbin2.60	98.39	144.6	0.596	Bacteroidetes	5770	6784083	1726		hybridSPAdes-maxbin2.17	100	1.265	0.311	Firmicutes	279877	2670134	57		hybridSPAdes-maxbin2.27	97.98	0.167	0.36	Clostridiales	27772	2665651	190
hybridSPAdes-concoct.39	6.41	2.664	0.417	Bacteria	1486	433114	288				hybridSPAdes-concoct.43	98.24	179.8	0.448	Bacteria	11870	9951313	1099		hybridSPAdes-maxbin2.24	100	1.397	0.461	Selenomonadales	342806	2672844	32		hybridSPAdes-concoct.106	97.58	1.451	0.594	Actinobacteria	21324	2348527	195
hybridSPAdes-concoct.59	23.13	2.196	0.568	Bifidobacteriaceae	1489	621850	385				hybridSPAdes-concoct.82	98.23	0	0.45	Bacteroidales	236757	5091208	36		hybridSPAdes-maxbin2.10	99.51	1.442	0.537	Bacteroidetes	261287	2860608	61		hybridSPAdes-concoct.90	97.65	0.167	0.36	Clostridiales	26705	2742481	197
hybridSPAdes-concoct.124	84.21	100.6	0.599	Bacteria	1530	5411642	3511				hybridSPAdes-concoct.58	98.06	3.29	0.411	Lachnospiraceae	135166	3931280	106		hybridSPAdes-concoct.106	97.58	1.451	0.594	Actinobacteria	21324	2348527	195		hybridSPAdes-metabat2.102	95.57	0.68	0.562	Clostridiales	19358	2493076	207
hybridSPAdes-concoct.32	33.27	0.208	0.401	Selenomonadales	1564	555337	347				hybridSPAdes-concoct.48	97.98	0	0.365	Clostridiales	190584	3215478	41		hybridSPAdes-maxbin2.15	99.51	1.811	0.411	Lachnospiraceae	135577	3745310	96		hybridSPAdes-maxbin2.18	96.71	1.091	0.581	Enterobacteriaceae	44008	4831208	215
hybridSPAdes-concoct.37	21.48	6.724	0.501	Bacteria	1567	3304935	2074				hybridSPAdes-maxbin2.22	97.98	2.852	0.563	Clostridiales	78087	3629586	176		hybridSPAdes-maxbin2.22	97.98	2.852	0.563	Clostridiales	78087	3629586	176		hybridSPAdes-concoct.131	97.61	0.68	0.563	Clostridiales	17597	2376518	219
hybridSPAdes-concoct.57	51.59	29.53	0.364	Bacteria	1595	8330910	5219				hybridSPAdes-maxbin2.27	97.98	0.167	0.36	Clostridiales	27772	2665651	190		hybridSPAdes-concoct.58	98.06	3.29	0.411	Lachnospiraceae	135166	3931280	106
hybridSPAdes-concoct.28	0	0	0.499	root	1607	1607	1				hybridSPAdes-concoct.90	97.65	0.167	0.36	Clostridiales	26705	2742481	197		hybridSPAdes-concoct.130	97.26	3.918	0.395	Pasteurellaceae	14172	1929179	309
hybridSPAdes-concoct.38	0	0	0.61	root	1619	4595	3				hybridSPAdes-concoct.131	97.61	0.68	0.563	Clostridiales	17597	2376518	219		hybridSPAdes-maxbin2.36	98.65	4.026	0.363	Clostridiales	105231	4940200	289
hybridSPAdes-concoct.129	0	0	0.439	root	1660	173994	107				hybridSPAdes-metabat2.132	97.59	0	0.592	Bacteroidetes	143761	2926217	31		hybridSPAdes-concoct.114	97.19	8.742	0.502	Enterobacteriaceae	19288	7798663	616
hybridSPAdes-concoct.97	24.64	0	0.536	Bacteria	1672	1057002	637				hybridSPAdes-concoct.106	97.58	1.451	0.594	Actinobacteria	21324	2348527	195		hybridSPAdes-maxbin2.55	96.49	33.5	0.344	Bacteria	20205	4270668	593
hybridSPAdes-concoct.122	0	0	0.571	root	1675	14813	10				hybridSPAdes-metabat2.78	97.36	161.2	0.419	Bacteria	6760	8879834	1810		hybridSPAdes-maxbin2.50	100	36.05	0.396	Bacteria	10895	2114357	419
hybridSPAdes-concoct.104	0.318	0	0.379	Bacteria	1736	37132	23				hybridSPAdes-concoct.130	97.26	3.918	0.395	Pasteurellaceae	14172	1929179	309		hybridSPAdes-concoct.88	96.18	65.57	0.43	Bacteroidales	77114	7537644	167
hybridSPAdes-concoct.99	80.48	45.63	0.277	Bacteria	1750	2911966	1687				hybridSPAdes-concoct.114	97.19	8.742	0.502	Enterobacteriaceae	19288	7798663	616		hybridSPAdes-concoct.9	100	108.3	0.574	root	78087	6417726	176
hybridSPAdes-concoct.3	34.19	6.196	0.597	Bacteroidetes	1765	1283302	748				hybridSPAdes-maxbin2.19	97.11	0	0.592	Bacteroidetes	143761	2925475	34		hybridSPAdes-concoct.18	100	121.7	0.585	Bacteria	34806	7611316	526
hybridSPAdes-concoct.100	8.62	0	0.43	Bacteria	1794	738941	413				hybridSPAdes-maxbin2.28	97.08	0.011	0.45	Bacteroidales	236757	5042629	41		hybridSPAdes-maxbin2.63	96.92	131.7	0.607	Clostridiales	3586	5001527	1768
hybridSPAdes-concoct.67	89.31	205.6	0.442	Bacteria	1798	9288571	5339				hybridSPAdes-maxbin2.63	96.92	131.7	0.607	Clostridiales	3586	5001527	1768		hybridSPAdes-maxbin2.60	98.39	144.6	0.596	Bacteroidetes	5770	6784083	1726
hybridSPAdes-concoct.93	0	0	0.523	root	1821	328506	188				hybridSPAdes-concoct.116	96.75	242.4	0.583	Bacteria	37044	9967961	591		hybridSPAdes-metabat2.88	95.79	154.6	0.608	Bacteria	4464	7895865	2032
hybridSPAdes-concoct.47	0	0	0.489	root	1907	23120	12				hybridSPAdes-maxbin2.18	96.71	1.091	0.581	Enterobacteriaceae	44008	4831208	215		hybridSPAdes-metabat2.78	97.36	161.2	0.419	Bacteria	6760	8879834	1810
hybridSPAdes-maxbin2.97	20.11	1.724	0.362	Bacteria	1919	775650	387				hybridSPAdes-maxbin2.55	96.49	33.5	0.344	Bacteria	20205	4270668	593		hybridSPAdes-concoct.110	100	164.5	0.427	Bacteria	75186	9930920	245
hybridSPAdes-maxbin2.89	5.964	0	0.43	Bacteria	1927	359274	194				hybridSPAdes-concoct.88	96.18	65.57	0.43	Bacteroidales	77114	7537644	167		hybridSPAdes-concoct.43	98.24	179.8	0.448	Bacteria	11870	9951313	1099
hybridSPAdes-concoct.17	0	0	0.421	root	1944	1944	1				hybridSPAdes-metabat2.67	95.96	0.806	0.598	Actinobacteria	23761	2186850	150		hybridSPAdes-concoct.112	98.8	196.5	0.41	Bacteria	8041	10895217	1654
hybridSPAdes-concoct.115	0	0	0.322	root	1978	1978	1				hybridSPAdes-metabat2.88	95.79	154.6	0.608	Bacteria	4464	7895865	2032		hybridSPAdes-concoct.116	96.75	242.4	0.583	Bacteria	37044	9967961	591
hybridSPAdes-concoct.2	4.545	1.724	0.543	Bacteria	1986	1923295	1018				hybridSPAdes-metabat2.102	95.57	0.68	0.562	Clostridiales	19358	2493076	207		hybridSPAdes-concoct.103	98.54	296	0.419	Bacteroidales	24134	29195589	1780
hybridSPAdes-concoct.74	7.758	1.724	0.444	Bacteria	2007	1289562	673				hybridSPAdes-concoct.72	95.13	0.559	0.482	Clostridiales	23085	1924037	138		hybridSPAdes-concoct.95	100	360.4	0.46	Bacteria	26844	15622661	843
hybridSPAdes-concoct.56	22.11	0	0.389	Bacteria	2086	910645	450				hybridSPAdes-metabat2.34	94.96	0	0.36	Clostridiales	27331	2326963	133
hybridSPAdes-concoct.105	23.97	0	0.363	Bacteria	2089	680206	325				hybridSPAdes-concoct.14	94.72	52.32	0.47	Lachnospiraceae	19203	4382128	381
hybridSPAdes-concoct.10	0.487	0	0.52	Bacteria	2151	140256	60				hybridSPAdes-metabat2.62	94.68	0.483	0.416	Lachnospiraceae	135577	2984678	45
hybridSPAdes-maxbin2.70	32.46	7.97	0.602	Bacteria	2166	453560	216				hybridSPAdes-concoct.86	94.66	2.818	0.537	Selenomonadales	12562	2380449	299
hybridSPAdes-concoct.64	48.1	12.62	0.587	Clostridiales	2208	1741404	866				hybridSPAdes-concoct.66	94.49	3.461	0.452	Bacteroidales	40070	4631609	191
hybridSPAdes-concoct.53	24.43	2.685	0.506	Clostridiales	2248	632874	299				hybridSPAdes-metabat2.113	94.47	0.85	0.582	Clostridiales	70537	2333997	66
hybridSPAdes-maxbin2.82	10.52	3.508	0.447	Bacteria	2339	385051	172				hybridSPAdes-metabat2.90	94.41	2.696	0.394	Pasteurellaceae	15452	1786255	214
hybridSPAdes-maxbin2.90	4.634	0.142	0.544	Bacteroidetes	2352	317565	143				hybridSPAdes-concoct.84	94.25	3.691	0.341	Clostridiales	24278	2206658	161
hybridSPAdes-maxbin2.95	0	0	0.259	root	2356	1955032	907				hybridSPAdes-concoct.13	94.04	181.8	0.448	Bacteria	113612	14741581	279
hybridSPAdes-concoct.87	0	0	0.231	root	2393	6139	3				hybridSPAdes-concoct.78	93.87	6.899	0.425	Bacteria	32252	5815609	425
hybridSPAdes-concoct.83	61.12	2.04	0.602	Clostridiales	2410	1629167	722				hybridSPAdes-maxbin2.48	93.71	36.19	0.477	Lachnospiraceae	19815	3642684	446
hybridSPAdes-maxbin2.83	86.61	54.51	0.618	Deltaproteobacteria	2411	4661253	2099				hybridSPAdes-metabat2.16	93.68	1.86	0.342	Clostridiales	26437	2167563	154
hybridSPAdes-concoct.81	0	0	0.406	root	2435	38214	18				hybridSPAdes-maxbin2.62	93.46	14.81	0.543	Selenomonadales	10528	2553805	543
hybridSPAdes-concoct.52	67.31	53.33	0.429	Bacteria	2449	5821823	2643				hybridSPAdes-concoct.36	93.28	0	0.578	Clostridiales	151635	2266470	26
hybridSPAdes-maxbin2.96	57.03	8.165	0.383	Clostridiales	2472	1368975	601				hybridSPAdes-maxbin2.53	93.17	4.119	0.409	Clostridiales	67746	2201768	132
hybridSPAdes-concoct.92	91.34	42.42	0.61	Deltaproteobacteria	2504	4767259	2085				hybridSPAdes-concoct.121	93.1	60.05	0.595	Bacteria	7605	3242251	543
hybridSPAdes-metabat2.3	5.263	0	0.382	Bacteria	2560	251697	94				hybridSPAdes-metabat2.73	93.07	0.585	0.582	Enterobacteriaceae	44183	4722385	189
hybridSPAdes-maxbin2.85	35.16	4.31	0.539	Bacteria	2625	1806781	765				hybridSPAdes-metabat2.104	93.02	0.682	0.511	Enterobacteriaceae	26950	4297101	272
hybridSPAdes-maxbin2.88	31.4	7.017	0.433	Bacteria	2665	1238334	528				hybridSPAdes-maxbin2.26	92.92	3.639	0.512	Enterobacteriaceae	25582	4833688	371
hybridSPAdes-concoct.76	66.5	84.4	0.387	Bacteria	2762	1606276	651				hybridSPAdes-maxbin2.34	92.8	4.661	0.418	Lachnospiraceae	46624	3859828	214
hybridSPAdes-concoct.20	0	0	0.406	root	2768	2768	1				hybridSPAdes-metabat2.14	92.79	3.309	0.418	Lachnospiraceae	49124	3257346	133
hybridSPAdes-concoct.34	0	0	0.59	root	2830	2830	1				hybridSPAdes-maxbin2.64	92.78	27.49	0.482	Clostridiales	6689	4740973	1230
hybridSPAdes-maxbin2.72	13.79	4.608	0.518	Bacteria	2884	395241	161				hybridSPAdes-metabat2.50	91.88	0	0.485	Clostridiales	134290	2698073	38
hybridSPAdes-maxbin2.93	84.1	36.59	0.535	Clostridiales	2908	4621391	1866				hybridSPAdes-metabat2.108	91.77	0.843	0.491	Clostridiales	20138	2288156	175
hybridSPAdes-maxbin2.92	75.44	21.16	0.572	Clostridiales	2936	2594731	1043				hybridSPAdes-metabat2.85	91.66	0.335	0.481	Clostridiales	23085	1883742	138
hybridSPAdes-maxbin2.94	79.24	33.23	0.295	Clostridiales	2995	2029809	794				hybridSPAdes-concoct.92	91.34	42.42	0.61	Deltaproteobacteria	2504	4767259	2085
hybridSPAdes-maxbin2.71	19.82	3.448	0.329	Bacteria	3043	3956824	1573				hybridSPAdes-metabat2.117	90.49	0.48	0.599	Bacteroidetes	22674	2511299	191
hybridSPAdes-metabat2.118	39.88	1.785	0.604	Bacteria	3089	1097326	369				hybridSPAdes-metabat2.65	90.42	75.97	0.593	Bacteria	44252	4233954	224
hybridSPAdes-concoct.127	56.53	2.298	0.423	Bacteria	3114	1566550	561				hybridSPAdes-metabat2.20	90.31	0.41	0.504	Lachnospiraceae	21470	2552049	183
hybridSPAdes-maxbin2.84	41.8	10.53	0.383	Bacteria	3129	4783126	1890				hybridSPAdes-metabat2.54	89.65	1.792	0.426	Bacteria	44101	4237768	203
hybridSPAdes-concoct.15	71.74	0.48	0.584	Bacteroidetes	3163	2002475	727				hybridSPAdes-metabat2.96	89.53	1.467	0.543	Selenomonadales	13249	2096569	239
hybridSPAdes-maxbin2.91	73.62	3.437	0.455	Clostridia	3248	1640008	616				hybridSPAdes-concoct.67	89.31	205.6	0.442	Bacteria	1798	9288571	5339
hybridSPAdes-maxbin2.65	10	1.724	0.529	Bacteria	3256	2806619	1067				hybridSPAdes-concoct.49	89.23	119.1	0.603	Clostridiales	5143	6777065	1475
hybridSPAdes-maxbin2.73	44.41	14.47	0.622	Clostridiales	3268	1713004	652				hybridSPAdes-maxbin2.33	88.7	0	0.434	Bacteria	114127	3885059	56
hybridSPAdes-metabat2.21	74.89	21.86	0.615	Deltaproteobacteria	3269	3229698	1025				hybridSPAdes-metabat2.60	88.52	0	0.289	Bacteria	7930	2211788	391
hybridSPAdes-metabat2.131	80.28	35.08	0.279	Bacteria	3293	2840820	912				hybridSPAdes-maxbin2.45	88.39	60.71	0.577	Bacteria	7897	4713082	1123
hybridSPAdes-concoct.23	0	0	0.525	root	3378	3378	1				hybridSPAdes-metabat2.119	88.23	7.801	0.474	Lachnospiraceae	30088	2821434	175
hybridSPAdes-concoct.5	74.22	1.927	0.453	Clostridia	3400	1594559	557				hybridSPAdes-concoct.30	88.05	0.943	0.291	Bacteria	8954	2172446	342
hybridSPAdes-maxbin2.79	83.54	45.87	0.583	Bacteria	3425	4161266	1514				hybridSPAdes-metabat2.56	87.63	3.02	0.613	Clostridiales	15099	1810309	205
hybridSPAdes-maxbin2.57	41.72	27.58	0.65	Bacteria	3457	2606584	946				hybridSPAdes-maxbin2.11	87.41	10.11	0.456	Bacteroidales	99722	4805431	157
hybridSPAdes-maxbin2.81	52.58	33.62	0.621	Bacteria	3473	2265124	811				hybridSPAdes-maxbin2.43	87.36	12.81	0.429	Bacteria	28368	5503638	640
hybridSPAdes-maxbin2.63	96.92	131.7	0.607	Clostridiales	3586	5001527	1768				hybridSPAdes-metabat2.57	87.27	0	0.451	Bacteroidales	244388	4318786	26
hybridSPAdes-metabat2.130	43.37	3.187	0.381	Clostridiales	3614	792377	251				hybridSPAdes-concoct.68	87.07	1.067	0.382	Clostridiales	5175	2495082	655
hybridSPAdes-metabat2.13	48.27	0.574	0.424	Bacteria	3664	1201525	352				hybridSPAdes-maxbin2.46	86.67	26.34	0.416	Clostridiales	29274	5073876	410
hybridSPAdes-metabat2.7	44.54	5.172	0.589	Bacteria	3677	1221676	355				hybridSPAdes-maxbin2.83	86.61	54.51	0.618	Deltaproteobacteria	2411	4661253	2099
hybridSPAdes-maxbin2.75	45.43	19.64	0.376	Bacteria	3683	5928313	2111				hybridSPAdes-maxbin2.49	85.04	1.612	0.601	Actinobacteria	24193	1888051	146
hybridSPAdes-metabat2.144	50.47	0	0.593	Bacteria	3786	1557710	447				hybridSPAdes-maxbin2.77	84.97	26.1	0.445	Clostridiales	5759	3875722	1055
hybridSPAdes-maxbin2.66	55.27	20.22	0.456	Bacteria	3841	6020832	2135				hybridSPAdes-metabat2.123	84.53	0.961	0.542	Bacteroidetes	286986	1916156	12
hybridSPAdes-metabat2.95	61.98	1.445	0.453	Clostridia	3942	1234757	345				hybridSPAdes-maxbin2.67	84.26	17.24	0.502	Clostridiales	4407	2360370	734
hybridSPAdes-maxbin2.76	67.14	27.35	0.483	Bacteria	4048	3584439	1269				hybridSPAdes-concoct.124	84.21	100.6	0.599	Bacteria	1530	5411642	3511
hybridSPAdes-maxbin2.87	30.81	5.901	0.399	Bacteria	4087	1887588	629				hybridSPAdes-maxbin2.47	84.17	37.15	0.492	Clostridiales	49075	3369345	205
hybridSPAdes-concoct.55	0	0	0.53	root	4146	30942	13				hybridSPAdes-maxbin2.93	84.1	36.59	0.535	Clostridiales	2908	4621391	1866
hybridSPAdes-maxbin2.78	53.97	35.96	0.429	Bacteria	4166	1146886	385				hybridSPAdes-concoct.61	83.9	1.901	0.507	Clostridiales	5617	2504650	573
hybridSPAdes-maxbin2.80	63.1	29.79	0.391	Bacteria	4172	1319127	416				hybridSPAdes-maxbin2.79	83.54	45.87	0.583	Bacteria	3425	4161266	1514
hybridSPAdes-metabat2.124	32.46	0	0.587	Bacteria	4181	1030534	281				hybridSPAdes-metabat2.141	83.44	53.44	0.444	Bacteria	8350	4660499	765
hybridSPAdes-maxbin2.69	64.31	44.54	0.422	Bacteria	4232	4847950	1572				hybridSPAdes-metabat2.64	82.92	44.29	0.379	Clostridiales	5272	6934287	1650
hybridSPAdes-metabat2.8	6.896	0	0.357	Bacteria	4333	280522	75				hybridSPAdes-maxbin2.86	82.64	3.467	0.384	Clostridiales	5044	2067753	569
hybridSPAdes-metabat2.27	21.92	1.754	0.335	Bacteria	4399	5554026	1485				hybridSPAdes-maxbin2.9	82.44	2.944	0.422	Bacteroidales	183297	4882463	116
hybridSPAdes-maxbin2.67	84.26	17.24	0.502	Clostridiales	4407	2360370	734				hybridSPAdes-metabat2.12	82.43	0.671	0.619	Clostridiales	76892	1747822	44
hybridSPAdes-concoct.118	0	0	0.349	root	4454	58424	17				hybridSPAdes-maxbin2.61	80.97	31.01	0.458	Clostridiales	7266	2861808	663
hybridSPAdes-metabat2.88	95.79	154.6	0.608	Bacteria	4464	7895865	2032				hybridSPAdes-metabat2.15	80.75	112.3	0.415	Bacteria	31725	19663564	1170
hybridSPAdes-metabat2.115	49.13	2.586	0.601	Bacteria	4516	1774600	453				hybridSPAdes-concoct.65	80.65	2.013	0.423	Clostridiales	6595	2306057	449
hybridSPAdes-concoct.16	0	0	0.47	root	4609	81066	23				hybridSPAdes-metabat2.79	80.64	4.038	0.46	Bacteroidales	39626	3407293	142
hybridSPAdes-concoct.91	68.74	1.565	0.571	Clostridiales	4794	1610440	420				hybridSPAdes-metabat2.83	80.53	0.335	0.58	Clostridiales	84691	1679298	31
hybridSPAdes-metabat2.116	3.508	0	0.46	Bacteria	5018	266464	68				hybridSPAdes-concoct.99	80.48	45.63	0.277	Bacteria	1750	2911966	1687
hybridSPAdes-maxbin2.86	82.64	3.467	0.384	Clostridiales	5044	2067753	569				hybridSPAdes-metabat2.82	80.34	0.433	0.462	Bacteroidales	108087	3370098	71
hybridSPAdes-concoct.49	89.23	119.1	0.603	Clostridiales	5143	6777065	1475				hybridSPAdes-metabat2.131	80.28	35.08	0.279	Bacteria	3293	2840820	912
hybridSPAdes-metabat2.107	9.77	0	0.354	Bacteria	5152	419960	116				hybridSPAdes-maxbin2.68	80.05	10.32	0.343	Bacteria	5569	2343472	622
hybridSPAdes-concoct.68	87.07	1.067	0.382	Clostridiales	5175	2495082	655				hybridSPAdes-metabat2.30	79.56	0	0.432	Bacteria	94994	3422537	55
hybridSPAdes-metabat2.77	61.5	2.013	0.577	Clostridiales	5251	1409991	325				hybridSPAdes-maxbin2.94	79.24	33.23	0.295	Clostridiales	2995	2029809	794
hybridSPAdes-metabat2.64	82.92	44.29	0.379	Clostridiales	5272	6934287	1650				hybridSPAdes-concoct.89	79.09	2.322	0.342	Bacteria	6085	1991792	414
hybridSPAdes-metabat2.127	0	0	0.441	root	5521	307809	66				hybridSPAdes-maxbin2.51	78.94	0	0.289	Bacteria	6582	2671916	635
hybridSPAdes-maxbin2.68	80.05	10.32	0.343	Bacteria	5569	2343472	622				hybridSPAdes-metabat2.29	78.9	6.598	0.599	Clostridiales	10331	1769144	269
hybridSPAdes-concoct.61	83.9	1.901	0.507	Clostridiales	5617	2504650	573				hybridSPAdes-metabat2.38	78.61	5.37	0.469	Clostridiales	6280	2301543	447
hybridSPAdes-concoct.77	0	0	0.379	root	5642	14701	3				hybridSPAdes-concoct.101	78.6	0	0.581	Bacteria	43452	4892777	201
hybridSPAdes-maxbin2.74	58.77	0	0.427	Bacteria	5672	2419658	620				hybridSPAdes-metabat2.92	78.26	0	0.418	Lachnospiraceae	215600	1893214	18
hybridSPAdes-metabat2.143	72.19	1.006	0.384	Clostridiales	5708	1814551	387				hybridSPAdes-maxbin2.41	78.24	28.57	0.602	Bacteria	32570	2370536	182
hybridSPAdes-maxbin2.77	84.97	26.1	0.445	Clostridiales	5759	3875722	1055				hybridSPAdes-metabat2.138	76.6	23.07	0.419	Bacteroidales	42365	6893911	283
hybridSPAdes-maxbin2.60	98.39	144.6	0.596	Bacteroidetes	5770	6784083	1726				hybridSPAdes-metabat2.19	76.4	2.684	0.424	Clostridiales	6978	2155186	402
hybridSPAdes-concoct.117	0	0	0.369	root	5793	8154	2				hybridSPAdes-maxbin2.52	76.31	5.821	0.505	Bacteria	18236	2515972	257
hybridSPAdes-maxbin2.56	27.27	4.388	0.418	Bacteria	5818	2877085	824				hybridSPAdes-maxbin2.29	75.76	9.82	0.603	Clostridiales	8122	1933752	368
hybridSPAdes-metabat2.63	64.21	1.754	0.499	Bacteria	6071	1865809	386				hybridSPAdes-concoct.102	75.58	1.659	0.445	Clostridiales	9963	2367074	316
hybridSPAdes-concoct.89	79.09	2.322	0.342	Bacteria	6085	1991792	414				hybridSPAdes-maxbin2.92	75.44	21.16	0.572	Clostridiales	2936	2594731	1043
hybridSPAdes-metabat2.26	71.27	0.223	0.521	Clostridiales	6090	1847303	376				hybridSPAdes-metabat2.21	74.89	21.86	0.615	Deltaproteobacteria	3269	3229698	1025
hybridSPAdes-metabat2.114	0	0	0.416	root	6113	1575869	323				hybridSPAdes-concoct.5	74.22	1.927	0.453	Clostridia	3400	1594559	557
hybridSPAdes-concoct.69	49.39	9.834	0.284	Clostridiales	6148	1542959	276				hybridSPAdes-maxbin2.91	73.62	3.437	0.455	Clostridia	3248	1640008	616
hybridSPAdes-metabat2.38	78.61	5.37	0.469	Clostridiales	6280	2301543	447				hybridSPAdes-maxbin2.14	73.29	15.99	0.452	Bacteroidales	163475	3382429	81
hybridSPAdes-metabat2.42	0	0	0.475	root	6307	211541	40				hybridSPAdes-metabat2.66	72.41	0	0.463	Bacteria	163475	3038756	36
hybridSPAdes-maxbin2.58	10.26	0	0.52	Bacteria	6540	857394	213				hybridSPAdes-metabat2.143	72.19	1.006	0.384	Clostridiales	5708	1814551	387
hybridSPAdes-maxbin2.51	78.94	0	0.289	Bacteria	6582	2671916	635				hybridSPAdes-concoct.15	71.74	0.48	0.584	Bacteroidetes	3163	2002475	727
hybridSPAdes-concoct.65	80.65	2.013	0.423	Clostridiales	6595	2306057	449				hybridSPAdes-maxbin2.16	71.29	13.96	0.476	Bacteroidales	57893	4104092	180
hybridSPAdes-maxbin2.64	92.78	27.49	0.482	Clostridiales	6689	4740973	1230				hybridSPAdes-metabat2.26	71.27	0.223	0.521	Clostridiales	6090	1847303	376
hybridSPAdes-metabat2.78	97.36	161.2	0.419	Bacteria	6760	8879834	1810				hybridSPAdes-maxbin2.38	71.12	24.7	0.468	Bacteroidales	65561	3936453	219
hybridSPAdes-metabat2.103	0	0	0.502	root	6888	411977	75				hybridSPAdes-metabat2.126	68.86	0.598	0.466	Selenomonadales	304182	1415053	8
hybridSPAdes-metabat2.19	76.4	2.684	0.424	Clostridiales	6978	2155186	402				hybridSPAdes-concoct.91	68.74	1.565	0.571	Clostridiales	4794	1610440	420
hybridSPAdes-metabat2.145	35.08	0.877	0.475	Bacteria	7040	1371674	241				hybridSPAdes-maxbin2.20	67.41	22.04	0.433	Bacteria	42136	5039016	285
hybridSPAdes-metabat2.106	54.38	0	0.347	Bacteria	7077	1608526	309				hybridSPAdes-concoct.52	67.31	53.33	0.429	Bacteria	2449	5821823	2643
hybridSPAdes-maxbin2.61	80.97	31.01	0.458	Clostridiales	7266	2861808	663				hybridSPAdes-maxbin2.76	67.14	27.35	0.483	Bacteria	4048	3584439	1269
hybridSPAdes-metabat2.120	60.68	1.754	0.442	Bacteria	7349	2670226	474				hybridSPAdes-concoct.76	66.5	84.4	0.387	Bacteria	2762	1606276	651
hybridSPAdes-concoct.121	93.1	60.05	0.595	Bacteria	7605	3242251	543				hybridSPAdes-maxbin2.25	66.1	14.45	0.484	Bacteroidales	97771	4273497	213
hybridSPAdes-concoct.107	0.862	0	0.486	Bacteria	7876	1179429	209				hybridSPAdes-metabat2.31	65.15	1.724	0.426	Bacteria	10447	7123132	961
hybridSPAdes-maxbin2.45	88.39	60.71	0.577	Bacteria	7897	4713082	1123				hybridSPAdes-maxbin2.69	64.31	44.54	0.422	Bacteria	4232	4847950	1572
hybridSPAdes-metabat2.60	88.52	0	0.289	Bacteria	7930	2211788	391				hybridSPAdes-metabat2.18	64.29	0	0.483	Bacteroidales	156162	2518957	26
hybridSPAdes-concoct.112	98.8	196.5	0.41	Bacteria	8041	10895217	1654				hybridSPAdes-metabat2.63	64.21	1.754	0.499	Bacteria	6071	1865809	386
hybridSPAdes-maxbin2.29	75.76	9.82	0.603	Clostridiales	8122	1933752	368				hybridSPAdes-maxbin2.80	63.1	29.79	0.391	Bacteria	4172	1319127	416
hybridSPAdes-metabat2.141	83.44	53.44	0.444	Bacteria	8350	4660499	765				hybridSPAdes-metabat2.128	62.86	5.063	0.453	Clostridiales	9556	1831055	275
hybridSPAdes-metabat2.48	3.668	0	0.489	Bacteria	8484	220809	35				hybridSPAdes-metabat2.129	62.54	31.5	0.416	Bacteroides	35218	5493216	306
hybridSPAdes-concoct.30	88.05	0.943	0.291	Bacteria	8954	2172446	342				hybridSPAdes-metabat2.36	62.41	0	0.363	Clostridiales	190584	2459082	45
hybridSPAdes-maxbin2.59	53.98	25.43	0.451	Bacteria	9260	3558895	663				hybridSPAdes-metabat2.95	61.98	1.445	0.453	Clostridia	3942	1234757	345
hybridSPAdes-metabat2.128	62.86	5.063	0.453	Clostridiales	9556	1831055	275				hybridSPAdes-metabat2.77	61.5	2.013	0.577	Clostridiales	5251	1409991	325
hybridSPAdes-concoct.71	14.42	5.172	0.497	Bacteria	9743	5463635	751				hybridSPAdes-concoct.83	61.12	2.04	0.602	Clostridiales	2410	1629167	722
hybridSPAdes-concoct.102	75.58	1.659	0.445	Clostridiales	9963	2367074	316				hybridSPAdes-metabat2.120	60.68	1.754	0.442	Bacteria	7349	2670226	474
hybridSPAdes-metabat2.29	78.9	6.598	0.599	Clostridiales	10331	1769144	269				hybridSPAdes-maxbin2.6	60.09	0	0.476	Bacteroidales	201574	2499150	17
hybridSPAdes-metabat2.31	65.15	1.724	0.426	Bacteria	10447	7123132	961				hybridSPAdes-maxbin2.74	58.77	0	0.427	Bacteria	5672	2419658	620
hybridSPAdes-maxbin2.62	93.46	14.81	0.543	Selenomonadales	10528	2553805	543				hybridSPAdes-maxbin2.32	58.57	27.59	0.594	Clostridiales	54651	2170299	81
hybridSPAdes-metabat2.89	1.785	0	0.504	Bacteria	10648	297468	32				hybridSPAdes-concoct.123	57.93	26.44	0.584	Clostridiales	1471	2114757	1422
hybridSPAdes-maxbin2.54	28.96	9.952	0.581	Bacteria	10681	557514	140				hybridSPAdes-maxbin2.31	57.48	28.73	0.562	Clostridiales	75633	2756418	172
hybridSPAdes-maxbin2.50	100	36.05	0.396	Bacteria	10895	2114357	419				hybridSPAdes-maxbin2.96	57.03	8.165	0.383	Clostridiales	2472	1368975	601
hybridSPAdes-concoct.73	28.28	5.541	0.378	Lachnospiraceae	11222	10100477	1201				hybridSPAdes-metabat2.99	56.59	0.671	0.412	Clostridiales	148792	1416132	25
hybridSPAdes-concoct.43	98.24	179.8	0.448	Bacteria	11870	9951313	1099				hybridSPAdes-concoct.127	56.53	2.298	0.423	Bacteria	3114	1566550	561
hybridSPAdes-concoct.86	94.66	2.818	0.537	Selenomonadales	12562	2380449	299				hybridSPAdes-maxbin2.40	56.09	1.006	0.613	Clostridiales	86025	1315127	41
hybridSPAdes-metabat2.96	89.53	1.467	0.543	Selenomonadales	13249	2096569	239				hybridSPAdes-maxbin2.66	55.27	20.22	0.456	Bacteria	3841	6020832	2135
hybridSPAdes-concoct.130	97.26	3.918	0.395	Pasteurellaceae	14172	1929179	309				hybridSPAdes-metabat2.61	55.17	0	0.621	Bacteria	167826	764549	8
hybridSPAdes-metabat2.56	87.63	3.02	0.613	Clostridiales	15099	1810309	205				hybridSPAdes-metabat2.106	54.38	0	0.347	Bacteria	7077	1608526	309
hybridSPAdes-metabat2.90	94.41	2.696	0.394	Pasteurellaceae	15452	1786255	214				hybridSPAdes-maxbin2.59	53.98	25.43	0.451	Bacteria	9260	3558895	663
hybridSPAdes-maxbin2.44	14.03	7.017	0.387	Bacteria	15996	3519353	444				hybridSPAdes-maxbin2.78	53.97	35.96	0.429	Bacteria	4166	1146886	385
hybridSPAdes-metabat2.1	38.19	7.368	0.429	Bacteria	16727	3064595	273				hybridSPAdes-maxbin2.1	52.66	9.203	0.421	Bacteroidales	66678	2629633	73
hybridSPAdes-metabat2.142	0	0	0.386	root	16774	288100	24				hybridSPAdes-maxbin2.81	52.58	33.62	0.621	Bacteria	3473	2265124	811
hybridSPAdes-metabat2.97	5.172	0	0.473	Bacteria	17519	345806	22				hybridSPAdes-concoct.57	51.59	29.53	0.364	Bacteria	1595	8330910	5219
hybridSPAdes-concoct.131	97.61	0.68	0.563	Clostridiales	17597	2376518	219				hybridSPAdes-maxbin2.30	51.18	15.34	0.42	Bacteroides	30561	4487129	380
hybridSPAdes-maxbin2.52	76.31	5.821	0.505	Bacteria	18236	2515972	257				hybridSPAdes-maxbin2.2	50.62	13.79	0.423	Bacteria	112201	2842676	45
hybridSPAdes-concoct.14	94.72	52.32	0.47	Lachnospiraceae	19203	4382128	381				hybridSPAdes-metabat2.144	50.47	0	0.593	Bacteria	3786	1557710	447
hybridSPAdes-concoct.114	97.19	8.742	0.502	Enterobacteriaceae	19288	7798663	616				hybridSPAdes-maxbin2.21	50.42	8.643	0.404	Bacteroides	37494	4560589	320
hybridSPAdes-metabat2.102	95.57	0.68	0.562	Clostridiales	19358	2493076	207
hybridSPAdes-maxbin2.48	93.71	36.19	0.477	Lachnospiraceae	19815	3642684	446
hybridSPAdes-metabat2.108	91.77	0.843	0.491	Clostridiales	20138	2288156	175
hybridSPAdes-maxbin2.55	96.49	33.5	0.344	Bacteria	20205	4270668	593
hybridSPAdes-metabat2.69	47.36	9.441	0.425	Bacteria	20374	1228917	94
hybridSPAdes-concoct.106	97.58	1.451	0.594	Actinobacteria	21324	2348527	195
hybridSPAdes-metabat2.20	90.31	0.41	0.504	Lachnospiraceae	21470	2552049	183
hybridSPAdes-metabat2.117	90.49	0.48	0.599	Bacteroidetes	22674	2511299	191
hybridSPAdes-concoct.72	95.13	0.559	0.482	Clostridiales	23085	1924037	138
hybridSPAdes-metabat2.85	91.66	0.335	0.481	Clostridiales	23085	1883742	138
hybridSPAdes-metabat2.67	95.96	0.806	0.598	Actinobacteria	23761	2186850	150
hybridSPAdes-metabat2.46	5.172	0	0.447	Bacteria	23816	374486	17
hybridSPAdes-concoct.103	98.54	296	0.419	Bacteroidales	24134	29195589	1780
hybridSPAdes-maxbin2.49	85.04	1.612	0.601	Actinobacteria	24193	1888051	146
hybridSPAdes-concoct.84	94.25	3.691	0.341	Clostridiales	24278	2206658	161
hybridSPAdes-maxbin2.37	20.45	3.401	0.539	Clostridiales	24407	2402826	291
hybridSPAdes-maxbin2.26	92.92	3.639	0.512	Enterobacteriaceae	25582	4833688	371
hybridSPAdes-metabat2.76	0	0	0.349	root	26070	467100	30
hybridSPAdes-metabat2.16	93.68	1.86	0.342	Clostridiales	26437	2167563	154
hybridSPAdes-concoct.90	97.65	0.167	0.36	Clostridiales	26705	2742481	197
hybridSPAdes-concoct.95	100	360.4	0.46	Bacteria	26844	15622661	843
hybridSPAdes-metabat2.104	93.02	0.682	0.511	Enterobacteriaceae	26950	4297101	272
hybridSPAdes-metabat2.34	94.96	0	0.36	Clostridiales	27331	2326963	133
hybridSPAdes-maxbin2.27	97.98	0.167	0.36	Clostridiales	27772	2665651	190
hybridSPAdes-maxbin2.43	87.36	12.81	0.429	Bacteria	28368	5503638	640
hybridSPAdes-maxbin2.46	86.67	26.34	0.416	Clostridiales	29274	5073876	410
hybridSPAdes-metabat2.119	88.23	7.801	0.474	Lachnospiraceae	30088	2821434	175
hybridSPAdes-maxbin2.30	51.18	15.34	0.42	Bacteroides	30561	4487129	380
hybridSPAdes-metabat2.86	5.172	0	0.561	Bacteria	30812	267144	12
hybridSPAdes-metabat2.15	80.75	112.3	0.415	Bacteria	31725	19663564	1170
hybridSPAdes-concoct.78	93.87	6.899	0.425	Bacteria	32252	5815609	425
hybridSPAdes-maxbin2.41	78.24	28.57	0.602	Bacteria	32570	2370536	182
hybridSPAdes-metabat2.71	36.28	0	0.41	Bacteria	33042	2281396	117
hybridSPAdes-concoct.18	100	121.7	0.585	Bacteria	34806	7611316	526
hybridSPAdes-metabat2.129	62.54	31.5	0.416	Bacteroides	35218	5493216	306
hybridSPAdes-concoct.35	0	0	0.511	root	35913	42165	6
hybridSPAdes-concoct.116	96.75	242.4	0.583	Bacteria	37044	9967961	591
hybridSPAdes-maxbin2.3	3.448	0	0.489	Bacteria	37211	193751	12
hybridSPAdes-maxbin2.21	50.42	8.643	0.404	Bacteroides	37494	4560589	320
hybridSPAdes-metabat2.79	80.64	4.038	0.46	Bacteroidales	39626	3407293	142
hybridSPAdes-concoct.66	94.49	3.461	0.452	Bacteroidales	40070	4631609	191
hybridSPAdes-metabat2.2	10	0	0.403	Bacteria	40172	427430	14
hybridSPAdes-maxbin2.42	38.51	2.531	0.48	Clostridiales	42090	3309104	282
hybridSPAdes-maxbin2.20	67.41	22.04	0.433	Bacteria	42136	5039016	285
hybridSPAdes-metabat2.138	76.6	23.07	0.419	Bacteroidales	42365	6893911	283
hybridSPAdes-metabat2.122	26.72	0	0.394	Bacteria	42472	522157	19
hybridSPAdes-concoct.101	78.6	0	0.581	Bacteria	43452	4892777	201
hybridSPAdes-maxbin2.0	39.65	6.175	0.431	Bacteria	43496	1335784	68
hybridSPAdes-metabat2.9	0	0	0.54	root	43766	963238	54
hybridSPAdes-maxbin2.18	96.71	1.091	0.581	Enterobacteriaceae	44008	4831208	215
hybridSPAdes-metabat2.54	89.65	1.792	0.426	Bacteria	44101	4237768	203
hybridSPAdes-metabat2.73	93.07	0.585	0.582	Enterobacteriaceae	44183	4722385	189
hybridSPAdes-metabat2.65	90.42	75.97	0.593	Bacteria	44252	4233954	224
hybridSPAdes-maxbin2.34	92.8	4.661	0.418	Lachnospiraceae	46624	3859828	214
hybridSPAdes-metabat2.22	4.166	0	0.389	root	48009	574094	28
hybridSPAdes-maxbin2.47	84.17	37.15	0.492	Clostridiales	49075	3369345	205
hybridSPAdes-metabat2.14	92.79	3.309	0.418	Lachnospiraceae	49124	3257346	133
hybridSPAdes-metabat2.139	4.166	0	0.41	root	49378	220990	5
hybridSPAdes-maxbin2.8	20.68	0	0.455	Bacteria	52775	1214215	49
hybridSPAdes-concoct.46	98.99	1.006	0.41	Clostridiales	53327	2430178	85
hybridSPAdes-maxbin2.32	58.57	27.59	0.594	Clostridiales	54651	2170299	81
hybridSPAdes-metabat2.91	0	0	0.509	root	55784	237242	7
hybridSPAdes-concoct.41	5.263	0	0.458	Bacteria	57828	99030	3
hybridSPAdes-maxbin2.16	71.29	13.96	0.476	Bacteroidales	57893	4104092	180
hybridSPAdes-metabat2.53	48.27	3.448	0.457	Bacteria	59325	2164633	62
hybridSPAdes-metabat2.134	0	0	0.532	root	63618	474696	16
hybridSPAdes-metabat2.40	46.55	1.724	0.441	Bacteria	63736	2020148	52
hybridSPAdes-maxbin2.38	71.12	24.7	0.468	Bacteroidales	65561	3936453	219
hybridSPAdes-maxbin2.1	52.66	9.203	0.421	Bacteroidales	66678	2629633	73
hybridSPAdes-maxbin2.4	4.166	0	0.434	root	67530	624802	19
hybridSPAdes-maxbin2.53	93.17	4.119	0.409	Clostridiales	67746	2201768	132
hybridSPAdes-metabat2.4	0	0	0.516	root	67840	444178	14
hybridSPAdes-metabat2.39	17.54	0	0.318	Bacteria	69517	272525	7
hybridSPAdes-metabat2.113	94.47	0.85	0.582	Clostridiales	70537	2333997	66
hybridSPAdes-metabat2.37	0	0	0.413	root	70701	319620	16
hybridSPAdes-concoct.110	100	164.5	0.427	Bacteria	75186	9930920	245
hybridSPAdes-metabat2.81	0	0	0.55	root	75436	257876	5
hybridSPAdes-maxbin2.31	57.48	28.73	0.562	Clostridiales	75633	2756418	172
hybridSPAdes-metabat2.136	34.48	0	0.449	Bacteria	75637	1510555	29
hybridSPAdes-metabat2.12	82.43	0.671	0.619	Clostridiales	76892	1747822	44
hybridSPAdes-concoct.88	96.18	65.57	0.43	Bacteroidales	77114	7537644	167
hybridSPAdes-metabat2.135	43.1	5.172	0.428	Bacteria	77569	1632877	32
hybridSPAdes-concoct.9	100	108.3	0.574	root	78087	6417726	176
hybridSPAdes-maxbin2.22	97.98	2.852	0.563	Clostridiales	78087	3629586	176
hybridSPAdes-metabat2.24	12.5	8.333	0.412	root	79233	562202	13
hybridSPAdes-maxbin2.5	31.72	10.34	0.427	Bacteria	79753	1273392	33
hybridSPAdes-metabat2.83	80.53	0.335	0.58	Clostridiales	84691	1679298	31
hybridSPAdes-maxbin2.40	56.09	1.006	0.613	Clostridiales	86025	1315127	41
hybridSPAdes-metabat2.87	5.172	0	0.472	Bacteria	86155	292849	6
hybridSPAdes-concoct.40	0	0	0.346	root	86242	86242	1
hybridSPAdes-concoct.60	0	0	0.39	root	86835	113725	7
hybridSPAdes-metabat2.58	0	0	0.411	root	89354	378380	5
hybridSPAdes-metabat2.5	0	0	0.544	root	91465	306159	8
hybridSPAdes-metabat2.125	3.448	0	0.396	Bacteria	94099	392276	5
hybridSPAdes-metabat2.30	79.56	0	0.432	Bacteria	94994	3422537	55
hybridSPAdes-maxbin2.25	66.1	14.45	0.484	Bacteroidales	97771	4273497	213
hybridSPAdes-metabat2.47	4.166	0	0.419	root	99583	525900	7
hybridSPAdes-maxbin2.11	87.41	10.11	0.456	Bacteroidales	99722	4805431	157
hybridSPAdes-maxbin2.36	98.65	4.026	0.363	Clostridiales	105231	4940200	289
hybridSPAdes-metabat2.82	80.34	0.433	0.462	Bacteroidales	108087	3370098	71
hybridSPAdes-metabat2.70	18.96	0	0.416	Bacteria	112201	654386	9
hybridSPAdes-maxbin2.2	50.62	13.79	0.423	Bacteria	112201	2842676	45
hybridSPAdes-maxbin2.23	98.65	0.061	0.576	Clostridiales	113514	2569351	36
hybridSPAdes-metabat2.11	0	0	0.461	root	113557	450447	6
hybridSPAdes-concoct.13	94.04	181.8	0.448	Bacteria	113612	14741581	279
hybridSPAdes-maxbin2.33	88.7	0	0.434	Bacteria	114127	3885059	56
hybridSPAdes-concoct.79	98.92	0	0.432	Bacteria	114127	4228141	61
hybridSPAdes-metabat2.137	8.771	0	0.314	Bacteria	114305	593472	6
hybridSPAdes-metabat2.98	3.508	0	0.41	Bacteria	116490	357366	3
hybridSPAdes-metabat2.80	10.34	0	0.629	Bacteria	116514	557973	9
hybridSPAdes-metabat2.140	10.65	0	0.463	Bacteria	134159	201283	3
hybridSPAdes-metabat2.50	91.88	0	0.485	Clostridiales	134290	2698073	38
hybridSPAdes-concoct.58	98.06	3.29	0.411	Lachnospiraceae	135166	3931280	106
hybridSPAdes-metabat2.62	94.68	0.483	0.416	Lachnospiraceae	135577	2984678	45
hybridSPAdes-maxbin2.15	99.51	1.811	0.411	Lachnospiraceae	135577	3745310	96
hybridSPAdes-maxbin2.7	45.36	12.82	0.397	Bacteroidales	138291	1568712	32
hybridSPAdes-metabat2.132	97.59	0	0.592	Bacteroidetes	143761	2926217	31
hybridSPAdes-maxbin2.19	97.11	0	0.592	Bacteroidetes	143761	2925475	34
hybridSPAdes-metabat2.99	56.59	0.671	0.412	Clostridiales	148792	1416132	25
hybridSPAdes-concoct.36	93.28	0	0.578	Clostridiales	151635	2266470	26
hybridSPAdes-metabat2.109	98.65	0	0.576	Clostridiales	151635	2522937	29
hybridSPAdes-metabat2.23	0	0	0.408	root	153428	470461	5
hybridSPAdes-concoct.19	99.51	0	0.413	Lachnospiraceae	153428	2975866	35
hybridSPAdes-maxbin2.35	99.51	0.98	0.414	Lachnospiraceae	153428	3128006	63
hybridSPAdes-metabat2.112	4.166	0	0.475	root	153635	566462	5
hybridSPAdes-metabat2.18	64.29	0	0.483	Bacteroidales	156162	2518957	26
hybridSPAdes-concoct.21	99.23	0	0.482	Bacteroidales	156162	4005050	39
hybridSPAdes-metabat2.74	0	0	0.472	root	160145	360775	3
hybridSPAdes-metabat2.66	72.41	0	0.463	Bacteria	163475	3038756	36
hybridSPAdes-maxbin2.14	73.29	15.99	0.452	Bacteroidales	163475	3382429	81
hybridSPAdes-metabat2.61	55.17	0	0.621	Bacteria	167826	764549	8
hybridSPAdes-maxbin2.12	98.75	0.776	0.62	Proteobacteria	167826	2505894	32
hybridSPAdes-concoct.128	98.75	0.621	0.614	Proteobacteria	167826	2727000	39
hybridSPAdes-metabat2.17	0	0	0.438	root	168299	566028	4
hybridSPAdes-metabat2.94	3.448	0	0.385	Bacteria	171650	334710	7
hybridSPAdes-metabat2.25	10.34	0	0.402	Bacteria	183297	671883	6
hybridSPAdes-maxbin2.9	82.44	2.944	0.422	Bacteroidales	183297	4882463	116
hybridSPAdes-concoct.48	97.98	0	0.365	Clostridiales	190584	3215478	41
hybridSPAdes-metabat2.36	62.41	0	0.363	Clostridiales	190584	2459082	45
hybridSPAdes-metabat2.45	8.333	0	0.421	root	191379	711649	9
hybridSPAdes-metabat2.121	43.79	0	0.421	Bacteria	192513	1886526	17
hybridSPAdes-metabat2.111	4.166	0	0.52	root	195549	333197	2
hybridSPAdes-metabat2.43	8.333	8.333	0.412	root	198188	294749	4
hybridSPAdes-metabat2.68	12.06	0	0.577	Bacteria	199008	330262	2
hybridSPAdes-maxbin2.6	60.09	0	0.476	Bacteroidales	201574	2499150	17
hybridSPAdes-metabat2.59	4.166	0	0.503	root	204601	303094	3
hybridSPAdes-concoct.51	99.24	0.377	0.438	Bacteroidales	205405	3148808	32
hybridSPAdes-metabat2.101	38.59	0	0.367	Bacteria	212605	774071	7
hybridSPAdes-metabat2.49	0	0	0.619	root	214848	748207	11
hybridSPAdes-metabat2.92	78.26	0	0.418	Lachnospiraceae	215600	1893214	18
hybridSPAdes-metabat2.84	18.88	0	0.475	Bacteroidales	216782	674180	3
hybridSPAdes-concoct.42	98.88	1.018	0.453	Bacteroidales	216782	3509718	26
hybridSPAdes-metabat2.32	20.68	0	0.441	Bacteria	219727	844848	11
hybridSPAdes-metabat2.105	0	0	0.507	root	222385	233010	5
hybridSPAdes-metabat2.28	0	0	0.464	root	234854	453419	7
hybridSPAdes-concoct.82	98.23	0	0.45	Bacteroidales	236757	5091208	36
hybridSPAdes-maxbin2.28	97.08	0.011	0.45	Bacteroidales	236757	5042629	41
hybridSPAdes-metabat2.10	13.79	0	0.372	Bacteria	243968	412706	7
hybridSPAdes-metabat2.57	87.27	0	0.451	Bacteroidales	244388	4318786	26
hybridSPAdes-metabat2.44	12.06	0	0.487	Bacteria	249181	480577	3
hybridSPAdes-metabat2.41	14.98	0	0.516	Bacteroidetes	261287	461583	4
hybridSPAdes-concoct.63	99.51	0.961	0.536	Bacteroidetes	261287	2486481	23
hybridSPAdes-maxbin2.10	99.51	1.442	0.537	Bacteroidetes	261287	2860608	61
hybridSPAdes-metabat2.75	18.96	0	0.495	Bacteria	267857	421409	2
hybridSPAdes-concoct.126	100	1.265	0.311	Firmicutes	279877	2566802	25
hybridSPAdes-maxbin2.17	100	1.265	0.311	Firmicutes	279877	2670134	57
hybridSPAdes-metabat2.123	84.53	0.961	0.542	Bacteroidetes	286986	1916156	12
hybridSPAdes-metabat2.6	29.81	0	0.606	Proteobacteria	304009	432208	2
hybridSPAdes-metabat2.126	68.86	0.598	0.466	Selenomonadales	304182	1415053	8
hybridSPAdes-metabat2.72	9.649	0	0.432	Bacteria	342806	480296	2
hybridSPAdes-concoct.109	100	1.197	0.461	Selenomonadales	342806	2618360	14
hybridSPAdes-maxbin2.24	100	1.397	0.461	Selenomonadales	342806	2672844	32
hybridSPAdes-metabat2.100	24.68	0.632	0.32	Firmicutes	354838	619175	2
hybridSPAdes-metabat2.52	99.24	0.377	0.435	Bacteroidales	357220	3017079	22
hybridSPAdes-maxbin2.39	99.24	0.566	0.436	Bacteroidales	357220	3058340	36
hybridSPAdes-metabat2.55	6.896	0	0.434	Bacteria	360471	702097	4
hybridSPAdes-metabat2.35	25.86	0	0.412	Bacteria	417950	598530	4
hybridSPAdes-metabat2.110	4.166	0	0.451	root	424069	630159	3
hybridSPAdes-metabat2.93	8.333	0	0.414	root	527723	833482	5
hybridSPAdes-metabat2.51	4.166	0	0.472	root	547448	688288	2
hybridSPAdes-metabat2.133	98.65	0	0.367	Clostridiales	578001	1814263	6
hybridSPAdes-concoct.1	98.65	0	0.366	Clostridiales	578001	1834142	7
hybridSPAdes-maxbin2.13	98.65	0.083	0.366	Clostridiales	578001	1899897	25
hybridSPAdes-metabat2.33	40.35	0	0.305	Bacteria	596353	934379	4
							562777

## Sheet: OPERA
OPERA-bin	completeness	contamination	GC	lineage	N50	size	binner	Count
OPERA-maxbin2.9	100	1.38	0.312	Firmicutes	707447	2662358	binsB	64
OPERA-maxbin2.22	100	32.28	0.483	Bacteria	97695	5709082	binsB	245
OPERA-maxbin2.16	99.85	1.197	0.462	Selenomonadales	283626	2582353	binsB	32
OPERA-maxbin2.28	99.62	0.377	0.436	Bacteroidales	306232	3111303	binsB	30
OPERA-maxbin2.23	99.46	1.747	0.432	Bacteria	135885	4302212	binsB	73
OPERA-maxbin2.11	99.27	1.217	0.58	Bacteroidetes	327929	3414806	binsB	38
OPERA-maxbin2.36	99.14	52.32	0.571	Clostridiales	8862	3940784	binsB	849
OPERA-metabat2.103	99.05	0.632	0.487	Clostridiales	55129	2743675	binsC	71
OPERA-metabat2.17	99.03	0	0.45	Bacteroidales	815136	5136486	binsC	15
OPERA-maxbin2.18	99.03	0.608	0.45	Bacteroidales	815136	5190327	binsB	24
OPERA-metabat2.19	98.99	1.006	0.406	Clostridiales	46786	2135893	binsC	71
OPERA-metabat2.54	98.79	0	0.412	Lachnospiraceae	223989	3047385	binsC	26
OPERA-metabat2.79	98.65	0	0.364	Clostridiales	168975	3326296	binsC	47
OPERA-maxbin2.25	98.65	2.818	0.364	Clostridiales	112832	4530361	binsB	244
OPERA-maxbin2.27	98.55	0.241	0.413	Lachnospiraceae	223989	3237453	binsB	59
OPERA-metabat2.74	98.51	0	0.482	Bacteroidales	156122	3825506	binsC	40
OPERA-maxbin2.43	98.27	47.83	0.599	Bacteria	15975	2599345	binsB	411
OPERA-maxbin2.50	98.27	102.9	0.6	Bacteria	6190	6028132	binsB	1517
OPERA-maxbin2.7	97.98	0.02	0.366	Clostridiales	249439	1972173	binsB	24
OPERA-metabat2.22	97.84	1.612	0.432	Bacteria	135885	4130577	binsC	45
OPERA-metabat2.5	97.8	1.201	0.579	Bacteroidetes	327929	3108466	binsC	15
OPERA-maxbin2.6	97.48	0.621	0.619	Proteobacteria	165961	2508737	binsB	32
OPERA-maxbin2.8	96.78	43.58	0.458	Bacteroidales	203968	6888691	binsB	375
OPERA-maxbin2.1	96.55	21.52	0.441	Bacteria	1485675	5848269	binsB	39
OPERA-metabat2.105	96.54	0.68	0.561	Clostridiales	18345	2422698	binsC	212
OPERA-maxbin2.41	96.53	8.544	0.409	Clostridiales	45061	2197511	binsB	159
OPERA-metabat2.46	96.33	120.7	0.423	Bacteria	8624	4875854	binsC	876
OPERA-maxbin2.51	96.09	88.19	0.609	Clostridiales	4624	3621248	binsB	1133
OPERA-metabat2.31	96	0.966	0.412	Lachnospiraceae	1092150	3673585	binsC	5
OPERA-maxbin2.10	96	3.623	0.411	Lachnospiraceae	1092150	3977771	binsB	69
OPERA-maxbin2.45	95.61	34.05	0.397	Bacteria	8665	2157090	binsB	537
OPERA-maxbin2.14	95.5	5.704	0.567	Clostridiales	191758	3297428	binsB	221
OPERA-metabat2.64	95.16	0.806	0.598	Actinobacteria	20160	2148442	binsC	172
OPERA-metabat2.99	94.85	0	0.362	Clostridiales	374234	2593115	binsC	8
OPERA-maxbin2.19	94.85	0	0.361	Clostridiales	374234	2809375	binsB	68
OPERA-metabat2.108	94.32	1.006	0.48	Clostridiales	15709	1935285	binsC	199
OPERA-metabat2.9	94.27	0	0.578	Clostridiales	204793	1984361	binsC	34
OPERA-maxbin2.24	93.65	1.397	0.418	Lachnospiraceae	49058	3732458	binsB	230
OPERA-maxbin2.21	93.36	25.85	0.583	Clostridiales	51863	2885994	binsB	117
OPERA-metabat2.34	93.02	130.6	0.609	Bacteria	4010	7086940	binsC	1926
OPERA-metabat2.67	92.63	0.672	0.417	Lachnospiraceae	52924	3285196	binsC	121
OPERA-maxbin2.52	92.61	8.99	0.481	Clostridiales	8559	3105019	binsB	731
OPERA-metabat2.40	92.31	2.495	0.503	Lachnospiraceae	14196	2729107	binsC	271
OPERA-maxbin2.15	91.94	2.013	0.575	Clostridiales	185688	2466264	binsB	48
OPERA-maxbin2.4	91.62	0.961	0.535	Bacteroidetes	561538	2889027	binsB	58
OPERA-metabat2.89	90.47	15.8	0.328	Bacteria	5520	8042499	binsC	1848
OPERA-maxbin2.58	89.92	11.58	0.546	Selenomonadales	9549	2256664	binsB	463
OPERA-metabat2.85	89.5	1.069	0.343	Clostridiales	20558	2133167	binsC	181
OPERA-metabat2.44	89.5	0.48	0.597	Bacteroidetes	21065	2588700	binsC	208
OPERA-maxbin2.40	88.86	33.04	0.48	Lachnospiraceae	13157	3716723	binsB	630
OPERA-metabat2.14	88.77	71.55	0.389	Bacteria	6085	11030547	binsC	2453
OPERA-maxbin2.3	87.9	7.945	0.419	Bacteroidales	2010251	6042094	binsB	101
OPERA-maxbin2.32	87.47	6.529	0.623	Clostridiales	57599	1946495	binsB	118
OPERA-metabat2.42	87.46	253.6	0.418	Bacteria	28703	29178095	binsC	2010
OPERA-metabat2.104	86.75	0.377	0.421	Bacteroidales	2482232	4823538	binsC	6
OPERA-metabat2.35	86.28	2.905	0.419	Clostridiales	23518	2877984	binsC	218
OPERA-maxbin2.42	85.71	26.68	0.497	Clostridiales	12237	3087957	binsB	463
OPERA-maxbin2.61	85.58	48.96	0.453	Clostridiales	5015	3259688	binsB	960
OPERA-metabat2.92	85.13	0.782	0.622	Clostridiales	60988	1789406	binsC	58
OPERA-metabat2.48	85	3.51	0.472	Lachnospiraceae	23022	2839184	binsC	217
OPERA-metabat2.36	84.96	70.53	0.595	Bacteria	27869	4105936	binsC	262
OPERA-metabat2.95	84.93	2.41	0.612	Clostridiales	13782	1870868	binsC	239
OPERA-metabat2.58	84.75	0.949	0.493	Clostridiales	15905	2175759	binsC	246
OPERA-metabat2.47	84.52	8.87	0.425	Bacteria	59777	4539064	binsC	179
OPERA-metabat2.37	84.36	3.337	0.395	Pasteurellaceae	14003	1706406	binsC	232
OPERA-maxbin2.85	84.05	38.43	0.393	Bacteria	3581	2549766	binsB	889
OPERA-metabat2.97	83.34	2.095	0.548	Selenomonadales	12445	1886019	binsC	246
OPERA-metabat2.70	83.09	111.4	0.443	Bacteria	9537	7352054	binsC	1079
OPERA-maxbin2.34	82.48	0.632	0.489	Clostridiales	54670	2497727	binsB	73
OPERA-maxbin2.35	81.29	27.68	0.432	Bacteria	28168	5523556	binsB	822
OPERA-metabat2.61	79.63	0.371	0.461	Bacteroidales	686170	2981044	binsC	11
OPERA-maxbin2.31	78.55	28.57	0.607	Bacteria	18628	2302032	binsB	215
OPERA-maxbin2.5	76.62	12.08	0.455	Bacteroidales	3008073	5557421	binsB	77
OPERA-metabat2.1	76.58	0.632	0.309	Firmicutes	821685	1529132	binsC	2
OPERA-maxbin2.20	76.56	1.254	0.511	Enterobacteriaceae	203548	4754726	binsB	133
OPERA-maxbin2.81	76.53	17.39	0.527	Clostridiales	3118	2660983	binsB	1019
OPERA-metabat2.83	76.4	0.364	0.51	Enterobacteriaceae	231901	4222911	binsC	39
OPERA-metabat2.90	76.08	0.061	0.458	Bacteroidales	3008073	4425927	binsC	5
OPERA-metabat2.106	75.85	2.04	0.589	Clostridiales	49007	1749969	binsC	68
OPERA-maxbin2.86	75.69	35.24	0.618	Bacteria	2321	4146617	binsB	1877
OPERA-maxbin2.39	75.43	0	0.286	Bacteria	5273	2530979	binsB	689
OPERA-maxbin2.37	74.57	3.749	0.424	Clostridiales	23518	2046067	binsB	205
OPERA-maxbin2.13	74.29	6.531	0.415	Bacteroides	531247	8307966	binsB	206
OPERA-metabat2.26	73.72	10.07	0.412	Bacteroidales	730107	6332056	binsC	57
OPERA-maxbin2.88	72.43	34.48	0.279	Bacteria	2757	3244673	binsB	1297
OPERA-maxbin2.69	71.57	3.601	0.503	Clostridiales	4454	1883587	binsB	575
OPERA-metabat2.88	71.31	1.469	0.595	Bacteroidetes	4740	2071756	binsC	504
OPERA-metabat2.18	71.15	2.927	0.47	Clostridiales	5506	2134501	binsC	444
OPERA-metabat2.77	70.8	0.671	0.584	Clostridiales	228469	1620072	binsC	23
OPERA-maxbin2.74	69.75	7.719	0.343	Bacteria	5312	2323488	binsB	647
OPERA-maxbin2.70	69.25	30.7	0.445	Bacteria	5197	3955447	binsB	1127
OPERA-metabat2.43	68.94	2.637	0.442	Clostridiales	7071	2541936	binsC	478
OPERA-maxbin2.71	68.12	29.07	0.48	Clostridiales	3671	3152698	binsB	1132
OPERA-maxbin2.75	68.02	58.84	0.586	Bacteria	3327	3534146	binsB	1291
OPERA-maxbin2.66	67.7	47.36	0.426	Bacteria	5894	5917418	binsB	1586
OPERA-metabat2.96	67.17	1.006	0.428	Clostridiales	5866	1753476	binsC	369
OPERA-maxbin2.84	67.05	3.55	0.455	Clostridia	2728	1508508	binsB	628
OPERA-maxbin2.68	66.92	41.46	0.38	Clostridiales	4179	6027318	binsB	1984
OPERA-maxbin2.72	66.9	28.38	0.63	Clostridiales	3255	2525611	binsB	937
OPERA-metabat2.56	65.71	0.898	0.466	Selenomonadales	283626	1540290	binsC	7
OPERA-metabat2.69	65.56	0	0.516	Clostridiales	5672	1872793	binsC	410
OPERA-maxbin2.82	63.15	0	0.385	Bacteria	4435	1798267	binsB	555
OPERA-metabat2.86	62.91	2.055	0.343	Bacteria	6086	1609884	binsC	347
OPERA-metabat2.52	62.83	19.28	0.615	Deltaproteobacteria	3371	2823604	binsC	870
OPERA-metabat2.23	62.74	0.21	0.498	Clostridiales	5509	1668630	binsC	358
OPERA-metabat2.91	62.69	25.86	0.281	Bacteria	3932	2425953	binsC	682
OPERA-maxbin2.77	62.25	39.18	0.43	Bacteria	2778	974946	binsB	410
OPERA-maxbin2.54	61.81	17.68	0.429	Lachnospiraceae	7548	1846137	binsB	453
OPERA-metabat2.6	61.2	1.724	0.453	Bacteria	85746	2363432	binsC	64
OPERA-maxbin2.78	58.38	17.38	0.537	Bacteria	2722	4207984	binsB	1760
OPERA-metabat2.7	58.3	0	0.439	Bacteroidales	345710	1834342	binsC	16
OPERA-metabat2.63	56.89	0.335	0.381	Clostridiales	5358	1652639	binsC	381
OPERA-metabat2.82	56.04	0.48	0.536	Bacteroidetes	965646	1524233	binsC	2
OPERA-maxbin2.17	55.48	0.57	0.577	Enterobacteriaceae	275778	4791350	binsB	102
OPERA-maxbin2.26	55.12	8.62	0.456	Bacteria	39681	4831870	binsB	341
OPERA-metabat2.29	54.72	1.02	0.454	Clostridia	3392	1020503	binsC	313
OPERA-metabat2.24	54.58	0.531	0.577	Enterobacteriaceae	275778	4792523	binsC	55
OPERA-metabat2.16	54.31	0.671	0.575	Clostridiales	4094	1306378	binsC	346
OPERA-metabat2.13	54.03	0.076	0.456	Bacteroidales	221916	2783355	binsC	35
OPERA-maxbin2.83	54.01	14.89	0.584	Clostridiales	2545	2214609	binsB	979
OPERA-maxbin2.47	53.83	2.222	0.516	Lachnospiraceae	11553	1088023	binsB	186
OPERA-metabat2.28	53.44	0	0.622	Bacteria	162753	1827725	binsC	21
OPERA-maxbin2.57	52.58	1.761	0.346	Clostridiales	13676	1170658	binsB	206
OPERA-metabat2.87	52.06	2.068	0.415	Bacteria	672836	6518192	binsC	26
OPERA-metabat2.80	51.67	0	0.36	Clostridiales	249439	894634	binsC	4
OPERA-maxbin2.49	50	15.51	0.452	Bacteria	7225	2163527	binsB	492
OPERA-metabat2.4	48.86	0	0.483	Bacteroidales	1536742	2015510	binsC	2
OPERA-metabat2.73	48.7	0.48	0.589	Bacteroidetes	3376	1434205	binsC	437
OPERA-maxbin2.46	46.49	10.52	0.445	Bacteria	11749	1855926	binsB	267
OPERA-maxbin2.53	46.39	12.31	0.444	Bacteria	5005	3573599	binsB	1133
OPERA-metabat2.45	46.3	0	0.373	Clostridiales	575205	963097	binsC	6
OPERA-metabat2.109	45.63	3.605	0.59	Bacteria	3361	1078316	binsC	339
OPERA-maxbin2.12	45.16	1.762	0.47	Bacteroidales	116011	3442595	binsB	242
OPERA-maxbin2.76	44.82	33.62	0.637	Bacteria	2607	2615136	binsB	1113
OPERA-metabat2.2	43.1	0	0.411	Bacteria	1485675	1487224	binsC	2
OPERA-metabat2.94	41.37	1.724	0.443	Bacteria	9685	3787560	binsC	553
OPERA-maxbin2.38	41.03	21.83	0.469	Bacteria	7870	3838217	binsB	910
OPERA-maxbin2.0	40.51	0.862	0.413	Bacteria	730107	2862328	binsB	20
OPERA-maxbin2.87	39.96	15.19	0.548	Bacteria	2419	2069513	binsB	923
OPERA-maxbin2.30	38.54	6.771	0.591	Clostridiales	16175	1834916	binsB	255
OPERA-maxbin2.56	38.01	19.89	0.4	Bacteria	3539	2830889	binsB	1067
OPERA-metabat2.71	37.93	0	0.423	Bacteria	3519	941829	binsC	273
OPERA-maxbin2.44	37.54	1.754	0.343	Bacteria	25888	1674912	binsB	161
OPERA-metabat2.49	36.47	0.68	0.594	Clostridiales	18257	1540769	binsC	143
OPERA-metabat2.66	36.2	0	0.585	Bacteria	3374	1169216	binsC	370
OPERA-metabat2.93	35.61	0	0.469	Bacteria	44050	2644351	binsC	114
OPERA-maxbin2.59	35.14	12.03	0.402	Clostridiales	5947	2922846	binsB	826
OPERA-maxbin2.2	34.66	4.486	0.437	Bacteroidales	187193	4086260	binsB	213
OPERA-metabat2.98	33.22	1.785	0.604	Bacteria	2997	976902	binsC	327
OPERA-metabat2.12	31.03	0	0.437	Bacteria	306232	1024902	binsC	5
OPERA-metabat2.100	31.03	0	0.554	Bacteria	185688	1493926	binsC	16
OPERA-metabat2.11	29.82	0	0.487	Bacteria	54737	389821	binsC	11
OPERA-metabat2.3	29.31	0	0.534	Bacteria	561538	933976	binsC	2
OPERA-metabat2.39	27.58	0	0.616	Bacteria	229251	425678	binsC	3
OPERA-metabat2.60	26.72	5.172	0.446	Bacteria	34957	4230645	binsC	189
OPERA-maxbin2.67	26.37	7.142	0.59	Bacteria	2760	3727049	binsB	1553
OPERA-metabat2.41	26.31	0	0.46	Bacteria	5320	396725	binsC	89
OPERA-maxbin2.33	26.31	6.765	0.395	Bacteria	26343	2550972	binsB	300
OPERA-maxbin2.60	25.22	6.052	0.538	Bacteroidetes	4351	1700640	binsB	542
OPERA-maxbin2.63	23.09	4.385	0.363	Bacteria	2167	1856580	binsB	883
OPERA-metabat2.53	22.8	1.754	0.478	Bacteria	5842	1343927	binsC	287
OPERA-metabat2.38	22.56	0	0.383	Clostridiales	3548	490936	binsC	147
OPERA-maxbin2.55	17.91	1.382	0.493	Selenomonadales	4827	4282945	binsB	1346
OPERA-maxbin2.29	17.88	2.857	0.528	Bacteria	24055	3680652	binsB	444
OPERA-metabat2.10	17.24	0	0.4	Bacteria	8397	2406154	binsC	365
OPERA-metabat2.8	17.06	0	0.436	Selenomonadales	342951	595916	binsC	2
OPERA-metabat2.50	16.07	0	0.561	Bacteria	53009	792667	binsC	32
OPERA-metabat2.84	15.49	0	0.607	Proteobacteria	188835	236580	binsC	2
OPERA-metabat2.57	15.43	1.724	0.442	Bacteria	487084	1722950	binsC	7
OPERA-maxbin2.79	14.99	0.637	0.432	Bacteria	2703	564164	binsB	225
OPERA-maxbin2.48	13.79	0.862	0.372	Bacteria	6062	4593999	binsB	1240
OPERA-maxbin2.62	13.79	0	0.326	Bacteria	3942	3719695	binsB	1265
OPERA-metabat2.102	12.77	0	0.317	Firmicutes	70044	493492	binsC	16
OPERA-metabat2.15	9.655	0	0.45	Bacteria	4825	293246	binsC	68
OPERA-metabat2.107	9.523	0	0.532	Bacteria	47451	755508	binsC	40
OPERA-maxbin2.65	9.356	12.54	0.445	Bacteria	3155	107295	binsB	40
OPERA-maxbin2.80	9.182	0.943	0.328	Bacteria	2185	184065	binsB	82
OPERA-maxbin2.64	8.871	9.247	0.428	Bacteria	2280	135005	binsB	59
OPERA-metabat2.32	8.357	0	0.433	Bacteria	5698	780411	binsC	186
OPERA-maxbin2.73	7.988	0.158	0.427	Clostridiales	2837	228819	binsB	98
OPERA-metabat2.51	6.896	0	0.465	Bacteria	32142	797181	binsC	48
OPERA-metabat2.101	4.166	0	0.421	root	55489	374507	binsC	9
OPERA-metabat2.62	4.166	0	0.418	root	5555	1806427	binsC	411
OPERA-metabat2.65	3.508	0	0.315	Bacteria	33917	279439	binsC	14
OPERA-metabat2.59	1.948	0	0.522	Bacteria	62683	482401	binsC	16
OPERA-metabat2.30	0	0	0.449	root	666601	726647	binsC	3
OPERA-metabat2.81	0	0	0.456	root	43449	246116	binsC	7
OPERA-metabat2.55	0	0	0.498	root	132048	251301	binsC	8
OPERA-metabat2.78	0	0	0.323	root	25126	202878	binsC	10
OPERA-metabat2.25	0	0	0.505	root	29837	211615	binsC	11
OPERA-metabat2.75	0	0	0.488	root	19524	209482	binsC	12
OPERA-metabat2.27	0	0	0.352	root	43213	200833	binsC	13
OPERA-metabat2.76	0	0	0.413	root	39969	463519	binsC	24
OPERA-metabat2.21	0	0	0.461	root	21449	346086	binsC	25
OPERA-metabat2.68	0	0	0.504	root	19256	276128	binsC	28
OPERA-metabat2.33	0	0	0.466	root	18508	806643	binsC	68
OPERA-metabat2.20	0	0	0.586	root	4897	797477	binsC	199
OPERA-metabat2.72	0	0	0.432	root	4309	1123634	binsC	283

## Sheet: metawrap-refine
bin	completeness	contamination	GC	lineage	N50	size	binner	Count
hybridSPAdes.1	77.95	0	0.46	Bacteroidales	43040	3240702	binsAC	119
hybridSPAdes.10	99.24	0.377	0.438	Bacteroidales	205405	3148808	binsA	32
hybridSPAdes.11	78.9	6.598	0.599	Clostridiales	10331	1769144	binsC	269
hybridSPAdes.12	97.98	0.335	0.565	Clostridiales	88795	3112166	binsAB	74
hybridSPAdes.13	97.98	0.167	0.36	Clostridiales	27772	2663870	binsB	189
hybridSPAdes.14	99.23	0	0.482	Bacteroidales	156162	4005050	binsA	39
hybridSPAdes.15	74.22	1.927	0.453	Clostridia	3400	1594559	binsA	557
hybridSPAdes.16	89.53	1.467	0.543	Selenomonadales	13249	2084757	binsAC	234
hybridSPAdes.17	71.74	0.48	0.584	Bacteroidetes	3163	2002475	binsA	727
hybridSPAdes.18	91.77	0.843	0.491	Clostridiales	20138	2288156	binsC	175
hybridSPAdes.19	84.97	4.589	0.477	Lachnospiraceae	30877	2490375	binsABC	133
hybridSPAdes.2	97.98	0	0.365	Clostridiales	190584	3215478	binsA	41
hybridSPAdes.20	87.07	1.067	0.382	Clostridiales	5175	2495082	binsA	655
hybridSPAdes.21	86.25	0.716	0.426	Bacteria	44101	4164099	binsAC	181
hybridSPAdes.22	83.9	1.901	0.507	Clostridiales	5617	2504650	binsA	573
hybridSPAdes.23	98.88	1.018	0.453	Bacteroidales	216782	3509718	binsA	26
hybridSPAdes.24	72.41	0	0.463	Bacteria	163475	3038756	binsAC	36
hybridSPAdes.25	84.76	0.019	0.415	Clostridiales	40640	3292018	binsAB	126
hybridSPAdes.26	98.23	0	0.45	Bacteroidales	236757	5091208	binsA	36
hybridSPAdes.27	97.61	0.68	0.563	Clostridiales	17597	2376518	binsA	219
hybridSPAdes.28	92.19	2.729	0.418	Lachnospiraceae	49466	2992994	binsAC	102
hybridSPAdes.29	93.68	1.86	0.342	Clostridiales	26437	2167563	binsC	154
hybridSPAdes.3	94.41	2.469	0.395	Pasteurellaceae	15581	1763270	binsABC	208
hybridSPAdes.30	99.51	0.961	0.536	Bacteroidetes	261287	2486481	binsA	23
hybridSPAdes.31	100	1.197	0.461	Selenomonadales	342806	2618360	binsA	14
hybridSPAdes.32	95.96	0.806	0.598	Actinobacteria	23761	2183825	binsAC	149
hybridSPAdes.33	79.6	0.061	0.462	Bacteroidales	108087	3275789	binsABC	63
hybridSPAdes.34	96.71	1.091	0.581	Enterobacteriaceae	44008	4831208	binsB	215
hybridSPAdes.35	80.65	2.013	0.423	Clostridiales	6595	2306057	binsA	449
hybridSPAdes.36	90.49	0.48	0.599	Bacteroidetes	22674	2511299	binsC	191
hybridSPAdes.37	94.68	0.483	0.416	Lachnospiraceae	135577	2969527	binsBC	42
hybridSPAdes.38	98.75	0.621	0.614	Proteobacteria	167826	2727000	binsA	39
hybridSPAdes.39	99.51	0	0.413	Lachnospiraceae	153428	2975866	binsA	35
hybridSPAdes.4	98.65	0	0.576	Clostridiales	151635	2522937	binsBC	29
hybridSPAdes.40	97.59	0	0.592	Bacteroidetes	143761	2894686	binsAC	30
hybridSPAdes.41	95.13	0.559	0.482	Clostridiales	23085	1924037	binsA	138
hybridSPAdes.42	100	1.265	0.311	Firmicutes	279877	2566802	binsA	25
hybridSPAdes.43	98.92	0	0.432	Bacteria	114127	4228141	binsA	61
hybridSPAdes.44	87.63	3.02	0.613	Clostridiales	15099	1810309	binsC	205
hybridSPAdes.45	91.88	0	0.485	Clostridiales	134290	2692275	binsAC	36
hybridSPAdes.46	88.52	0	0.289	Bacteria	7930	2211788	binsC	391
hybridSPAdes.47	94.47	0	0.582	Clostridiales	70537	2309764	binsAC	59
hybridSPAdes.48	82.44	2.944	0.422	Bacteroidales	183297	4882463	binsB	116
hybridSPAdes.49	75.58	1.659	0.445	Clostridiales	9963	2358321	binsA	313
hybridSPAdes.5	92.44	0.453	0.511	Enterobacteriaceae	26976	4227969	binsAC	250
hybridSPAdes.50	98.99	1.006	0.41	Clostridiales	53327	2430178	binsA	85
hybridSPAdes.51	78.61	5.37	0.469	Clostridiales	6300	2294131	binsC	445
hybridSPAdes.6	90.31	0.41	0.504	Lachnospiraceae	21470	2552049	binsC	183
hybridSPAdes.7	98.65	0	0.366	Clostridiales	578001	1834142	binsA	7
hybridSPAdes.8	79.09	2.322	0.343	Bacteria	6078	1976503	binsA	411
hybridSPAdes.9	82.43	0.671	0.619	Clostridiales	76892	1741739	binsAC	42
metaSPAdes.1	96.42	0.247	0.461	Bacteroidales	103305	4165019	binsABC	87
metaSPAdes.10	96.61	1.182	0.582	Enterobacteriaceae	30492	4782299	binsB	281
metaSPAdes.11	100	1.265	0.31	Firmicutes	65935	2544461	binsA	66
metaSPAdes.12	96.64	0.335	0.361	Clostridiales	21692	2280930	binsBC	177
metaSPAdes.13	97.37	0	0.486	Bacteroidales	83884	3612242	binsABC	65
metaSPAdes.14	84.6	5.668	0.591	Clostridiales	22816	1902876	binsAC	125
metaSPAdes.15	98.65	0	0.365	Clostridiales	78191	3257610	binsA	75
metaSPAdes.16	85.37	9.591	0.298	Bacteria	3767	3836133	binsBC	1134
metaSPAdes.17	98.38	0	0.432	Bacteria	72574	4049652	binsA	99
metaSPAdes.18	99.03	0	0.417	Lachnospiraceae	79448	2768261	binsA	74
metaSPAdes.19	72.54	2.693	0.454	Clostridia	2814	1550521	binsA	626
metaSPAdes.2	73.26	7.159	0.606	Bacteria	4100	1884211	binsB	542
metaSPAdes.20	77.24	0.393	0.448	Clostridiales	7534	2188068	binsA	363
metaSPAdes.21	99.18	0.24	0.596	Bacteroidetes	38734	2878203	binsB	132
metaSPAdes.22	79.44	2.013	0.425	Clostridiales	4735	2214162	binsA	572
metaSPAdes.23	80.96	0	0.494	Clostridiales	12830	2000492	binsAC	194
metaSPAdes.24	93.25	0.371	0.465	Bacteroidales	67869	3175356	binsAC	71
metaSPAdes.25	95.33	1.006	0.568	Clostridiales	46207	3005062	binsAB	115
metaSPAdes.26	87.21	1.437	0.505	Lachnospiraceae	15757	2516572	binsC	222
metaSPAdes.27	97.08	0	0.45	Bacteroidales	123945	4812055	binsA	61
metaSPAdes.28	80.59	0.716	0.425	Bacteria	9376	3830186	binsC	577
metaSPAdes.29	86.04	0.226	0.589	Clostridiales	21319	1976345	binsABC	129
metaSPAdes.3	98.99	1.677	0.407	Clostridiales	40058	2208787	binsA	103
metaSPAdes.30	72.6	1.469	0.586	Bacteroidetes	2642	1931247	binsA	826
metaSPAdes.31	98.65	0.671	0.582	Clostridiales	68797	2323354	binsC	56
metaSPAdes.32	97.51	0.621	0.621	Proteobacteria	34494	2531471	binsA	144
metaSPAdes.33	98.86	0.566	0.441	Bacteroidales	115283	3384556	binsA	94
metaSPAdes.34	100	1.197	0.465	Selenomonadales	70264	2406967	binsA	54
metaSPAdes.35	89.53	0.801	0.602	Bacteroidetes	11754	2340908	binsC	274
metaSPAdes.36	99.51	0.961	0.545	Bacteroidetes	115100	2146454	binsABC	25
metaSPAdes.37	73.62	8.62	0.417	Bacteria	52641	5239995	binsAC	149
metaSPAdes.38	91.69	1.011	0.419	Lachnospiraceae	23934	3152086	binsC	243
metaSPAdes.39	95.48	1.671	0.512	Enterobacteriaceae	15569	4480445	binsB	479
metaSPAdes.4	83.45	1.685	0.395	Pasteurellaceae	5461	1490631	binsABC	317
metaSPAdes.40	91.74	1.794	0.456	Bacteroidales	25918	3782419	binsAC	236
metaSPAdes.41	94.29	2.838	0.542	Selenomonadales	7534	2215319	binsA	409
metaSPAdes.42	96.37	3.797	0.49	Clostridiales	52623	2545242	binsAC	73
metaSPAdes.43	85.16	1.342	0.624	Clostridiales	17755	1736982	binsC	152
metaSPAdes.44	97.58	0.483	0.417	Lachnospiraceae	57354	3137080	binsBC	80
metaSPAdes.45	82.48	0.632	0.422	Clostridiales	18309	2325835	binsAC	170
metaSPAdes.46	98.51	0.277	0.454	Bacteroidales	119525	3299494	binsA	51
metaSPAdes.47	79.11	0	0.455	Bacteroidales	44325	2771004	binsAC	94
metaSPAdes.48	96.28	1.23	0.482	Clostridiales	15942	1908458	binsA	175
metaSPAdes.49	70.8	3.289	0.471	Clostridiales	4610	1790989	binsAC	431
metaSPAdes.5	78.34	2.684	0.346	Clostridiales	11897	1548367	binsC	186
metaSPAdes.50	72.05	0.223	0.516	Clostridiales	4569	1861841	binsAC	470
metaSPAdes.51	76.99	1.006	0.615	Clostridiales	7701	1610420	binsAC	256
metaSPAdes.52	82.89	1.906	0.384	Clostridiales	3218	2328530	binsA	868
metaSPAdes.6	76.19	2.631	0.415	Bacteroidales	58199	3703693	binsAB	116
metaSPAdes.7	93.95	0	0.365	Clostridiales	209184	1752983	binsAB	9
metaSPAdes.8	95.16	0.806	0.599	Actinobacteria	16044	2059273	binsABC	195
metaSPAdes.9	97.51	0.68	0.565	Clostridiales	7164	2306102	binsA	416
Opera.1	96.54	0.68	0.563	Clostridiales	18392	2317819	binsABC	200
Opera.10	91.27	0.335	0.482	Clostridiales	16648	1840248	binsABC	179
Opera.11	76.08	0.061	0.458	Bacteroidales	3008073	4425927	binsAC	5
Opera.12	97.48	0.621	0.619	Proteobacteria	165961	2508737	binsAB	32
Opera.13	99.27	1.217	0.58	Bacteroidetes	327929	3414806	binsAB	38
Opera.14	85.13	0.782	0.622	Clostridiales	60988	1787439	binsABC	57
Opera.15	96	0.966	0.412	Lachnospiraceae	1092150	3673585	binsABC	5
Opera.16	75.85	1.36	0.589	Clostridiales	49007	1747670	binsABC	67
Opera.17	86.28	2.905	0.419	Clostridiales	23518	2877984	binsAC	218
Opera.18	98.65	0	0.364	Clostridiales	168975	3317740	binsABC	45
Opera.19	84.75	0.949	0.493	Clostridiales	15905	2175759	binsAC	246
Opera.2	89.5	0.48	0.599	Bacteroidetes	20534	2492862	binsABC	202
Opera.20	83.34	2.095	0.549	Selenomonadales	12088	1837191	binsABC	242
Opera.21	91.94	2.013	0.575	Clostridiales	185688	2466264	binsAB	48
Opera.22	84.93	2.41	0.612	Clostridiales	13782	1870868	binsAC	239
Opera.23	76.4	0.364	0.51	Enterobacteriaceae	231901	4222911	binsAC	39
Opera.24	71.31	1.469	0.595	Bacteroidetes	4740	2071756	binsAC	504
Opera.25	71.15	2.927	0.47	Clostridiales	5506	2134501	binsAC	444
Opera.26	71.57	3.601	0.503	Clostridiales	4467	1872933	binsAB	570
Opera.27	79.63	0.371	0.461	Bacteroidales	686170	2981044	binsABC	11
Opera.28	98.79	0	0.412	Lachnospiraceae	223989	3047385	binsAC	26
Opera.29	99.05	0.632	0.487	Clostridiales	55129	2743675	binsAC	71
Opera.3	75.43	0	0.286	Bacteria	5273	2530979	binsAB	689
Opera.30	92.63	0.672	0.418	Lachnospiraceae	52924	3184703	binsABC	115
Opera.31	98.99	1.006	0.406	Clostridiales	46786	2135893	binsAC	71
Opera.32	94.27	0	0.578	Clostridiales	204793	1984361	binsABC	34
Opera.33	100	1.38	0.312	Firmicutes	707447	2662358	binsAB	64
Opera.34	98.51	0	0.482	Bacteroidales	156122	3825506	binsAC	40
Opera.35	84.36	3.337	0.395	Pasteurellaceae	14003	1706406	binsAC	232
Opera.36	92.31	2.495	0.503	Lachnospiraceae	14196	2729107	binsAC	271
Opera.37	86.75	0.377	0.421	Bacteroidales	2482232	4819996	binsABC	4
Opera.38	94.85	0	0.362	Clostridiales	374234	2593115	binsABC	8
Opera.39	74.29	6.45	0.415	Bacteroides	531247	8306390	binsAB	205
Opera.4	77.57	1.497	0.478	Lachnospiraceae	23022	2343101	binsABC	174
Opera.40	97.98	0.02	0.366	Clostridiales	249439	1972173	binsAB	24
Opera.41	95.16	0.806	0.599	Actinobacteria	20160	2138655	binsABC	170
Opera.42	89.5	1.069	0.343	Clostridiales	20558	2133167	binsAC	181
Opera.43	99.85	1.197	0.462	Selenomonadales	283626	2582353	binsAB	32
Opera.5	91.62	0.961	0.535	Bacteroidetes	561538	2889027	binsAB	58
Opera.6	99.62	0.377	0.436	Bacteroidales	306232	3111303	binsAB	30
Opera.7	99.46	1.747	0.432	Bacteria	135885	4302212	binsAB	73
Opera.8	99.03	0	0.45	Bacteroidales	815136	5136486	binsABC	15
Opera.9	70.81	0.537	0.431	Bacteria	53332	3728625	binsABC	153
