# Supplementary material for: High-Resolution Metagenomics of Human Gut Microbiota Generated by Nanopore and Illumina Hybrid Metagenome Assembly
Source: Front Microbiol. 2022 May 12;13:801587. doi: 10.3389/fmicb.2022.801587 (PMC9134245; doi:10.3389/fmicb.2022.801587)
Supplement: Supplementary file 2 [file Data_Sheet_2.xlsx]

## Sheet: hybridSPAdes
	contig_id	contig_name	contig_length	id	label
2205	2205	NODE_130886_length_500_cov_1.764045	500	8	unclassified.unclassified
2648	2648	NODE_130852_length_500_cov_1.921348	500	23	unclassified.Firmicutes
3464	3464	NODE_130827_length_500_cov_2.085393	500	2	unclassified.unclassified
5974	5974	NODE_130930_length_500_cov_1.633708	500	23	plasmid.Firmicutes
6543	6543	NODE_130774_length_500_cov_2.568539	500	27	unclassified.unclassified
6874	6874	NODE_131029_length_500_cov_1.280899	500	23	plasmid.Firmicutes
6901	6901	NODE_131030_length_500_cov_1.280899	500	26	plasmid.unclassified
10056	10056	NODE_131051_length_500_cov_1.217978	500	8	unclassified.unclassified
10855	10855	NODE_131093_length_500_cov_0.820225	500	8	unclassified.Firmicutes
11709	11709	NODE_130784_length_500_cov_2.561798	500	23	unclassified.Firmicutes
13128	13128	NODE_130758_length_500_cov_2.988764	500	8	chromosome.unclassified
13699	13699	NODE_130931_length_500_cov_1.620225	500	16	unclassified.unclassified
14353	14353	NODE_130748_length_500_cov_3.928090	500	26	plasmid.unclassified
16937	16937	NODE_130866_length_500_cov_1.889888	500	8	unclassified.unclassified
17068	17068	NODE_130900_length_500_cov_1.707865	500	7	chromosome.unclassified
23783	23783	NODE_131062_length_500_cov_1.107865	500	8	unclassified.Firmicutes
29827	29827	NODE_130751_length_500_cov_3.564045	500	26	unclassified.Proteobacteria
31164	31164	NODE_130926_length_500_cov_1.665169	500	23	plasmid.unclassified
33486	33486	NODE_130808_length_500_cov_2.134831	500	13	chromosome.Proteobacteria
36961	36961	NODE_130836_length_500_cov_2.011236	500	25	unclassified.unclassified
37653	37653	NODE_130770_length_500_cov_2.680899	500	19	unclassified.unclassified
43533	43533	NODE_130869_length_500_cov_1.876404	500	25	unclassified.unclassified
46012	46012	NODE_131006_length_500_cov_1.280899	500	8	chromosome.Firmicutes
47127	47127	NODE_130882_length_500_cov_1.813483	500	23	plasmid.Firmicutes
47907	47907	NODE_131069_length_500_cov_1.067416	500	26	unclassified.unclassified
54219	54219	NODE_130787_length_500_cov_2.348315	500	8	unclassified.unclassified
54333	54333	NODE_130834_length_500_cov_2.015730	500	26	plasmid.Proteobacteria
54589	54589	NODE_131078_length_500_cov_1.058427	500	11	unclassified.unclassified
55856	55856	NODE_130940_length_500_cov_1.514607	500	26	plasmid.unclassified
55963	55963	NODE_130798_length_500_cov_2.166292	500	2	unclassified.unclassified
56828	56828	NODE_130864_length_500_cov_1.892135	500	23	plasmid.Firmicutes
59307	59307	NODE_130935_length_500_cov_1.591011	500	13	chromosome.Proteobacteria
61351	61351	NODE_130823_length_500_cov_2.105618	500	6	unclassified.unclassified
62050	62050	NODE_130885_length_500_cov_1.766292	500	23	plasmid.Firmicutes
62408	62408	NODE_131070_length_500_cov_1.067416	500	23	unclassified.unclassified
63668	63668	NODE_130763_length_500_cov_2.885393	500	13	unclassified.Proteobacteria
69555	69555	NODE_130889_length_500_cov_1.707865	500	2	chromosome.unclassified
74492	74492	NODE_130895_length_500_cov_1.707865	500	13	unclassified.unclassified
75746	75746	NODE_131052_length_500_cov_1.213483	500	8	unclassified.Firmicutes
76393	76393	NODE_131079_length_500_cov_1.056180	500	13	chromosome.Proteobacteria
77593	77593	NODE_130999_length_500_cov_1.280899	500	8	unclassified.unclassified
77886	77886	NODE_130762_length_500_cov_2.903371	500	2	unclassified.unclassified
80341	80341	NODE_131072_length_500_cov_1.067416	500	8	unclassified.unclassified
83678	83678	NODE_131056_length_500_cov_1.186517	500	23	plasmid.unclassified
89773	89773	NODE_130757_length_500_cov_2.988764	500	13	chromosome.Proteobacteria
89832	89832	NODE_130888_length_500_cov_1.737079	500	23	unclassified.Firmicutes
90961	90961	NODE_130826_length_500_cov_2.089888	500	13	chromosome.unclassified
92157	92157	NODE_131009_length_500_cov_1.280899	500	8	chromosome.unclassified
92591	92591	NODE_130800_length_500_cov_2.143820	500	19	unclassified.unclassified
94505	94505	NODE_130921_length_500_cov_1.680899	500	8	chromosome.unclassified
96187	96187	NODE_130934_length_500_cov_1.591011	500	23	unclassified.unclassified
96661	96661	NODE_131053_length_500_cov_1.206742	500	26	unclassified.Proteobacteria
97563	97563	NODE_130739_length_500_cov_8.755056	500	23	plasmid.unclassified
98621	98621	NODE_130805_length_500_cov_2.134831	500	8	unclassified.unclassified
100098	100098	NODE_130737_length_500_cov_19.512360	500	26	plasmid.Proteobacteria
100364	100364	NODE_130743_length_500_cov_5.334831	500	8	unclassified.unclassified
101304	101304	NODE_130766_length_500_cov_2.775281	500	26	plasmid.unclassified
101563	101563	NODE_130797_length_500_cov_2.191011	500	13	chromosome.unclassified
102180	102180	NODE_130986_length_500_cov_1.438202	500	26	plasmid.unclassified
690	690	NODE_130831_length_500_cov_2.053933	500	26	plasmid.unclassified
1437	1437	NODE_130981_length_500_cov_1.451685	500	10	unclassified.unclassified
3098	3098	NODE_130922_length_500_cov_1.671910	500	23	unclassified.unclassified
5563	5563	NODE_131087_length_500_cov_0.993258	500	13	chromosome.Proteobacteria
8362	8362	NODE_131028_length_500_cov_1.280899	500	23	unclassified.Firmicutes
11514	11514	NODE_130913_length_500_cov_1.705618	500	23	plasmid.unclassified
17518	17518	NODE_131007_length_500_cov_1.280899	500	23	plasmid.unclassified
17684	17684	NODE_130744_length_500_cov_4.687640	500	13	unclassified.unclassified
18767	18767	NODE_131031_length_500_cov_1.280899	500	19	unclassified.unclassified
18904	18904	NODE_131063_length_500_cov_1.103371	500	27	unclassified.Spirochaetes
18959	18959	NODE_130818_length_500_cov_2.132584	500	26	plasmid.unclassified
23653	23653	NODE_130756_length_500_cov_3.098876	500	4	unclassified.unclassified
25895	25895	NODE_130753_length_500_cov_3.202247	500	26	unclassified.Proteobacteria
27397	27397	NODE_130779_length_500_cov_2.561798	500	2	unclassified.unclassified
27728	27728	NODE_130984_length_500_cov_1.444944	500	2	plasmid.unclassified
28248	28248	NODE_130736_length_500_cov_25.979775	500	14	unclassified.unclassified
30000	30000	NODE_130839_length_500_cov_1.982022	500	23	plasmid.unclassified
31361	31361	NODE_130768_length_500_cov_2.775281	500	23	plasmid.Firmicutes
32310	32310	NODE_131068_length_500_cov_1.067416	500	26	plasmid.unclassified
33640	33640	NODE_131015_length_500_cov_1.280899	500	5	unclassified.unclassified
35359	35359	NODE_130943_length_500_cov_1.494382	500	19	unclassified.unclassified
35579	35579	NODE_130962_length_500_cov_1.494382	500	26	unclassified.unclassified
38385	38385	NODE_130837_length_500_cov_2.002247	500	13	unclassified.unclassified
39429	39429	NODE_131083_length_500_cov_1.038202	500	23	plasmid.Firmicutes
39983	39983	NODE_130936_length_500_cov_1.582022	500	26	plasmid.unclassified
41753	41753	NODE_130967_length_500_cov_1.494382	500	23	plasmid.Firmicutes
48470	48470	NODE_131046_length_500_cov_1.256180	500	26	plasmid.Proteobacteria
49607	49607	NODE_130780_length_500_cov_2.561798	500	13	unclassified.unclassified
49608	49608	NODE_130806_length_500_cov_2.134831	500	1	unclassified.unclassified
50250	50250	NODE_130846_length_500_cov_1.921348	500	8	unclassified.unclassified
50972	50972	NODE_130915_length_500_cov_1.701124	500	1	chromosome.unclassified
51738	51738	NODE_130850_length_500_cov_1.921348	500	1	unclassified.unclassified
53263	53263	NODE_130883_length_500_cov_1.806742	500	26	plasmid.Proteobacteria
53453	53453	NODE_131071_length_500_cov_1.067416	500	26	plasmid.Proteobacteria
53459	53459	NODE_130817_length_500_cov_2.134831	500	2	unclassified.unclassified
55758	55758	NODE_130822_length_500_cov_2.107865	500	14	unclassified.unclassified
60519	60519	NODE_130803_length_500_cov_2.134831	500	2	unclassified.unclassified
62040	62040	NODE_131075_length_500_cov_1.065169	500	23	plasmid.unclassified
62404	62404	NODE_130909_length_500_cov_1.707865	500	8	plasmid.unclassified
64394	64394	NODE_130910_length_500_cov_1.707865	500	23	plasmid.unclassified
65209	65209	NODE_130927_length_500_cov_1.660674	500	14	plasmid.unclassified
65234	65234	NODE_130972_length_500_cov_1.487640	500	26	plasmid.Proteobacteria
67399	67399	NODE_130853_length_500_cov_1.921348	500	2	chromosome.unclassified
67451	67451	NODE_130868_length_500_cov_1.883146	500	19	plasmid.unclassified
68276	68276	NODE_131040_length_500_cov_1.278652	500	26	plasmid.unclassified
68708	68708	NODE_131050_length_500_cov_1.224719	500	27	plasmid.Spirochaetes
71815	71815	NODE_130966_length_500_cov_1.494382	500	2	chromosome.unclassified
72667	72667	NODE_130933_length_500_cov_1.600000	500	13	unclassified.unclassified
72684	72684	NODE_130973_length_500_cov_1.483146	500	23	plasmid.unclassified
72746	72746	NODE_130952_length_500_cov_1.494382	500	6	unclassified.unclassified
72791	72791	NODE_130859_length_500_cov_1.919101	500	26	plasmid.unclassified
73153	73153	NODE_131055_length_500_cov_1.193258	500	13	unclassified.Proteobacteria
75223	75223	NODE_130896_length_500_cov_1.707865	500	26	unclassified.unclassified
79377	79377	NODE_131018_length_500_cov_1.280899	500	8	unclassified.unclassified
81839	81839	NODE_130799_length_500_cov_2.150562	500	8	unclassified.unclassified
83299	83299	NODE_130773_length_500_cov_2.579775	500	23	plasmid.unclassified
83609	83609	NODE_130793_length_500_cov_2.271910	500	7	unclassified.unclassified
84127	84127	NODE_131019_length_500_cov_1.280899	500	23	unclassified.Firmicutes
85238	85238	NODE_130752_length_500_cov_3.507865	500	8	unclassified.unclassified
85580	85580	NODE_130813_length_500_cov_2.134831	500	25	unclassified.unclassified
88005	88005	NODE_130802_length_500_cov_2.134831	500	25	unclassified.unclassified
92295	92295	NODE_130769_length_500_cov_2.748315	500	23	unclassified.unclassified
95295	95295	NODE_130812_length_500_cov_2.134831	500	26	plasmid.Proteobacteria
95668	95668	NODE_130912_length_500_cov_1.705618	500	23	plasmid.Firmicutes
99627	99627	NODE_130819_length_500_cov_2.130337	500	8	unclassified.unclassified
100800	100800	NODE_130782_length_500_cov_2.561798	500	8	unclassified.unclassified
818	818	NODE_131061_length_500_cov_1.134831	500	8	unclassified.unclassified
1212	1212	NODE_131017_length_500_cov_1.280899	500	23	plasmid.unclassified
1214	1214	NODE_130775_length_500_cov_2.561798	500	2	unclassified.unclassified
4432	4432	NODE_131080_length_500_cov_1.056180	500	25	plasmid.unclassified
7244	7244	NODE_130790_length_500_cov_2.348315	500	10	unclassified.unclassified
8124	8124	NODE_130777_length_500_cov_2.561798	500	26	plasmid.Proteobacteria
10546	10546	NODE_130844_length_500_cov_1.943820	500	27	unclassified.Spirochaetes
11580	11580	NODE_131076_length_500_cov_1.060674	500	27	plasmid.Spirochaetes
14138	14138	NODE_130874_length_500_cov_1.871910	500	8	unclassified.Firmicutes
17884	17884	NODE_130949_length_500_cov_1.494382	500	2	chromosome.unclassified
18737	18737	NODE_131092_length_500_cov_0.853933	500	23	unclassified.Firmicutes
20121	20121	NODE_130858_length_500_cov_1.921348	500	26	plasmid.Proteobacteria
20496	20496	NODE_130880_length_500_cov_1.820225	500	6	unclassified.unclassified
27621	27621	NODE_130905_length_500_cov_1.707865	500	26	plasmid.unclassified
29656	29656	NODE_130795_length_500_cov_2.238202	500	26	plasmid.Proteobacteria
31365	31365	NODE_131054_length_500_cov_1.195506	500	6	unclassified.unclassified
32487	32487	NODE_130865_length_500_cov_1.889888	500	19	unclassified.unclassified
33578	33578	NODE_130807_length_500_cov_2.134831	500	8	unclassified.unclassified
39886	39886	NODE_130738_length_500_cov_18.337079	500	22	unclassified.unclassified
41640	41640	NODE_130964_length_500_cov_1.494382	500	23	plasmid.unclassified
41748	41748	NODE_131008_length_500_cov_1.280899	500	8	unclassified.Firmicutes
41871	41871	NODE_130856_length_500_cov_1.921348	500	1	unclassified.unclassified
44436	44436	NODE_131081_length_500_cov_1.051685	500	23	plasmid.Firmicutes
45593	45593	NODE_131047_length_500_cov_1.240449	500	1	unclassified.unclassified
46830	46830	NODE_131091_length_500_cov_0.874157	500	23	plasmid.Firmicutes
48605	48605	NODE_130993_length_500_cov_1.388764	500	8	unclassified.unclassified
48646	48646	NODE_130867_length_500_cov_1.887640	500	8	chromosome.unclassified
50566	50566	NODE_130877_length_500_cov_1.847191	500	26	plasmid.unclassified
50976	50976	NODE_130891_length_500_cov_1.707865	500	23	unclassified.Firmicutes
53168	53168	NODE_130760_length_500_cov_2.932584	500	8	unclassified.unclassified
53504	53504	NODE_130767_length_500_cov_2.775281	500	23	plasmid.Firmicutes
58373	58373	NODE_130854_length_500_cov_1.921348	500	23	plasmid.Firmicutes
58563	58563	NODE_130965_length_500_cov_1.494382	500	2	unclassified.unclassified
59636	59636	NODE_130771_length_500_cov_2.617978	500	8	unclassified.Firmicutes
63106	63106	NODE_131088_length_500_cov_0.955056	500	26	plasmid.Proteobacteria
66949	66949	NODE_130829_length_500_cov_2.076404	500	23	plasmid.Firmicutes
67528	67528	NODE_130832_length_500_cov_2.029213	500	13	chromosome.Proteobacteria
69434	69434	NODE_130788_length_500_cov_2.348315	500	8	chromosome.unclassified
70105	70105	NODE_131020_length_500_cov_1.280899	500	8	unclassified.unclassified
73614	73614	NODE_131049_length_500_cov_1.229213	500	23	plasmid.unclassified
76770	76770	NODE_130947_length_500_cov_1.494382	500	26	plasmid.unclassified
79373	79373	NODE_130929_length_500_cov_1.638202	500	11	unclassified.unclassified
84180	84180	NODE_130811_length_500_cov_2.134831	500	25	unclassified.unclassified
85715	85715	NODE_131073_length_500_cov_1.067416	500	26	unclassified.unclassified
91329	91329	NODE_131036_length_500_cov_1.280899	500	23	plasmid.unclassified
92378	92378	NODE_130804_length_500_cov_2.134831	500	1	chromosome.unclassified
92621	92621	NODE_130845_length_500_cov_1.921348	500	8	unclassified.unclassified
93197	93197	NODE_130906_length_500_cov_1.707865	500	25	unclassified.unclassified
98879	98879	NODE_130801_length_500_cov_2.134831	500	27	plasmid.Spirochaetes
99525	99525	NODE_131067_length_500_cov_1.067416	500	26	plasmid.unclassified
99553	99553	NODE_131082_length_500_cov_1.044944	500	8	chromosome.unclassified
122	122	NODE_130786_length_500_cov_2.348315	500	14	unclassified.unclassified
3614	3614	NODE_131010_length_500_cov_1.280899	500	23	unclassified.Firmicutes
5011	5011	NODE_131057_length_500_cov_1.179775	500	26	unclassified.Proteobacteria
5310	5310	NODE_130870_length_500_cov_1.876404	500	2	unclassified.unclassified
5340	5340	NODE_130897_length_500_cov_1.707865	500	23	plasmid.unclassified
8302	8302	NODE_130980_length_500_cov_1.458427	500	23	plasmid.unclassified
12525	12525	NODE_131005_length_500_cov_1.280899	500	23	plasmid.unclassified
13344	13344	NODE_130960_length_500_cov_1.494382	500	1	unclassified.unclassified
13596	13596	NODE_130778_length_500_cov_2.561798	500	8	chromosome.unclassified
14930	14930	NODE_131021_length_500_cov_1.280899	500	8	unclassified.unclassified
16330	16330	NODE_130809_length_500_cov_2.134831	500	23	plasmid.unclassified
16474	16474	NODE_130746_length_500_cov_4.391011	500	23	unclassified.unclassified
18865	18865	NODE_131012_length_500_cov_1.280899	500	26	plasmid.Proteobacteria
24522	24522	NODE_131013_length_500_cov_1.280899	500	16	unclassified.unclassified
25386	25386	NODE_130887_length_500_cov_1.741573	500	1	unclassified.unclassified
28175	28175	NODE_130977_length_500_cov_1.476404	500	26	plasmid.Proteobacteria
29362	29362	NODE_130958_length_500_cov_1.494382	500	22	unclassified.unclassified
30302	30302	NODE_130875_length_500_cov_1.858427	500	26	unclassified.unclassified
31874	31874	NODE_130914_length_500_cov_1.705618	500	26	plasmid.Proteobacteria
37022	37022	NODE_130847_length_500_cov_1.921348	500	25	unclassified.unclassified
40746	40746	NODE_130959_length_500_cov_1.494382	500	8	unclassified.unclassified
41103	41103	NODE_130979_length_500_cov_1.458427	500	11	unclassified.unclassified
43086	43086	NODE_130749_length_500_cov_3.813483	500	26	plasmid.Proteobacteria
44506	44506	NODE_130955_length_500_cov_1.494382	500	8	unclassified.unclassified
45178	45178	NODE_130893_length_500_cov_1.707865	500	0	chromosome.unclassified
45309	45309	NODE_131066_length_500_cov_1.067416	500	13	chromosome.Proteobacteria
47804	47804	NODE_131026_length_500_cov_1.280899	500	22	unclassified.unclassified
47840	47840	NODE_130863_length_500_cov_1.905618	500	2	unclassified.unclassified
52373	52373	NODE_130961_length_500_cov_1.494382	500	13	chromosome.Proteobacteria
52549	52549	NODE_130950_length_500_cov_1.494382	500	23	plasmid.Firmicutes
55506	55506	NODE_131058_length_500_cov_1.157303	500	26	plasmid.Proteobacteria
56130	56130	NODE_130968_length_500_cov_1.494382	500	1	chromosome.Actinobacteria
57353	57353	NODE_130861_length_500_cov_1.912360	500	8	unclassified.unclassified
62710	62710	NODE_131011_length_500_cov_1.280899	500	8	unclassified.unclassified
63025	63025	NODE_130939_length_500_cov_1.534831	500	26	plasmid.unclassified
63784	63784	NODE_131016_length_500_cov_1.280899	500	26	plasmid.unclassified
64738	64738	NODE_131064_length_500_cov_1.069663	500	13	chromosome.unclassified
68051	68051	NODE_131065_length_500_cov_1.067416	500	19	unclassified.unclassified
68071	68071	NODE_130740_length_500_cov_7.649438	500	8	chromosome.unclassified
68590	68590	NODE_130970_length_500_cov_1.492135	500	8	chromosome.unclassified
71759	71759	NODE_131043_length_500_cov_1.278652	500	26	plasmid.unclassified
72284	72284	NODE_130904_length_500_cov_1.707865	500	23	plasmid.Firmicutes
72796	72796	NODE_130791_length_500_cov_2.348315	500	11	chromosome.unclassified
76240	76240	NODE_130917_length_500_cov_1.696629	500	23	plasmid.unclassified
77517	77517	NODE_130884_length_500_cov_1.775281	500	14	unclassified.unclassified
83047	83047	NODE_130953_length_500_cov_1.494382	500	2	unclassified.unclassified
84422	84422	NODE_130901_length_500_cov_1.707865	500	27	plasmid.unclassified
89739	89739	NODE_131004_length_500_cov_1.280899	500	9	unclassified.unclassified
90384	90384	NODE_130944_length_500_cov_1.494382	500	26	unclassified.unclassified
91916	91916	NODE_130954_length_500_cov_1.494382	500	2	unclassified.unclassified
92812	92812	NODE_130833_length_500_cov_2.026966	500	24	plasmid.unclassified
94710	94710	NODE_130764_length_500_cov_2.826966	500	1	chromosome.Actinobacteria
96159	96159	NODE_130945_length_500_cov_1.494382	500	8	chromosome.unclassified
96203	96203	NODE_130843_length_500_cov_1.946067	500	25	unclassified.unclassified
100205	100205	NODE_130872_length_500_cov_1.874157	500	23	unclassified.Firmicutes
100274	100274	NODE_130992_length_500_cov_1.424719	500	2	unclassified.unclassified
102018	102018	NODE_130946_length_500_cov_1.494382	500	26	unclassified.Proteobacteria
3521	3521	NODE_130857_length_500_cov_1.921348	500	13	unclassified.Proteobacteria
7705	7705	NODE_130828_length_500_cov_2.085393	500	19	unclassified.unclassified
8781	8781	NODE_130785_length_500_cov_2.471910	500	19	unclassified.unclassified
11846	11846	NODE_130855_length_500_cov_1.921348	500	23	plasmid.unclassified
14457	14457	NODE_131045_length_500_cov_1.260674	500	23	plasmid.unclassified
15129	15129	NODE_131022_length_500_cov_1.280899	500	26	unclassified.Proteobacteria
16927	16927	NODE_131074_length_500_cov_1.067416	500	1	chromosome.unclassified
16953	16953	NODE_130975_length_500_cov_1.478652	500	8	unclassified.unclassified
17377	17377	NODE_130820_length_500_cov_2.130337	500	26	plasmid.Proteobacteria
17645	17645	NODE_130759_length_500_cov_2.986517	500	26	plasmid.unclassified
17984	17984	NODE_130810_length_500_cov_2.134831	500	14	unclassified.unclassified
23864	23864	NODE_130796_length_500_cov_2.211236	500	23	plasmid.unclassified
24217	24217	NODE_130871_length_500_cov_1.876404	500	8	unclassified.unclassified
27318	27318	NODE_130925_length_500_cov_1.667416	500	2	unclassified.unclassified
31296	31296	NODE_131084_length_500_cov_1.013483	500	5	chromosome.unclassified
31785	31785	NODE_130825_length_500_cov_2.096629	500	26	plasmid.Proteobacteria
32234	32234	NODE_130996_length_500_cov_1.346067	500	14	chromosome.unclassified
34707	34707	NODE_130907_length_500_cov_1.707865	500	8	unclassified.Firmicutes
36833	36833	NODE_130956_length_500_cov_1.494382	500	2	unclassified.unclassified
37318	37318	NODE_130911_length_500_cov_1.705618	500	26	unclassified.Proteobacteria
41476	41476	NODE_130851_length_500_cov_1.921348	500	26	unclassified.unclassified
41886	41886	NODE_131002_length_500_cov_1.280899	500	2	chromosome.unclassified
43588	43588	NODE_130789_length_500_cov_2.348315	500	26	plasmid.Proteobacteria
45327	45327	NODE_130898_length_500_cov_1.707865	500	8	chromosome.Firmicutes
45855	45855	NODE_130792_length_500_cov_2.278652	500	26	plasmid.Proteobacteria
47144	47144	NODE_130745_length_500_cov_4.557303	500	5	unclassified.unclassified
47158	47158	NODE_130924_length_500_cov_1.667416	500	8	unclassified.unclassified
47400	47400	NODE_130963_length_500_cov_1.494382	500	14	chromosome.unclassified
47961	47961	NODE_130919_length_500_cov_1.685393	500	8	unclassified.unclassified
48625	48625	NODE_131077_length_500_cov_1.060674	500	26	unclassified.Proteobacteria
48668	48668	NODE_130890_length_500_cov_1.707865	500	27	plasmid.Spirochaetes
48806	48806	NODE_130916_length_500_cov_1.698876	500	23	plasmid.Firmicutes
51543	51543	NODE_131035_length_500_cov_1.280899	500	13	unclassified.unclassified
57084	57084	NODE_130982_length_500_cov_1.447191	500	8	chromosome.Firmicutes
57474	57474	NODE_130920_length_500_cov_1.683146	500	26	unclassified.unclassified
58489	58489	NODE_131059_length_500_cov_1.152809	500	26	plasmid.Proteobacteria
59176	59176	NODE_131032_length_500_cov_1.280899	500	14	unclassified.unclassified
60441	60441	NODE_130989_length_500_cov_1.429213	500	23	unclassified.Firmicutes
60566	60566	NODE_130860_length_500_cov_1.914607	500	14	unclassified.unclassified
61369	61369	NODE_130957_length_500_cov_1.494382	500	26	plasmid.Proteobacteria
61403	61403	NODE_130821_length_500_cov_2.119101	500	14	unclassified.unclassified
61837	61837	NODE_131034_length_500_cov_1.280899	500	26	plasmid.Proteobacteria
62532	62532	NODE_130840_length_500_cov_1.982022	500	8	chromosome.unclassified
63751	63751	NODE_130783_length_500_cov_2.561798	500	8	unclassified.Firmicutes
63978	63978	NODE_130765_length_500_cov_2.793258	500	26	plasmid.Proteobacteria
66274	66274	NODE_130876_length_500_cov_1.851685	500	2	unclassified.unclassified
68684	68684	NODE_130903_length_500_cov_1.707865	500	13	unclassified.unclassified
69298	69298	NODE_131037_length_500_cov_1.280899	500	27	plasmid.unclassified
69355	69355	NODE_130879_length_500_cov_1.835955	500	14	unclassified.unclassified
69820	69820	NODE_130902_length_500_cov_1.707865	500	23	plasmid.unclassified
70594	70594	NODE_131090_length_500_cov_0.903371	500	1	chromosome.unclassified
72248	72248	NODE_130838_length_500_cov_1.995506	500	23	plasmid.Firmicutes
72359	72359	NODE_130754_length_500_cov_3.202247	500	23	unclassified.unclassified
77622	77622	NODE_130937_length_500_cov_1.552809	500	13	chromosome.unclassified
79343	79343	NODE_130841_length_500_cov_1.957303	500	19	unclassified.Bacteroidetes
80629	80629	NODE_130918_length_500_cov_1.692135	500	26	plasmid.Proteobacteria
82133	82133	NODE_130755_length_500_cov_3.202247	500	26	unclassified.unclassified
84284	84284	NODE_130848_length_500_cov_1.921348	500	1	unclassified.Actinobacteria
84527	84527	NODE_130908_length_500_cov_1.707865	500	6	unclassified.unclassified
91392	91392	NODE_130747_length_500_cov_3.988764	500	26	plasmid.Proteobacteria
91856	91856	NODE_130941_length_500_cov_1.512360	500	6	unclassified.unclassified
92058	92058	NODE_130772_length_500_cov_2.597753	500	8	unclassified.unclassified
95143	95143	NODE_131024_length_500_cov_1.280899	500	26	plasmid.Proteobacteria
95272	95272	NODE_130878_length_500_cov_1.844944	500	25	plasmid.unclassified
95293	95293	NODE_130969_length_500_cov_1.494382	500	26	plasmid.Proteobacteria
95398	95398	NODE_130997_length_500_cov_1.307865	500	13	unclassified.Proteobacteria
100318	100318	NODE_130881_length_500_cov_1.815730	500	23	plasmid.unclassified
101017	101017	NODE_130814_length_500_cov_2.134831	500	26	unclassified.unclassified
98	98	NODE_130573_length_501_cov_1.614350	501	13	chromosome.Proteobacteria
3608	3608	NODE_130561_length_501_cov_1.699552	501	26	plasmid.Proteobacteria
3996	3996	NODE_130538_length_501_cov_1.704036	501	23	plasmid.Firmicutes
4578	4578	NODE_130539_length_501_cov_1.704036	501	23	plasmid.Firmicutes
4758	4758	NODE_130522_length_501_cov_1.719731	501	2	unclassified.unclassified
4878	4878	NODE_130358_length_501_cov_5.540359	501	23	plasmid.unclassified
7135	7135	NODE_130623_length_501_cov_1.448430	501	27	plasmid.Spirochaetes
7998	7998	NODE_130518_length_501_cov_1.753363	501	14	plasmid.unclassified
8425	8425	NODE_130534_length_501_cov_1.704036	501	2	unclassified.unclassified
8645	8645	NODE_130414_length_501_cov_2.549327	501	26	plasmid.unclassified
8955	8955	NODE_130726_length_501_cov_0.995516	501	8	chromosome.unclassified
10126	10126	NODE_130571_length_501_cov_1.616592	501	2	unclassified.unclassified
12611	12611	NODE_130363_length_501_cov_4.513453	501	23	plasmid.Firmicutes
13084	13084	NODE_130628_length_501_cov_1.419283	501	23	plasmid.Firmicutes
15472	15472	NODE_130477_length_501_cov_1.917040	501	1	unclassified.unclassified
17236	17236	NODE_130458_length_501_cov_2.100897	501	19	plasmid.unclassified
18105	18105	NODE_130451_length_501_cov_2.130045	501	23	plasmid.Firmicutes
20458	20458	NODE_130366_length_501_cov_3.970852	501	23	plasmid.unclassified
24879	24879	NODE_130476_length_501_cov_1.917040	501	13	chromosome.unclassified
26817	26817	NODE_130717_length_501_cov_1.065022	501	13	chromosome.Proteobacteria
29270	29270	NODE_130712_length_501_cov_1.065022	501	11	chromosome.unclassified
31749	31749	NODE_130695_length_501_cov_1.208520	501	13	unclassified.Proteobacteria
32140	32140	NODE_130454_length_501_cov_2.125561	501	13	chromosome.unclassified
32335	32335	NODE_130401_length_501_cov_2.632287	501	26	plasmid.unclassified
32780	32780	NODE_130514_length_501_cov_1.809417	501	13	plasmid.unclassified
34069	34069	NODE_130633_length_501_cov_1.390135	501	23	unclassified.unclassified
35476	35476	NODE_130557_length_501_cov_1.704036	501	2	chromosome.unclassified
36057	36057	NODE_130425_length_501_cov_2.343049	501	8	plasmid.unclassified
36384	36384	NODE_130512_length_501_cov_1.831839	501	23	plasmid.unclassified
40115	40115	NODE_130601_length_501_cov_1.491031	501	7	unclassified.unclassified
43139	43139	NODE_130664_length_501_cov_1.278027	501	26	plasmid.Proteobacteria
44539	44539	NODE_130735_length_501_cov_0.766816	501	6	unclassified.unclassified
45358	45358	NODE_130553_length_501_cov_1.704036	501	13	plasmid.unclassified
46683	46683	NODE_130668_length_501_cov_1.278027	501	26	unclassified.unclassified
49595	49595	NODE_130532_length_501_cov_1.704036	501	26	unclassified.Proteobacteria
52507	52507	NODE_130486_length_501_cov_1.917040	501	23	unclassified.Firmicutes
54306	54306	NODE_130464_length_501_cov_2.071749	501	14	unclassified.unclassified
54853	54853	NODE_130563_length_501_cov_1.665919	501	26	plasmid.unclassified
55658	55658	NODE_130626_length_501_cov_1.443946	501	26	plasmid.Proteobacteria
56957	56957	NODE_130467_length_501_cov_2.040359	501	26	plasmid.Proteobacteria
58798	58798	NODE_130637_length_501_cov_1.336323	501	0	chromosome.unclassified
60404	60404	NODE_130389_length_501_cov_2.782511	501	1	chromosome.unclassified
61624	61624	NODE_130667_length_501_cov_1.278027	501	13	plasmid.unclassified
62327	62327	NODE_130574_length_501_cov_1.603139	501	23	plasmid.unclassified
62485	62485	NODE_130393_length_501_cov_2.769058	501	23	unclassified.Firmicutes
63872	63872	NODE_130577_length_501_cov_1.565022	501	13	chromosome.unclassified
65665	65665	NODE_130582_length_501_cov_1.506726	501	23	unclassified.Firmicutes
66802	66802	NODE_130674_length_501_cov_1.278027	501	26	plasmid.unclassified
71533	71533	NODE_130398_length_501_cov_2.728700	501	13	unclassified.Proteobacteria
72714	72714	NODE_130367_length_501_cov_3.921525	501	26	plasmid.unclassified
72741	72741	NODE_130569_length_501_cov_1.636771	501	8	chromosome.unclassified
74020	74020	NODE_130493_length_501_cov_1.917040	501	14	unclassified.Spirochaetes
78427	78427	NODE_130471_length_501_cov_1.979821	501	26	unclassified.unclassified
82603	82603	NODE_130489_length_501_cov_1.917040	501	14	unclassified.unclassified
82778	82778	NODE_130638_length_501_cov_1.313901	501	13	unclassified.Proteobacteria
85233	85233	NODE_130455_length_501_cov_2.125561	501	23	unclassified.Firmicutes
86576	86576	NODE_130595_length_501_cov_1.491031	501	2	unclassified.unclassified
86858	86858	NODE_130543_length_501_cov_1.704036	501	26	plasmid.unclassified
87726	87726	NODE_130733_length_501_cov_0.867713	501	26	plasmid.unclassified
91848	91848	NODE_130353_length_501_cov_9.717489	501	2	unclassified.unclassified
93017	93017	NODE_130379_length_501_cov_3.152466	501	11	unclassified.unclassified
95492	95492	NODE_130438_length_501_cov_2.130045	501	2	unclassified.unclassified
100236	100236	NODE_130570_length_501_cov_1.632287	501	23	unclassified.Firmicutes
100241	100241	NODE_130382_length_501_cov_2.982063	501	2	chromosome.unclassified
100565	100565	NODE_130607_length_501_cov_1.491031	501	23	unclassified.Firmicutes
101912	101912	NODE_130531_length_501_cov_1.704036	501	13	unclassified.Proteobacteria
2385	2385	NODE_130645_length_501_cov_1.278027	501	26	plasmid.Proteobacteria
3678	3678	NODE_130622_length_501_cov_1.450673	501	23	plasmid.unclassified
3809	3809	NODE_130423_length_501_cov_2.343049	501	8	unclassified.unclassified
4291	4291	NODE_130657_length_501_cov_1.278027	501	13	unclassified.unclassified
4447	4447	NODE_130566_length_501_cov_1.652466	501	26	plasmid.unclassified
5114	5114	NODE_130529_length_501_cov_1.704036	501	13	plasmid.unclassified
5189	5189	NODE_130593_length_501_cov_1.491031	501	1	unclassified.unclassified
5848	5848	NODE_130431_length_501_cov_2.235426	501	2	unclassified.unclassified
14638	14638	NODE_130376_length_501_cov_3.195067	501	13	unclassified.unclassified
17444	17444	NODE_130548_length_501_cov_1.704036	501	27	unclassified.Spirochaetes
17566	17566	NODE_130544_length_501_cov_1.704036	501	26	plasmid.unclassified
19112	19112	NODE_130614_length_501_cov_1.477578	501	26	plasmid.Proteobacteria
21291	21291	NODE_130417_length_501_cov_2.488789	501	2	chromosome.unclassified
22840	22840	NODE_130592_length_501_cov_1.491031	501	23	unclassified.Firmicutes
23588	23588	NODE_130653_length_501_cov_1.278027	501	8	chromosome.unclassified
24667	24667	NODE_130545_length_501_cov_1.704036	501	2	chromosome.unclassified
29555	29555	NODE_130410_length_501_cov_2.556054	501	23	plasmid.unclassified
32385	32385	NODE_130348_length_501_cov_26.040359	501	23	plasmid.Firmicutes
33607	33607	NODE_130556_length_501_cov_1.704036	501	11	chromosome.unclassified
34224	34224	NODE_130632_length_501_cov_1.396861	501	23	unclassified.Firmicutes
41008	41008	NODE_130372_length_501_cov_3.408072	501	26	plasmid.Proteobacteria
41823	41823	NODE_130485_length_501_cov_1.917040	501	26	unclassified.unclassified
44791	44791	NODE_130680_length_501_cov_1.275785	501	13	unclassified.unclassified
44959	44959	NODE_130599_length_501_cov_1.491031	501	26	plasmid.Proteobacteria
46827	46827	NODE_130466_length_501_cov_2.044843	501	26	plasmid.Proteobacteria
47507	47507	NODE_130445_length_501_cov_2.130045	501	23	plasmid.unclassified
47649	47649	NODE_130700_length_501_cov_1.163677	501	26	unclassified.unclassified
51589	51589	NODE_130691_length_501_cov_1.237668	501	13	chromosome.unclassified
53391	53391	NODE_130482_length_501_cov_1.917040	501	8	unclassified.unclassified
53910	53910	NODE_130387_length_501_cov_2.800448	501	23	plasmid.unclassified
54002	54002	NODE_130370_length_501_cov_3.621076	501	13	chromosome.unclassified
57729	57729	NODE_130433_length_501_cov_2.192825	501	26	unclassified.unclassified
60040	60040	NODE_130546_length_501_cov_1.704036	501	23	plasmid.unclassified
61606	61606	NODE_130408_length_501_cov_2.556054	501	8	unclassified.unclassified
63901	63901	NODE_130350_length_501_cov_15.773543	501	26	plasmid.Proteobacteria
64855	64855	NODE_130620_length_501_cov_1.452915	501	26	plasmid.Proteobacteria
64960	64960	NODE_130568_length_501_cov_1.643498	501	27	plasmid.Spirochaetes
65034	65034	NODE_130550_length_501_cov_1.704036	501	23	plasmid.Firmicutes
65674	65674	NODE_130699_length_501_cov_1.177130	501	23	plasmid.unclassified
66863	66863	NODE_130541_length_501_cov_1.704036	501	8	unclassified.unclassified
70184	70184	NODE_130452_length_501_cov_2.130045	501	26	plasmid.Proteobacteria
71187	71187	NODE_130435_length_501_cov_2.130045	501	23	plasmid.unclassified
71793	71793	NODE_130462_length_501_cov_2.076233	501	6	unclassified.unclassified
72450	72450	NODE_130506_length_501_cov_1.856502	501	23	unclassified.Firmicutes
75030	75030	NODE_130709_length_501_cov_1.065022	501	26	plasmid.Proteobacteria
81496	81496	NODE_130460_length_501_cov_2.085202	501	13	unclassified.Proteobacteria
81642	81642	NODE_130463_length_501_cov_2.073991	501	2	unclassified.unclassified
81870	81870	NODE_130723_length_501_cov_1.026906	501	14	chromosome.unclassified
82935	82935	NODE_130554_length_501_cov_1.704036	501	8	plasmid.unclassified
83745	83745	NODE_130503_length_501_cov_1.869955	501	23	unclassified.Firmicutes
85239	85239	NODE_130394_length_501_cov_2.769058	501	25	unclassified.unclassified
86330	86330	NODE_130507_length_501_cov_1.856502	501	11	unclassified.unclassified
86742	86742	NODE_130631_length_501_cov_1.399103	501	23	plasmid.unclassified
88858	88858	NODE_130586_length_501_cov_1.491031	501	13	unclassified.unclassified
92023	92023	NODE_130707_length_501_cov_1.065022	501	1	unclassified.unclassified
93855	93855	NODE_130660_length_501_cov_1.278027	501	27	plasmid.unclassified
96545	96545	NODE_130647_length_501_cov_1.278027	501	23	plasmid.unclassified
98201	98201	NODE_130580_length_501_cov_1.547085	501	26	plasmid.Proteobacteria
100494	100494	NODE_130578_length_501_cov_1.558296	501	27	unclassified.unclassified
102727	102727	NODE_130421_length_501_cov_2.345291	501	8	plasmid.unclassified
440	440	NODE_130461_length_501_cov_2.078475	501	1	chromosome.unclassified
1582	1582	NODE_130439_length_501_cov_2.130045	501	26	plasmid.unclassified
8336	8336	NODE_130603_length_501_cov_1.491031	501	23	plasmid.Firmicutes
9499	9499	NODE_130519_length_501_cov_1.737668	501	26	unclassified.unclassified
11451	11451	NODE_130583_length_501_cov_1.491031	501	11	chromosome.unclassified
11808	11808	NODE_130605_length_501_cov_1.491031	501	6	unclassified.unclassified
12342	12342	NODE_130630_length_501_cov_1.405830	501	23	unclassified.Firmicutes
16752	16752	NODE_130694_length_501_cov_1.221973	501	8	unclassified.unclassified
17405	17405	NODE_130710_length_501_cov_1.065022	501	19	plasmid.unclassified
26699	26699	NODE_130383_length_501_cov_2.955157	501	2	chromosome.unclassified
27891	27891	NODE_130491_length_501_cov_1.917040	501	2	chromosome.unclassified
28212	28212	NODE_130555_length_501_cov_1.704036	501	8	chromosome.unclassified
30958	30958	NODE_130479_length_501_cov_1.917040	501	26	plasmid.Proteobacteria
31040	31040	NODE_130567_length_501_cov_1.652466	501	23	unclassified.unclassified
33292	33292	NODE_130418_length_501_cov_2.466368	501	1	unclassified.unclassified
33381	33381	NODE_130360_length_501_cov_5.264574	501	23	plasmid.unclassified
33505	33505	NODE_130441_length_501_cov_2.130045	501	26	plasmid.unclassified
36260	36260	NODE_130386_length_501_cov_2.854260	501	27	plasmid.unclassified
36271	36271	NODE_130581_length_501_cov_1.531390	501	9	chromosome.unclassified
36332	36332	NODE_130604_length_501_cov_1.491031	501	23	unclassified.unclassified
40522	40522	NODE_130523_length_501_cov_1.704036	501	2	chromosome.unclassified
42056	42056	NODE_130617_length_501_cov_1.457399	501	14	unclassified.unclassified
42313	42313	NODE_130650_length_501_cov_1.278027	501	13	unclassified.unclassified
47648	47648	NODE_130706_length_501_cov_1.065022	501	1	unclassified.unclassified
48548	48548	NODE_130352_length_501_cov_9.908072	501	2	unclassified.unclassified
50935	50935	NODE_130517_length_501_cov_1.782511	501	23	unclassified.unclassified
52371	52371	NODE_130644_length_501_cov_1.278027	501	26	plasmid.unclassified
52439	52439	NODE_130469_length_501_cov_1.993274	501	8	chromosome.unclassified
52497	52497	NODE_130585_length_501_cov_1.491031	501	2	chromosome.unclassified
52912	52912	NODE_130492_length_501_cov_1.917040	501	25	plasmid.unclassified
55937	55937	NODE_130473_length_501_cov_1.946188	501	23	plasmid.Firmicutes
56617	56617	NODE_130681_length_501_cov_1.275785	501	23	unclassified.unclassified
57496	57496	NODE_130704_length_501_cov_1.065022	501	13	chromosome.unclassified
64284	64284	NODE_130634_length_501_cov_1.383408	501	8	unclassified.unclassified
65683	65683	NODE_130600_length_501_cov_1.491031	501	8	unclassified.Firmicutes
66101	66101	NODE_130551_length_501_cov_1.704036	501	13	unclassified.Proteobacteria
69646	69646	NODE_130575_length_501_cov_1.589686	501	23	unclassified.unclassified
72038	72038	NODE_130716_length_501_cov_1.065022	501	23	plasmid.Firmicutes
73233	73233	NODE_130405_length_501_cov_2.556054	501	9	unclassified.unclassified
74082	74082	NODE_130610_length_501_cov_1.491031	501	13	chromosome.unclassified
74331	74331	NODE_130349_length_501_cov_19.497758	501	8	unclassified.Firmicutes
76146	76146	NODE_130535_length_501_cov_1.704036	501	8	unclassified.unclassified
77000	77000	NODE_130676_length_501_cov_1.278027	501	26	unclassified.Proteobacteria
77380	77380	NODE_130666_length_501_cov_1.278027	501	0	unclassified.unclassified
77432	77432	NODE_130616_length_501_cov_1.468610	501	1	unclassified.unclassified
78734	78734	NODE_130449_length_501_cov_2.130045	501	27	plasmid.unclassified
78926	78926	NODE_130502_length_501_cov_1.874439	501	26	unclassified.unclassified
79919	79919	NODE_130347_length_501_cov_64.248879	501	23	plasmid.unclassified
80506	80506	NODE_130727_length_501_cov_0.984305	501	26	plasmid.Proteobacteria
81297	81297	NODE_130665_length_501_cov_1.278027	501	8	chromosome.Firmicutes
81922	81922	NODE_130625_length_501_cov_1.443946	501	26	plasmid.unclassified
82738	82738	NODE_130692_length_501_cov_1.235426	501	6	plasmid.unclassified
83345	83345	NODE_130536_length_501_cov_1.704036	501	14	unclassified.unclassified
85844	85844	NODE_130720_length_501_cov_1.044843	501	1	unclassified.unclassified
87343	87343	NODE_130646_length_501_cov_1.278027	501	8	chromosome.unclassified
87772	87772	NODE_130648_length_501_cov_1.278027	501	11	unclassified.unclassified
89121	89121	NODE_130397_length_501_cov_2.746637	501	13	unclassified.unclassified
89465	89465	NODE_130729_length_501_cov_0.968610	501	13	chromosome.unclassified
90723	90723	NODE_130690_length_501_cov_1.244395	501	21	unclassified.Cyanobacteria
91803	91803	NODE_130395_length_501_cov_2.769058	501	8	unclassified.unclassified
93684	93684	NODE_130481_length_501_cov_1.917040	501	8	chromosome.unclassified
94622	94622	NODE_130564_length_501_cov_1.661435	501	14	chromosome.unclassified
97040	97040	NODE_130390_length_501_cov_2.769058	501	8	unclassified.unclassified
99029	99029	NODE_130636_length_501_cov_1.347534	501	26	unclassified.unclassified
99672	99672	NODE_130698_length_501_cov_1.201794	501	2	unclassified.unclassified
100362	100362	NODE_130533_length_501_cov_1.704036	501	23	plasmid.Firmicutes
102706	102706	NODE_130552_length_501_cov_1.704036	501	26	plasmid.Proteobacteria
757	757	NODE_130407_length_501_cov_2.556054	501	26	unclassified.unclassified
1709	1709	NODE_130364_length_501_cov_4.125561	501	2	chromosome.unclassified
2190	2190	NODE_130428_length_501_cov_2.334081	501	26	plasmid.Proteobacteria
3201	3201	NODE_130488_length_501_cov_1.917040	501	1	unclassified.unclassified
3922	3922	NODE_130686_length_501_cov_1.269058	501	26	plasmid.unclassified
10547	10547	NODE_130484_length_501_cov_1.917040	501	23	plasmid.unclassified
14404	14404	NODE_130504_length_501_cov_1.858744	501	2	plasmid.unclassified
15260	15260	NODE_130511_length_501_cov_1.831839	501	2	unclassified.unclassified
17055	17055	NODE_130362_length_501_cov_4.717489	501	26	plasmid.Proteobacteria
17347	17347	NODE_130487_length_501_cov_1.917040	501	14	unclassified.unclassified
21335	21335	NODE_130711_length_501_cov_1.065022	501	12	unclassified.unclassified
21826	21826	NODE_130547_length_501_cov_1.704036	501	8	unclassified.unclassified
23126	23126	NODE_130356_length_501_cov_7.661435	501	26	unclassified.Proteobacteria
23201	23201	NODE_130673_length_501_cov_1.278027	501	1	unclassified.unclassified
23806	23806	NODE_130671_length_501_cov_1.278027	501	23	plasmid.unclassified
23851	23851	NODE_130436_length_501_cov_2.130045	501	8	unclassified.unclassified
24530	24530	NODE_130391_length_501_cov_2.769058	501	27	plasmid.unclassified
24650	24650	NODE_130444_length_501_cov_2.130045	501	26	plasmid.unclassified
24786	24786	NODE_130651_length_501_cov_1.278027	501	8	unclassified.unclassified
25333	25333	NODE_130354_length_501_cov_9.080717	501	23	plasmid.unclassified
26820	26820	NODE_130430_length_501_cov_2.260090	501	13	chromosome.Proteobacteria
27099	27099	NODE_130730_length_501_cov_0.948430	501	13	unclassified.Proteobacteria
28644	28644	NODE_130672_length_501_cov_1.278027	501	26	plasmid.Proteobacteria
31410	31410	NODE_130649_length_501_cov_1.278027	501	0	chromosome.unclassified
31587	31587	NODE_130498_length_501_cov_1.905830	501	13	unclassified.unclassified
33231	33231	NODE_130590_length_501_cov_1.491031	501	2	unclassified.unclassified
34188	34188	NODE_130718_length_501_cov_1.060538	501	19	unclassified.unclassified
39452	39452	NODE_130661_length_501_cov_1.278027	501	13	chromosome.Proteobacteria
41165	41165	NODE_130675_length_501_cov_1.278027	501	2	unclassified.unclassified
41854	41854	NODE_130402_length_501_cov_2.569507	501	1	unclassified.Actinobacteria
42522	42522	NODE_130685_length_501_cov_1.271300	501	7	plasmid.unclassified
46324	46324	NODE_130565_length_501_cov_1.656951	501	2	chromosome.unclassified
46384	46384	NODE_130374_length_501_cov_3.385650	501	26	unclassified.unclassified
49851	49851	NODE_130412_length_501_cov_2.556054	501	13	unclassified.Proteobacteria
51857	51857	NODE_130456_length_501_cov_2.123318	501	26	unclassified.Proteobacteria
53006	53006	NODE_130384_length_501_cov_2.876682	501	26	plasmid.Proteobacteria
54676	54676	NODE_130388_length_501_cov_2.793722	501	26	plasmid.Proteobacteria
55821	55821	NODE_130643_length_501_cov_1.278027	501	23	plasmid.Firmicutes
57260	57260	NODE_130509_length_501_cov_1.852018	501	26	unclassified.Proteobacteria
57900	57900	NODE_130611_length_501_cov_1.488789	501	8	chromosome.unclassified
59767	59767	NODE_130365_length_501_cov_3.982063	501	18	plasmid.unclassified
65628	65628	NODE_130635_length_501_cov_1.381166	501	26	plasmid.Proteobacteria
68714	68714	NODE_130496_length_501_cov_1.917040	501	26	unclassified.Proteobacteria
68940	68940	NODE_130589_length_501_cov_1.491031	501	14	unclassified.unclassified
68987	68987	NODE_130432_length_501_cov_2.228700	501	8	unclassified.unclassified
71198	71198	NODE_130427_length_501_cov_2.338565	501	8	unclassified.Firmicutes
74015	74015	NODE_130381_length_501_cov_3.008969	501	8	unclassified.unclassified
74363	74363	NODE_130598_length_501_cov_1.491031	501	27	plasmid.unclassified
76394	76394	NODE_130450_length_501_cov_2.130045	501	23	unclassified.Firmicutes
76886	76886	NODE_130392_length_501_cov_2.769058	501	8	chromosome.unclassified
81102	81102	NODE_130597_length_501_cov_1.491031	501	23	plasmid.Firmicutes
81888	81888	NODE_130413_length_501_cov_2.556054	501	8	unclassified.Firmicutes
86083	86083	NODE_130345_length_501_cov_1271.031390	501	7	unclassified.unclassified
90009	90009	NODE_130513_length_501_cov_1.829596	501	8	chromosome.Firmicutes
90368	90368	NODE_130542_length_501_cov_1.704036	501	2	unclassified.unclassified
95187	95187	NODE_130670_length_501_cov_1.278027	501	13	unclassified.unclassified
97901	97901	NODE_130677_length_501_cov_1.278027	501	23	unclassified.unclassified
98547	98547	NODE_130594_length_501_cov_1.491031	501	26	plasmid.Proteobacteria
99812	99812	NODE_130679_length_501_cov_1.278027	501	8	chromosome.unclassified
100988	100988	NODE_130472_length_501_cov_1.964126	501	1	chromosome.unclassified
101437	101437	NODE_130629_length_501_cov_1.408072	501	13	unclassified.Proteobacteria
102906	102906	NODE_130696_length_501_cov_1.206278	501	23	plasmid.unclassified
1297	1297	NODE_130724_length_501_cov_1.020179	501	8	chromosome.unclassified
1725	1725	NODE_130474_length_501_cov_1.926009	501	26	unclassified.unclassified
2183	2183	NODE_130722_length_501_cov_1.031390	501	8	unclassified.unclassified
3178	3178	NODE_130642_length_501_cov_1.278027	501	26	plasmid.Proteobacteria
3971	3971	NODE_130468_length_501_cov_2.022422	501	27	plasmid.Spirochaetes
7188	7188	NODE_130404_length_501_cov_2.556054	501	8	unclassified.unclassified
9436	9436	NODE_130588_length_501_cov_1.491031	501	26	unclassified.unclassified
14262	14262	NODE_130656_length_501_cov_1.278027	501	23	plasmid.Firmicutes
15267	15267	NODE_130426_length_501_cov_2.338565	501	23	plasmid.Firmicutes
15746	15746	NODE_130510_length_501_cov_1.840807	501	13	unclassified.unclassified
19012	19012	NODE_130371_length_501_cov_3.567265	501	26	plasmid.Proteobacteria
19052	19052	NODE_130703_length_501_cov_1.065022	501	8	chromosome.unclassified
23242	23242	NODE_130453_length_501_cov_2.130045	501	23	plasmid.Firmicutes
23251	23251	NODE_130527_length_501_cov_1.704036	501	2	unclassified.unclassified
23434	23434	NODE_130416_length_501_cov_2.515695	501	26	plasmid.Proteobacteria
25060	25060	NODE_130612_length_501_cov_1.484305	501	26	unclassified.unclassified
25871	25871	NODE_130659_length_501_cov_1.278027	501	13	chromosome.Proteobacteria
27857	27857	NODE_130606_length_501_cov_1.491031	501	8	chromosome.unclassified
30447	30447	NODE_130687_length_501_cov_1.264574	501	6	unclassified.unclassified
30922	30922	NODE_130579_length_501_cov_1.553812	501	26	plasmid.Proteobacteria
33654	33654	NODE_130447_length_501_cov_2.130045	501	26	unclassified.unclassified
37368	37368	NODE_130721_length_501_cov_1.035874	501	23	plasmid.unclassified
38605	38605	NODE_130406_length_501_cov_2.556054	501	27	plasmid.unclassified
38702	38702	NODE_130559_length_501_cov_1.701794	501	23	unclassified.Firmicutes
38901	38901	NODE_130728_length_501_cov_0.973094	501	23	plasmid.unclassified
39039	39039	NODE_130689_length_501_cov_1.253363	501	26	plasmid.unclassified
40614	40614	NODE_130697_length_501_cov_1.206278	501	23	unclassified.unclassified
40938	40938	NODE_130515_length_501_cov_1.791480	501	8	unclassified.unclassified
43126	43126	NODE_130678_length_501_cov_1.278027	501	26	plasmid.Proteobacteria
45409	45409	NODE_130351_length_501_cov_10.735426	501	26	unclassified.Proteobacteria
47023	47023	NODE_130526_length_501_cov_1.704036	501	23	plasmid.Firmicutes
48690	48690	NODE_130525_length_501_cov_1.704036	501	13	chromosome.unclassified
49513	49513	NODE_130420_length_501_cov_2.430493	501	26	unclassified.unclassified
50209	50209	NODE_130615_length_501_cov_1.470852	501	2	unclassified.unclassified
50230	50230	NODE_130537_length_501_cov_1.704036	501	26	plasmid.unclassified
50511	50511	NODE_130465_length_501_cov_2.051570	501	8	unclassified.Firmicutes
51361	51361	NODE_130618_length_501_cov_1.457399	501	27	unclassified.unclassified
52111	52111	NODE_130494_length_501_cov_1.917040	501	25	unclassified.unclassified
52238	52238	NODE_130378_length_501_cov_3.168161	501	23	plasmid.unclassified
52940	52940	NODE_130459_length_501_cov_2.091928	501	2	chromosome.unclassified
53668	53668	NODE_130490_length_501_cov_1.917040	501	8	chromosome.Firmicutes
53800	53800	NODE_130470_length_501_cov_1.988789	501	26	plasmid.Proteobacteria
54020	54020	NODE_130505_length_501_cov_1.858744	501	23	plasmid.unclassified
54457	54457	NODE_130654_length_501_cov_1.278027	501	26	plasmid.unclassified
57324	57324	NODE_130409_length_501_cov_2.556054	501	25	plasmid.unclassified
58850	58850	NODE_130732_length_501_cov_0.923767	501	14	plasmid.unclassified
60868	60868	NODE_130361_length_501_cov_4.831839	501	11	chromosome.unclassified
63887	63887	NODE_130415_length_501_cov_2.540359	501	13	unclassified.unclassified
65372	65372	NODE_130662_length_501_cov_1.278027	501	26	unclassified.Proteobacteria
66777	66777	NODE_130714_length_501_cov_1.065022	501	8	chromosome.unclassified
66876	66876	NODE_130520_length_501_cov_1.730942	501	13	chromosome.unclassified
69243	69243	NODE_130373_length_501_cov_3.408072	501	23	unclassified.unclassified
71743	71743	NODE_130399_length_501_cov_2.706278	501	23	plasmid.Firmicutes
73764	73764	NODE_130448_length_501_cov_2.130045	501	13	plasmid.unclassified
74472	74472	NODE_130658_length_501_cov_1.278027	501	13	chromosome.Proteobacteria
75466	75466	NODE_130639_length_501_cov_1.313901	501	8	chromosome.unclassified
76110	76110	NODE_130478_length_501_cov_1.917040	501	26	plasmid.Proteobacteria
76506	76506	NODE_130380_length_501_cov_3.134529	501	23	plasmid.unclassified
80864	80864	NODE_130540_length_501_cov_1.704036	501	0	unclassified.unclassified
82718	82718	NODE_130715_length_501_cov_1.065022	501	8	chromosome.Firmicutes
82900	82900	NODE_130419_length_501_cov_2.441704	501	26	plasmid.Proteobacteria
85605	85605	NODE_130475_length_501_cov_1.917040	501	26	plasmid.Proteobacteria
87078	87078	NODE_130558_length_501_cov_1.704036	501	2	chromosome.unclassified
90336	90336	NODE_130500_length_501_cov_1.899103	501	13	chromosome.unclassified
91463	91463	NODE_130457_length_501_cov_2.112108	501	23	plasmid.Firmicutes
92650	92650	NODE_130609_length_501_cov_1.491031	501	0	unclassified.unclassified
94740	94740	NODE_130422_length_501_cov_2.343049	501	26	plasmid.Proteobacteria
96243	96243	NODE_130708_length_501_cov_1.065022	501	23	plasmid.Firmicutes
96472	96472	NODE_130655_length_501_cov_1.278027	501	26	plasmid.Proteobacteria
96551	96551	NODE_130442_length_501_cov_2.130045	501	13	chromosome.Proteobacteria
97816	97816	NODE_130528_length_501_cov_1.704036	501	23	unclassified.Firmicutes
98687	98687	NODE_130652_length_501_cov_1.278027	501	12	unclassified.unclassified
99468	99468	NODE_130524_length_501_cov_1.704036	501	26	plasmid.Proteobacteria
101295	101295	NODE_130576_length_501_cov_1.571749	501	8	chromosome.unclassified
102002	102002	NODE_130499_length_501_cov_1.905830	501	13	chromosome.Proteobacteria
102097	102097	NODE_130684_length_501_cov_1.271300	501	14	unclassified.Spirochaetes
463	463	NODE_130158_length_502_cov_1.700224	502	7	unclassified.unclassified
2065	2065	NODE_130048_length_502_cov_2.559284	502	8	chromosome.unclassified
2531	2531	NODE_130227_length_502_cov_1.483221	502	26	unclassified.unclassified
4505	4505	NODE_130339_length_502_cov_0.935123	502	27	plasmid.unclassified
4850	4850	NODE_130290_length_502_cov_1.272931	502	8	unclassified.Firmicutes
8304	8304	NODE_130107_length_502_cov_1.912752	502	27	unclassified.unclassified
8805	8805	NODE_130205_length_502_cov_1.487696	502	26	plasmid.Proteobacteria
9564	9564	NODE_130017_length_502_cov_4.700224	502	2	unclassified.unclassified
10781	10781	NODE_130294_length_502_cov_1.255034	502	13	unclassified.unclassified
11705	11705	NODE_130325_length_502_cov_1.062640	502	8	unclassified.unclassified
12225	12225	NODE_130011_length_502_cov_38.185682	502	23	plasmid.Firmicutes
13858	13858	NODE_130336_length_502_cov_0.995526	502	7	chromosome.unclassified
13889	13889	NODE_130242_length_502_cov_1.404922	502	11	unclassified.unclassified
14137	14137	NODE_130332_length_502_cov_1.033557	502	8	unclassified.unclassified
19156	19156	NODE_130206_length_502_cov_1.487696	502	8	unclassified.unclassified
20177	20177	NODE_130244_length_502_cov_1.398210	502	23	plasmid.unclassified
23257	23257	NODE_130243_length_502_cov_1.400447	502	26	unclassified.unclassified
26528	26528	NODE_130131_length_502_cov_1.843400	502	26	plasmid.unclassified
27010	27010	NODE_130249_length_502_cov_1.364653	502	23	plasmid.unclassified
28201	28201	NODE_130309_length_502_cov_1.062640	502	2	unclassified.unclassified
32934	32934	NODE_130098_length_502_cov_2.015660	502	23	plasmid.unclassified
37224	37224	NODE_130033_length_502_cov_3.125280	502	23	plasmid.unclassified
38692	38692	NODE_130192_length_502_cov_1.579418	502	27	plasmid.unclassified
46007	46007	NODE_130052_length_502_cov_2.548098	502	14	unclassified.unclassified
46794	46794	NODE_130284_length_502_cov_1.275168	502	13	chromosome.unclassified
47406	47406	NODE_130065_length_502_cov_2.337808	502	15	plasmid.unclassified
51531	51531	NODE_130095_length_502_cov_2.078300	502	22	plasmid.unclassified
54599	54599	NODE_130081_length_502_cov_2.125280	502	26	plasmid.unclassified
57057	57057	NODE_130273_length_502_cov_1.275168	502	26	unclassified.unclassified
57528	57528	NODE_130281_length_502_cov_1.275168	502	26	plasmid.unclassified
63483	63483	NODE_130175_length_502_cov_1.682327	502	16	unclassified.unclassified
65865	65865	NODE_130133_length_502_cov_1.834452	502	8	unclassified.unclassified
70783	70783	NODE_130256_length_502_cov_1.275168	502	26	plasmid.Proteobacteria
72070	72070	NODE_130067_length_502_cov_2.308725	502	26	unclassified.Proteobacteria
73343	73343	NODE_130176_length_502_cov_1.682327	502	26	plasmid.Proteobacteria
74065	74065	NODE_130317_length_502_cov_1.062640	502	8	unclassified.unclassified
78455	78455	NODE_130185_length_502_cov_1.644295	502	13	chromosome.Proteobacteria
81938	81938	NODE_130060_length_502_cov_2.353468	502	27	plasmid.unclassified
84224	84224	NODE_130319_length_502_cov_1.062640	502	27	plasmid.unclassified
87862	87862	NODE_130093_length_502_cov_2.093960	502	23	plasmid.Firmicutes
88797	88797	NODE_130143_length_502_cov_1.700224	502	13	unclassified.unclassified
88838	88838	NODE_130203_length_502_cov_1.487696	502	18	unclassified.unclassified
89338	89338	NODE_130020_length_502_cov_4.351230	502	26	unclassified.Proteobacteria
89722	89722	NODE_130246_length_502_cov_1.384787	502	14	plasmid.unclassified
90322	90322	NODE_130199_length_502_cov_1.487696	502	8	unclassified.unclassified
90396	90396	NODE_130330_length_502_cov_1.044743	502	23	plasmid.unclassified
93169	93169	NODE_130080_length_502_cov_2.125280	502	26	unclassified.unclassified
93452	93452	NODE_130062_length_502_cov_2.337808	502	2	unclassified.unclassified
94096	94096	NODE_130191_length_502_cov_1.581655	502	26	plasmid.Proteobacteria
96297	96297	NODE_130220_length_502_cov_1.487696	502	8	unclassified.unclassified
101177	101177	NODE_130105_length_502_cov_1.912752	502	1	unclassified.unclassified
258	258	NODE_130136_length_502_cov_1.814318	502	23	unclassified.Firmicutes
1473	1473	NODE_130132_length_502_cov_1.838926	502	8	unclassified.unclassified
1538	1538	NODE_130164_length_502_cov_1.700224	502	13	unclassified.unclassified
4902	4902	NODE_130295_length_502_cov_1.234899	502	2	unclassified.unclassified
4978	4978	NODE_130254_length_502_cov_1.275168	502	13	chromosome.unclassified
5464	5464	NODE_130280_length_502_cov_1.275168	502	23	plasmid.Firmicutes
10290	10290	NODE_130168_length_502_cov_1.700224	502	8	unclassified.Firmicutes
11447	11447	NODE_130210_length_502_cov_1.487696	502	8	unclassified.unclassified
13992	13992	NODE_130039_length_502_cov_2.749441	502	26	plasmid.Proteobacteria
14405	14405	NODE_130324_length_502_cov_1.062640	502	11	chromosome.unclassified
14679	14679	NODE_130274_length_502_cov_1.275168	502	23	plasmid.unclassified
17713	17713	NODE_130126_length_502_cov_1.870246	502	23	plasmid.Firmicutes
19253	19253	NODE_130275_length_502_cov_1.275168	502	13	chromosome.unclassified
24638	24638	NODE_130166_length_502_cov_1.700224	502	26	plasmid.Proteobacteria
25110	25110	NODE_130232_length_502_cov_1.469799	502	19	plasmid.unclassified
25339	25339	NODE_130109_length_502_cov_1.912752	502	14	unclassified.unclassified
30186	30186	NODE_130200_length_502_cov_1.487696	502	13	unclassified.unclassified
30548	30548	NODE_130316_length_502_cov_1.062640	502	23	plasmid.Firmicutes
31435	31435	NODE_130230_length_502_cov_1.474273	502	21	plasmid.unclassified
32024	32024	NODE_130015_length_502_cov_5.234899	502	2	unclassified.unclassified
36571	36571	NODE_130148_length_502_cov_1.700224	502	2	chromosome.unclassified
36660	36660	NODE_130211_length_502_cov_1.487696	502	23	plasmid.unclassified
38463	38463	NODE_130213_length_502_cov_1.487696	502	13	unclassified.Proteobacteria
42638	42638	NODE_130117_length_502_cov_1.912752	502	14	unclassified.unclassified
44850	44850	NODE_130032_length_502_cov_3.152125	502	23	plasmid.unclassified
45439	45439	NODE_130245_length_502_cov_1.387025	502	8	unclassified.unclassified
52610	52610	NODE_130169_length_502_cov_1.697987	502	26	unclassified.unclassified
54144	54144	NODE_130026_length_502_cov_3.565996	502	23	plasmid.Firmicutes
54816	54816	NODE_130046_length_502_cov_2.583893	502	26	plasmid.unclassified
56626	56626	NODE_130035_length_502_cov_2.874720	502	26	plasmid.unclassified
57478	57478	NODE_130173_length_502_cov_1.689038	502	11	unclassified.unclassified
58917	58917	NODE_130097_length_502_cov_2.024609	502	8	unclassified.Firmicutes
70146	70146	NODE_130312_length_502_cov_1.062640	502	11	unclassified.unclassified
70455	70455	NODE_130272_length_502_cov_1.275168	502	14	plasmid.unclassified
70865	70865	NODE_130343_length_502_cov_0.836689	502	26	plasmid.Proteobacteria
71217	71217	NODE_130218_length_502_cov_1.487696	502	11	chromosome.unclassified
73236	73236	NODE_130297_length_502_cov_1.225951	502	14	chromosome.unclassified
77195	77195	NODE_130162_length_502_cov_1.700224	502	26	plasmid.Proteobacteria
78829	78829	NODE_130313_length_502_cov_1.062640	502	19	plasmid.unclassified
78830	78830	NODE_130138_length_502_cov_1.789709	502	8	unclassified.unclassified
79140	79140	NODE_130156_length_502_cov_1.700224	502	2	unclassified.unclassified
80118	80118	NODE_130122_length_502_cov_1.892617	502	19	unclassified.unclassified
80994	80994	NODE_130240_length_502_cov_1.425056	502	26	plasmid.unclassified
84471	84471	NODE_130111_length_502_cov_1.912752	502	23	plasmid.unclassified
86261	86261	NODE_130091_length_502_cov_2.114094	502	27	plasmid.Spirochaetes
87007	87007	NODE_130087_length_502_cov_2.125280	502	8	unclassified.unclassified
87404	87404	NODE_130241_length_502_cov_1.411633	502	27	plasmid.unclassified
88538	88538	NODE_130064_length_502_cov_2.337808	502	13	unclassified.Proteobacteria
89200	89200	NODE_130208_length_502_cov_1.487696	502	23	plasmid.Firmicutes
90598	90598	NODE_130069_length_502_cov_2.299776	502	13	chromosome.unclassified
91791	91791	NODE_130108_length_502_cov_1.912752	502	23	plasmid.unclassified
91888	91888	NODE_130135_length_502_cov_1.818792	502	8	unclassified.unclassified
92253	92253	NODE_130308_length_502_cov_1.100671	502	23	unclassified.Firmicutes
94276	94276	NODE_130031_length_502_cov_3.299776	502	26	plasmid.Proteobacteria
95317	95317	NODE_130016_length_502_cov_4.901566	502	8	unclassified.unclassified
98105	98105	NODE_130338_length_502_cov_0.937360	502	8	unclassified.unclassified
703	703	NODE_130328_length_502_cov_1.049217	502	18	unclassified.unclassified
2181	2181	NODE_130258_length_502_cov_1.275168	502	26	plasmid.unclassified
4890	4890	NODE_130094_length_502_cov_2.080537	502	8	chromosome.unclassified
8357	8357	NODE_130142_length_502_cov_1.700224	502	22	unclassified.unclassified
8588	8588	NODE_130293_length_502_cov_1.263982	502	26	plasmid.Proteobacteria
9806	9806	NODE_130113_length_502_cov_1.912752	502	19	unclassified.unclassified
9819	9819	NODE_130196_length_502_cov_1.487696	502	23	plasmid.unclassified
9988	9988	NODE_130303_length_502_cov_1.190157	502	9	unclassified.unclassified
15672	15672	NODE_130074_length_502_cov_2.125280	502	26	plasmid.unclassified
17012	17012	NODE_130270_length_502_cov_1.275168	502	1	chromosome.unclassified
18276	18276	NODE_130010_length_502_cov_41.874720	502	1	unclassified.unclassified
18683	18683	NODE_130100_length_502_cov_1.946309	502	26	unclassified.Proteobacteria
19227	19227	NODE_130041_length_502_cov_2.689038	502	25	plasmid.unclassified
22762	22762	NODE_130276_length_502_cov_1.275168	502	26	unclassified.unclassified
23542	23542	NODE_130044_length_502_cov_2.666667	502	23	unclassified.Firmicutes
25125	25125	NODE_130118_length_502_cov_1.912752	502	13	chromosome.Proteobacteria
25800	25800	NODE_130326_length_502_cov_1.062640	502	26	plasmid.Proteobacteria
27144	27144	NODE_130101_length_502_cov_1.912752	502	23	plasmid.unclassified
27234	27234	NODE_130161_length_502_cov_1.700224	502	2	chromosome.unclassified
27404	27404	NODE_130222_length_502_cov_1.487696	502	2	chromosome.unclassified
29451	29451	NODE_130223_length_502_cov_1.487696	502	8	chromosome.unclassified
29563	29563	NODE_130305_length_502_cov_1.172260	502	26	plasmid.unclassified
38853	38853	NODE_130344_length_502_cov_0.827740	502	2	unclassified.unclassified
39810	39810	NODE_130110_length_502_cov_1.912752	502	26	unclassified.unclassified
41263	41263	NODE_130335_length_502_cov_1.004474	502	2	unclassified.unclassified
42020	42020	NODE_130077_length_502_cov_2.125280	502	8	unclassified.unclassified
42123	42123	NODE_130239_length_502_cov_1.429530	502	23	unclassified.unclassified
45405	45405	NODE_130170_length_502_cov_1.693512	502	26	plasmid.Proteobacteria
46669	46669	NODE_130014_length_502_cov_5.474273	502	26	unclassified.unclassified
52989	52989	NODE_130296_length_502_cov_1.228188	502	26	plasmid.unclassified
56097	56097	NODE_130331_length_502_cov_1.042506	502	1	chromosome.unclassified
57220	57220	NODE_130079_length_502_cov_2.125280	502	26	plasmid.unclassified
57435	57435	NODE_130124_length_502_cov_1.890380	502	8	chromosome.unclassified
59935	59935	NODE_130265_length_502_cov_1.275168	502	2	unclassified.unclassified
60331	60331	NODE_130086_length_502_cov_2.125280	502	0	unclassified.unclassified
61820	61820	NODE_130306_length_502_cov_1.129754	502	12	plasmid.unclassified
66958	66958	NODE_130202_length_502_cov_1.487696	502	23	unclassified.Firmicutes
70502	70502	NODE_130195_length_502_cov_1.487696	502	26	plasmid.unclassified
71401	71401	NODE_130104_length_502_cov_1.912752	502	13	unclassified.Proteobacteria
75828	75828	NODE_130315_length_502_cov_1.062640	502	14	chromosome.unclassified
76244	76244	NODE_130088_length_502_cov_2.125280	502	26	plasmid.Proteobacteria
76571	76571	NODE_130189_length_502_cov_1.599553	502	23	plasmid.unclassified
78078	78078	NODE_130159_length_502_cov_1.700224	502	2	chromosome.unclassified
78187	78187	NODE_130282_length_502_cov_1.275168	502	26	plasmid.Proteobacteria
78771	78771	NODE_130214_length_502_cov_1.487696	502	8	chromosome.Firmicutes
78795	78795	NODE_130321_length_502_cov_1.062640	502	14	chromosome.unclassified
79424	79424	NODE_130327_length_502_cov_1.062640	502	8	unclassified.unclassified
83093	83093	NODE_130116_length_502_cov_1.912752	502	23	unclassified.Firmicutes
87744	87744	NODE_130019_length_502_cov_4.463087	502	7	unclassified.unclassified
88249	88249	NODE_130078_length_502_cov_2.125280	502	2	unclassified.unclassified
88564	88564	NODE_130022_length_502_cov_3.879195	502	23	plasmid.Firmicutes
91251	91251	NODE_130021_length_502_cov_4.183445	502	8	unclassified.unclassified
92004	92004	NODE_130018_length_502_cov_4.543624	502	23	plasmid.unclassified
92377	92377	NODE_130187_length_502_cov_1.619687	502	26	plasmid.unclassified
92412	92412	NODE_130129_length_502_cov_1.847875	502	25	unclassified.unclassified
95790	95790	NODE_130237_length_502_cov_1.456376	502	6	unclassified.unclassified
96135	96135	NODE_130286_length_502_cov_1.275168	502	26	plasmid.unclassified
97319	97319	NODE_130155_length_502_cov_1.700224	502	26	plasmid.Proteobacteria
99369	99369	NODE_130008_length_502_cov_141.988814	502	8	unclassified.unclassified
101115	101115	NODE_130259_length_502_cov_1.275168	502	23	plasmid.unclassified
101659	101659	NODE_130023_length_502_cov_3.825503	502	26	plasmid.Proteobacteria
102490	102490	NODE_130236_length_502_cov_1.458613	502	23	plasmid.unclassified
102953	102953	NODE_130070_length_502_cov_2.286353	502	8	unclassified.unclassified
3281	3281	NODE_130061_length_502_cov_2.337808	502	23	plasmid.unclassified
5929	5929	NODE_130201_length_502_cov_1.487696	502	8	unclassified.unclassified
6830	6830	NODE_130040_length_502_cov_2.715884	502	26	unclassified.unclassified
12624	12624	NODE_130292_length_502_cov_1.268456	502	23	plasmid.Firmicutes
16900	16900	NODE_130342_length_502_cov_0.850112	502	2	unclassified.unclassified
20682	20682	NODE_130092_length_502_cov_2.114094	502	27	plasmid.Spirochaetes
24334	24334	NODE_130178_length_502_cov_1.671141	502	23	unclassified.unclassified
26225	26225	NODE_130209_length_502_cov_1.487696	502	23	unclassified.Firmicutes
26316	26316	NODE_130302_length_502_cov_1.194631	502	8	chromosome.unclassified
27356	27356	NODE_130057_length_502_cov_2.440716	502	26	plasmid.Proteobacteria
27412	27412	NODE_130288_length_502_cov_1.275168	502	2	unclassified.Bacteroidetes
29398	29398	NODE_130084_length_502_cov_2.125280	502	8	unclassified.unclassified
33887	33887	NODE_130301_length_502_cov_1.201342	502	27	plasmid.unclassified
34809	34809	NODE_130068_length_502_cov_2.306488	502	14	chromosome.unclassified
44421	44421	NODE_130038_length_502_cov_2.760626	502	27	plasmid.unclassified
45536	45536	NODE_130261_length_502_cov_1.275168	502	8	unclassified.unclassified
45641	45641	NODE_130177_length_502_cov_1.682327	502	13	unclassified.Proteobacteria
50031	50031	NODE_130171_length_502_cov_1.691275	502	13	unclassified.unclassified
52952	52952	NODE_130123_length_502_cov_1.890380	502	26	plasmid.Proteobacteria
53258	53258	NODE_130127_length_502_cov_1.870246	502	1	chromosome.Actinobacteria
54857	54857	NODE_130216_length_502_cov_1.487696	502	8	unclassified.unclassified
59371	59371	NODE_130009_length_502_cov_106.747204	502	13	unclassified.unclassified
60124	60124	NODE_130147_length_502_cov_1.700224	502	8	unclassified.unclassified
60763	60763	NODE_130318_length_502_cov_1.062640	502	23	plasmid.unclassified
61757	61757	NODE_130029_length_502_cov_3.337808	502	26	plasmid.unclassified
62510	62510	NODE_130329_length_502_cov_1.046980	502	14	unclassified.unclassified
62638	62638	NODE_130125_length_502_cov_1.888143	502	27	plasmid.unclassified
65186	65186	NODE_130285_length_502_cov_1.275168	502	26	plasmid.Proteobacteria
65240	65240	NODE_130051_length_502_cov_2.550336	502	23	unclassified.unclassified
65820	65820	NODE_130102_length_502_cov_1.912752	502	8	chromosome.unclassified
67858	67858	NODE_130059_length_502_cov_2.353468	502	2	unclassified.unclassified
68659	68659	NODE_130152_length_502_cov_1.700224	502	8	chromosome.unclassified
73811	73811	NODE_130072_length_502_cov_2.185682	502	23	plasmid.unclassified
78706	78706	NODE_130121_length_502_cov_1.910515	502	8	unclassified.unclassified
79240	79240	NODE_130262_length_502_cov_1.275168	502	23	plasmid.Firmicutes
80204	80204	NODE_130144_length_502_cov_1.700224	502	8	chromosome.unclassified
80752	80752	NODE_130279_length_502_cov_1.275168	502	8	chromosome.Firmicutes
88604	88604	NODE_130340_length_502_cov_0.919463	502	2	chromosome.unclassified
89082	89082	NODE_130090_length_502_cov_2.123043	502	8	unclassified.unclassified
89957	89957	NODE_130037_length_502_cov_2.760626	502	8	unclassified.unclassified
90163	90163	NODE_130045_length_502_cov_2.621924	502	8	chromosome.unclassified
90974	90974	NODE_130165_length_502_cov_1.700224	502	16	unclassified.unclassified
91349	91349	NODE_130106_length_502_cov_1.912752	502	23	plasmid.Firmicutes
93577	93577	NODE_130299_length_502_cov_1.214765	502	23	unclassified.unclassified
93921	93921	NODE_130146_length_502_cov_1.700224	502	27	unclassified.Spirochaetes
94013	94013	NODE_130075_length_502_cov_2.125280	502	26	unclassified.unclassified
94437	94437	NODE_130151_length_502_cov_1.700224	502	26	plasmid.Proteobacteria
96166	96166	NODE_130013_length_502_cov_14.769575	502	14	unclassified.unclassified
97774	97774	NODE_130231_length_502_cov_1.472036	502	23	plasmid.Firmicutes
100796	100796	NODE_130180_length_502_cov_1.666667	502	8	chromosome.Firmicutes
101634	101634	NODE_130149_length_502_cov_1.700224	502	2	unclassified.unclassified
2621	2621	NODE_130179_length_502_cov_1.666667	502	23	unclassified.unclassified
8421	8421	NODE_130300_length_502_cov_1.212528	502	26	plasmid.unclassified
9412	9412	NODE_130320_length_502_cov_1.062640	502	8	unclassified.Firmicutes
12483	12483	NODE_130082_length_502_cov_2.125280	502	26	plasmid.Proteobacteria
15808	15808	NODE_130264_length_502_cov_1.275168	502	26	unclassified.unclassified
19358	19358	NODE_130341_length_502_cov_0.850112	502	23	plasmid.Firmicutes
20247	20247	NODE_130137_length_502_cov_1.809843	502	23	plasmid.unclassified
20464	20464	NODE_130053_length_502_cov_2.543624	502	23	plasmid.Firmicutes
20950	20950	NODE_130278_length_502_cov_1.275168	502	23	plasmid.unclassified
22002	22002	NODE_130139_length_502_cov_1.769575	502	13	chromosome.unclassified
25326	25326	NODE_130181_length_502_cov_1.664430	502	23	plasmid.Firmicutes
30486	30486	NODE_130217_length_502_cov_1.487696	502	26	plasmid.Proteobacteria
32053	32053	NODE_130141_length_502_cov_1.713647	502	8	chromosome.unclassified
35856	35856	NODE_130089_length_502_cov_2.125280	502	13	unclassified.unclassified
36074	36074	NODE_130066_length_502_cov_2.317673	502	8	unclassified.unclassified
37172	37172	NODE_130114_length_502_cov_1.912752	502	26	plasmid.Proteobacteria
43147	43147	NODE_130248_length_502_cov_1.371365	502	2	chromosome.Bacteroidetes
43486	43486	NODE_130271_length_502_cov_1.275168	502	8	chromosome.unclassified
44928	44928	NODE_130150_length_502_cov_1.700224	502	2	unclassified.unclassified
45574	45574	NODE_130221_length_502_cov_1.487696	502	26	unclassified.Proteobacteria
45602	45602	NODE_130225_length_502_cov_1.485459	502	1	unclassified.unclassified
46333	46333	NODE_130050_length_502_cov_2.550336	502	26	plasmid.unclassified
46410	46410	NODE_130291_length_502_cov_1.270694	502	11	unclassified.unclassified
50447	50447	NODE_130322_length_502_cov_1.062640	502	13	chromosome.Proteobacteria
51195	51195	NODE_130103_length_502_cov_1.912752	502	8	chromosome.unclassified
53581	53581	NODE_130207_length_502_cov_1.487696	502	1	unclassified.unclassified
58962	58962	NODE_130337_length_502_cov_0.986577	502	23	plasmid.unclassified
59750	59750	NODE_130323_length_502_cov_1.062640	502	0	unclassified.unclassified
60369	60369	NODE_130172_length_502_cov_1.691275	502	27	plasmid.Spirochaetes
60375	60375	NODE_130043_length_502_cov_2.673378	502	26	plasmid.Proteobacteria
61873	61873	NODE_130184_length_502_cov_1.659955	502	26	plasmid.Proteobacteria
62284	62284	NODE_130310_length_502_cov_1.062640	502	1	chromosome.unclassified
63889	63889	NODE_130267_length_502_cov_1.275168	502	8	unclassified.unclassified
64155	64155	NODE_130182_length_502_cov_1.662192	502	26	plasmid.unclassified
67542	67542	NODE_130235_length_502_cov_1.460850	502	23	unclassified.unclassified
67820	67820	NODE_130054_length_502_cov_2.541387	502	24	plasmid.unclassified
68328	68328	NODE_130055_length_502_cov_2.516779	502	23	plasmid.unclassified
68815	68815	NODE_130266_length_502_cov_1.275168	502	14	chromosome.unclassified
70924	70924	NODE_130251_length_502_cov_1.344519	502	26	plasmid.unclassified
72208	72208	NODE_130099_length_502_cov_2.015660	502	8	chromosome.unclassified
75586	75586	NODE_130188_length_502_cov_1.610738	502	21	plasmid.unclassified
77216	77216	NODE_130289_length_502_cov_1.272931	502	26	plasmid.unclassified
77909	77909	NODE_130076_length_502_cov_2.125280	502	27	unclassified.Spirochaetes
78422	78422	NODE_130257_length_502_cov_1.275168	502	26	plasmid.Proteobacteria
88524	88524	NODE_130049_length_502_cov_2.554810	502	26	plasmid.Proteobacteria
89222	89222	NODE_130028_length_502_cov_3.344519	502	26	plasmid.Proteobacteria
91557	91557	NODE_130034_length_502_cov_3.096197	502	8	unclassified.unclassified
92017	92017	NODE_130024_length_502_cov_3.642058	502	26	plasmid.Proteobacteria
93656	93656	NODE_130283_length_502_cov_1.275168	502	2	unclassified.unclassified
93950	93950	NODE_130212_length_502_cov_1.487696	502	16	unclassified.unclassified
94328	94328	NODE_130224_length_502_cov_1.487696	502	14	unclassified.unclassified
95070	95070	NODE_130063_length_502_cov_2.337808	502	8	unclassified.unclassified
96030	96030	NODE_130263_length_502_cov_1.275168	502	2	unclassified.unclassified
96154	96154	NODE_130058_length_502_cov_2.404922	502	23	plasmid.Firmicutes
97088	97088	NODE_130193_length_502_cov_1.530201	502	23	plasmid.unclassified
98164	98164	NODE_130183_length_502_cov_1.659955	502	23	plasmid.unclassified
98977	98977	NODE_130311_length_502_cov_1.062640	502	8	unclassified.unclassified
101773	101773	NODE_130233_length_502_cov_1.467562	502	2	unclassified.unclassified
102741	102741	NODE_130036_length_502_cov_2.762864	502	26	plasmid.Proteobacteria
554	554	NODE_129877_length_503_cov_1.484375	503	26	unclassified.unclassified
1039	1039	NODE_129991_length_503_cov_1.060268	503	26	unclassified.unclassified
2347	2347	NODE_129825_length_503_cov_1.709821	503	13	plasmid.unclassified
3537	3537	NODE_129956_length_503_cov_1.247768	503	2	unclassified.unclassified
5187	5187	NODE_129831_length_503_cov_1.696429	503	26	plasmid.Proteobacteria
6177	6177	NODE_129982_length_503_cov_1.060268	503	26	plasmid.unclassified
6673	6673	NODE_129817_length_503_cov_1.825893	503	8	chromosome.unclassified
6824	6824	NODE_129674_length_503_cov_3.669643	503	13	unclassified.unclassified
7585	7585	NODE_129784_length_503_cov_1.926339	503	26	unclassified.unclassified
8883	8883	NODE_129896_length_503_cov_1.473214	503	26	plasmid.Proteobacteria
10038	10038	NODE_129706_length_503_cov_2.544643	503	14	chromosome.unclassified
13758	13758	NODE_129937_length_503_cov_1.272321	503	14	unclassified.unclassified
15101	15101	NODE_129822_length_503_cov_1.772321	503	19	unclassified.unclassified
15686	15686	NODE_129731_length_503_cov_2.198661	503	8	unclassified.unclassified
15783	15783	NODE_129832_length_503_cov_1.696429	503	2	chromosome.unclassified
15831	15831	NODE_129660_length_503_cov_8.375000	503	23	unclassified.Firmicutes
15880	15880	NODE_129713_length_503_cov_2.470982	503	8	unclassified.Firmicutes
16879	16879	NODE_129650_length_503_cov_65.698661	503	26	plasmid.Proteobacteria
17122	17122	NODE_129851_length_503_cov_1.696429	503	13	unclassified.unclassified
17213	17213	NODE_129994_length_503_cov_1.060268	503	11	unclassified.unclassified
17583	17583	NODE_129818_length_503_cov_1.821429	503	23	plasmid.unclassified
19127	19127	NODE_129909_length_503_cov_1.381696	503	27	plasmid.unclassified
22644	22644	NODE_129673_length_503_cov_3.919643	503	21	unclassified.unclassified
26195	26195	NODE_129778_length_503_cov_2.022321	503	11	plasmid.unclassified
28301	28301	NODE_129856_length_503_cov_1.683036	503	27	plasmid.Spirochaetes
28778	28778	NODE_129833_length_503_cov_1.696429	503	2	chromosome.unclassified
31185	31185	NODE_129811_length_503_cov_1.868304	503	26	plasmid.Proteobacteria
34102	34102	NODE_129930_length_503_cov_1.272321	503	2	unclassified.unclassified
34165	34165	NODE_129741_length_503_cov_2.120536	503	23	plasmid.unclassified
36011	36011	NODE_129838_length_503_cov_1.696429	503	26	plasmid.Proteobacteria
36283	36283	NODE_129948_length_503_cov_1.265625	503	13	unclassified.unclassified
39405	39405	NODE_129986_length_503_cov_1.060268	503	23	unclassified.Firmicutes
41655	41655	NODE_129829_length_503_cov_1.696429	503	8	unclassified.unclassified
42082	42082	NODE_130003_length_503_cov_0.848214	503	23	plasmid.unclassified
45935	45935	NODE_129710_length_503_cov_2.544643	503	2	unclassified.unclassified
49566	49566	NODE_129661_length_503_cov_7.861607	503	2	chromosome.unclassified
51560	51560	NODE_129657_length_503_cov_12.078125	503	14	unclassified.unclassified
56824	56824	NODE_129737_length_503_cov_2.120536	503	12	unclassified.unclassified
56882	56882	NODE_129918_length_503_cov_1.272321	503	26	unclassified.Proteobacteria
57499	57499	NODE_129745_length_503_cov_2.120536	503	26	plasmid.unclassified
58099	58099	NODE_129923_length_503_cov_1.272321	503	23	plasmid.Firmicutes
60181	60181	NODE_129998_length_503_cov_1.058036	503	26	plasmid.Proteobacteria
66786	66786	NODE_129945_length_503_cov_1.270089	503	26	unclassified.Proteobacteria
67420	67420	NODE_129904_length_503_cov_1.444196	503	8	unclassified.unclassified
68968	68968	NODE_129754_length_503_cov_2.120536	503	13	unclassified.unclassified
70114	70114	NODE_129766_length_503_cov_2.082589	503	13	unclassified.Proteobacteria
71337	71337	NODE_129883_length_503_cov_1.484375	503	26	plasmid.unclassified
74221	74221	NODE_129936_length_503_cov_1.272321	503	26	unclassified.unclassified
78513	78513	NODE_129981_length_503_cov_1.060268	503	19	unclassified.unclassified
80534	80534	NODE_129746_length_503_cov_2.120536	503	23	unclassified.Firmicutes
83329	83329	NODE_129771_length_503_cov_2.071429	503	23	unclassified.Firmicutes
89597	89597	NODE_129716_length_503_cov_2.332589	503	8	unclassified.unclassified
90032	90032	NODE_129732_length_503_cov_2.198661	503	13	unclassified.Proteobacteria
99786	99786	NODE_129943_length_503_cov_1.272321	503	27	plasmid.unclassified
102499	102499	NODE_129676_length_503_cov_3.604911	503	8	unclassified.unclassified
3085	3085	NODE_129801_length_503_cov_1.908482	503	18	unclassified.unclassified
3205	3205	NODE_129704_length_503_cov_2.544643	503	8	unclassified.Firmicutes
3829	3829	NODE_129675_length_503_cov_3.604911	503	14	plasmid.unclassified
5261	5261	NODE_129949_length_503_cov_1.265625	503	26	unclassified.Proteobacteria
8194	8194	NODE_129854_length_503_cov_1.694196	503	2	chromosome.unclassified
8290	8290	NODE_129667_length_503_cov_5.591518	503	26	plasmid.unclassified
11814	11814	NODE_129681_length_503_cov_3.142857	503	2	unclassified.unclassified
12721	12721	NODE_129682_length_503_cov_3.140625	503	2	unclassified.unclassified
14040	14040	NODE_129789_length_503_cov_1.908482	503	26	plasmid.Proteobacteria
14815	14815	NODE_129762_length_503_cov_2.111607	503	23	unclassified.Firmicutes
16193	16193	NODE_129888_length_503_cov_1.484375	503	8	unclassified.unclassified
16421	16421	NODE_129804_length_503_cov_1.906250	503	8	unclassified.unclassified
17035	17035	NODE_129696_length_503_cov_2.727679	503	2	plasmid.unclassified
17467	17467	NODE_129700_length_503_cov_2.544643	503	11	unclassified.unclassified
19143	19143	NODE_129963_length_503_cov_1.216518	503	26	unclassified.unclassified
19983	19983	NODE_129989_length_503_cov_1.060268	503	1	chromosome.Actinobacteria
20458	20458	NODE_129984_length_503_cov_1.060268	503	19	plasmid.unclassified
22406	22406	NODE_129954_length_503_cov_1.250000	503	26	plasmid.Proteobacteria
23044	23044	NODE_129952_length_503_cov_1.256696	503	13	chromosome.unclassified
23524	23524	NODE_129651_length_503_cov_46.517857	503	13	unclassified.unclassified
24309	24309	NODE_129855_length_503_cov_1.689732	503	13	chromosome.unclassified
24361	24361	NODE_129724_length_503_cov_2.332589	503	2	unclassified.unclassified
26049	26049	NODE_129892_length_503_cov_1.484375	503	23	plasmid.Firmicutes
29020	29020	NODE_129934_length_503_cov_1.272321	503	13	plasmid.unclassified
32342	32342	NODE_129785_length_503_cov_1.917411	503	8	unclassified.unclassified
34886	34886	NODE_129749_length_503_cov_2.120536	503	13	unclassified.Proteobacteria
37543	37543	NODE_129901_length_503_cov_1.457589	503	26	unclassified.unclassified
38751	38751	NODE_129836_length_503_cov_1.696429	503	26	plasmid.Proteobacteria
39391	39391	NODE_129897_length_503_cov_1.470982	503	23	plasmid.Firmicutes
41265	41265	NODE_129679_length_503_cov_3.180804	503	26	plasmid.unclassified
41410	41410	NODE_129807_length_503_cov_1.901786	503	2	unclassified.unclassified
45121	45121	NODE_129941_length_503_cov_1.272321	503	23	unclassified.Firmicutes
47163	47163	NODE_129872_length_503_cov_1.484375	503	2	unclassified.unclassified
47460	47460	NODE_129744_length_503_cov_2.120536	503	23	plasmid.Firmicutes
49174	49174	NODE_129722_length_503_cov_2.332589	503	26	unclassified.unclassified
50224	50224	NODE_129772_length_503_cov_2.064732	503	16	unclassified.unclassified
50735	50735	NODE_129786_length_503_cov_1.908482	503	23	plasmid.unclassified
50783	50783	NODE_129882_length_503_cov_1.484375	503	8	unclassified.unclassified
51531	51531	NODE_129868_length_503_cov_1.515625	503	14	unclassified.unclassified
58837	58837	NODE_129767_length_503_cov_2.082589	503	26	plasmid.Proteobacteria
60203	60203	NODE_129794_length_503_cov_1.908482	503	14	chromosome.unclassified
64338	64338	NODE_129902_length_503_cov_1.455357	503	23	plasmid.unclassified
64429	64429	NODE_129955_length_503_cov_1.250000	503	12	unclassified.unclassified
64599	64599	NODE_129701_length_503_cov_2.544643	503	19	plasmid.unclassified
64987	64987	NODE_129717_length_503_cov_2.332589	503	19	unclassified.unclassified
66664	66664	NODE_129751_length_503_cov_2.120536	503	8	chromosome.Firmicutes
66806	66806	NODE_129863_length_503_cov_1.627232	503	23	plasmid.Firmicutes
68495	68495	NODE_129891_length_503_cov_1.484375	503	18	plasmid.unclassified
68814	68814	NODE_129853_length_503_cov_1.696429	503	26	plasmid.unclassified
69348	69348	NODE_129782_length_503_cov_1.959821	503	26	unclassified.unclassified
72718	72718	NODE_129668_length_503_cov_5.488839	503	26	plasmid.Proteobacteria
75381	75381	NODE_129840_length_503_cov_1.696429	503	11	chromosome.unclassified
77667	77667	NODE_129903_length_503_cov_1.444196	503	23	plasmid.unclassified
80609	80609	NODE_129910_length_503_cov_1.377232	503	23	plasmid.Firmicutes
81234	81234	NODE_129719_length_503_cov_2.332589	503	13	unclassified.unclassified
81252	81252	NODE_129907_length_503_cov_1.424107	503	26	unclassified.Proteobacteria
82535	82535	NODE_129690_length_503_cov_2.919643	503	23	plasmid.unclassified
84878	84878	NODE_129899_length_503_cov_1.464286	503	13	chromosome.Proteobacteria
85273	85273	NODE_129683_length_503_cov_3.140625	503	8	unclassified.unclassified
85532	85532	NODE_129792_length_503_cov_1.908482	503	2	unclassified.unclassified
92400	92400	NODE_129939_length_503_cov_1.272321	503	2	unclassified.Bacteroidetes
93608	93608	NODE_129692_length_503_cov_2.799107	503	26	plasmid.unclassified
95555	95555	NODE_129835_length_503_cov_1.696429	503	26	plasmid.Proteobacteria
100534	100534	NODE_129802_length_503_cov_1.908482	503	11	chromosome.unclassified
101350	101350	NODE_129699_length_503_cov_2.580357	503	13	chromosome.unclassified
3834	3834	NODE_129964_length_503_cov_1.207589	503	22	unclassified.unclassified
4858	4858	NODE_129694_length_503_cov_2.758929	503	13	unclassified.Proteobacteria
6129	6129	NODE_129723_length_503_cov_2.332589	503	26	plasmid.Proteobacteria
7226	7226	NODE_129687_length_503_cov_2.995536	503	8	unclassified.unclassified
8111	8111	NODE_129735_length_503_cov_2.158482	503	26	plasmid.Proteobacteria
12715	12715	NODE_130006_length_503_cov_0.828125	503	26	plasmid.Proteobacteria
13039	13039	NODE_129672_length_503_cov_3.926339	503	23	plasmid.Firmicutes
14422	14422	NODE_129715_length_503_cov_2.424107	503	26	plasmid.Proteobacteria
17344	17344	NODE_129810_length_503_cov_1.872768	503	13	plasmid.unclassified
17908	17908	NODE_129652_length_503_cov_42.542411	503	13	unclassified.unclassified
20002	20002	NODE_129734_length_503_cov_2.162946	503	13	unclassified.unclassified
21762	21762	NODE_129961_length_503_cov_1.223214	503	13	chromosome.unclassified
21960	21960	NODE_129846_length_503_cov_1.696429	503	13	chromosome.unclassified
22680	22680	NODE_129979_length_503_cov_1.060268	503	23	plasmid.unclassified
23871	23871	NODE_129890_length_503_cov_1.484375	503	23	unclassified.unclassified
24045	24045	NODE_129827_length_503_cov_1.696429	503	2	unclassified.unclassified
26887	26887	NODE_129703_length_503_cov_2.544643	503	2	chromosome.unclassified
29266	29266	NODE_129695_length_503_cov_2.741071	503	26	plasmid.unclassified
29368	29368	NODE_129821_length_503_cov_1.776786	503	23	plasmid.Firmicutes
31064	31064	NODE_129721_length_503_cov_2.332589	503	8	unclassified.unclassified
31226	31226	NODE_129858_length_503_cov_1.674107	503	26	unclassified.Proteobacteria
32999	32999	NODE_129718_length_503_cov_2.332589	503	1	unclassified.unclassified
36311	36311	NODE_129720_length_503_cov_2.332589	503	1	unclassified.unclassified
36931	36931	NODE_129763_length_503_cov_2.093750	503	23	unclassified.unclassified
37869	37869	NODE_129913_length_503_cov_1.352679	503	2	unclassified.unclassified
38374	38374	NODE_129729_length_503_cov_2.312500	503	25	unclassified.unclassified
39507	39507	NODE_129662_length_503_cov_7.198661	503	13	unclassified.unclassified
41722	41722	NODE_129921_length_503_cov_1.272321	503	14	chromosome.unclassified
43443	43443	NODE_129799_length_503_cov_1.908482	503	8	chromosome.Firmicutes
43743	43743	NODE_129684_length_503_cov_3.118304	503	14	unclassified.unclassified
45721	45721	NODE_129969_length_503_cov_1.162946	503	8	unclassified.unclassified
47335	47335	NODE_129867_length_503_cov_1.515625	503	23	plasmid.unclassified
55806	55806	NODE_129705_length_503_cov_2.544643	503	27	plasmid.unclassified
58526	58526	NODE_129783_length_503_cov_1.950893	503	13	unclassified.unclassified
64210	64210	NODE_129757_length_503_cov_2.120536	503	23	plasmid.Firmicutes
70447	70447	NODE_129857_length_503_cov_1.680804	503	2	unclassified.unclassified
71554	71554	NODE_130002_length_503_cov_1.008929	503	8	unclassified.unclassified
75678	75678	NODE_129648_length_503_cov_111.897321	503	23	plasmid.Firmicutes
77007	77007	NODE_129914_length_503_cov_1.308036	503	26	plasmid.unclassified
78352	78352	NODE_129970_length_503_cov_1.160714	503	26	plasmid.unclassified
79507	79507	NODE_129942_length_503_cov_1.272321	503	7	chromosome.unclassified
82173	82173	NODE_129880_length_503_cov_1.484375	503	26	plasmid.Proteobacteria
82243	82243	NODE_129884_length_503_cov_1.484375	503	16	unclassified.unclassified
84446	84446	NODE_129748_length_503_cov_2.120536	503	25	plasmid.unclassified
84832	84832	NODE_129837_length_503_cov_1.696429	503	2	unclassified.Bacteroidetes
84956	84956	NODE_129947_length_503_cov_1.270089	503	23	plasmid.Firmicutes
86792	86792	NODE_129816_length_503_cov_1.828125	503	23	plasmid.Firmicutes
88870	88870	NODE_129933_length_503_cov_1.272321	503	2	chromosome.unclassified
89455	89455	NODE_129847_length_503_cov_1.696429	503	23	plasmid.Firmicutes
90486	90486	NODE_129743_length_503_cov_2.120536	503	23	plasmid.Firmicutes
92702	92702	NODE_129953_length_503_cov_1.252232	503	8	chromosome.unclassified
94687	94687	NODE_129819_length_503_cov_1.812500	503	26	plasmid.unclassified
100319	100319	NODE_129978_length_503_cov_1.060268	503	26	plasmid.Proteobacteria
101155	101155	NODE_129779_length_503_cov_2.002232	503	8	unclassified.unclassified
102820	102820	NODE_129894_length_503_cov_1.482143	503	11	unclassified.unclassified
4096	4096	NODE_129859_length_503_cov_1.656250	503	27	plasmid.Spirochaetes
5724	5724	NODE_129958_length_503_cov_1.241071	503	23	unclassified.unclassified
8280	8280	NODE_129999_length_503_cov_1.029018	503	21	plasmid.unclassified
8333	8333	NODE_129781_length_503_cov_1.968750	503	13	chromosome.Proteobacteria
8705	8705	NODE_129875_length_503_cov_1.484375	503	26	unclassified.unclassified
8984	8984	NODE_129678_length_503_cov_3.216518	503	8	chromosome.unclassified
9475	9475	NODE_129870_length_503_cov_1.486607	503	13	unclassified.Proteobacteria
11201	11201	NODE_129980_length_503_cov_1.060268	503	23	plasmid.Firmicutes
13316	13316	NODE_129990_length_503_cov_1.060268	503	26	unclassified.unclassified
13703	13703	NODE_129665_length_503_cov_6.312500	503	26	plasmid.Proteobacteria
18510	18510	NODE_129889_length_503_cov_1.484375	503	2	unclassified.unclassified
21669	21669	NODE_129962_length_503_cov_1.220982	503	26	unclassified.Proteobacteria
22136	22136	NODE_129895_length_503_cov_1.479911	503	13	unclassified.unclassified
22676	22676	NODE_129927_length_503_cov_1.272321	503	26	plasmid.Proteobacteria
27224	27224	NODE_129666_length_503_cov_5.979911	503	26	plasmid.Proteobacteria
29843	29843	NODE_129885_length_503_cov_1.484375	503	10	unclassified.unclassified
31074	31074	NODE_129815_length_503_cov_1.828125	503	26	plasmid.unclassified
31459	31459	NODE_129886_length_503_cov_1.484375	503	2	unclassified.unclassified
32865	32865	NODE_129928_length_503_cov_1.272321	503	13	chromosome.Proteobacteria
34905	34905	NODE_129796_length_503_cov_1.908482	503	14	chromosome.unclassified
41317	41317	NODE_129664_length_503_cov_6.495536	503	26	plasmid.Proteobacteria
43084	43084	NODE_130001_length_503_cov_1.011161	503	23	plasmid.Firmicutes
44502	44502	NODE_129770_length_503_cov_2.075893	503	14	plasmid.unclassified
45014	45014	NODE_129775_length_503_cov_2.060268	503	27	plasmid.unclassified
48584	48584	NODE_129862_length_503_cov_1.631696	503	2	unclassified.unclassified
49113	49113	NODE_129950_length_503_cov_1.258929	503	26	plasmid.Proteobacteria
50196	50196	NODE_129983_length_503_cov_1.060268	503	13	chromosome.unclassified
50708	50708	NODE_129844_length_503_cov_1.696429	503	2	chromosome.unclassified
51803	51803	NODE_129728_length_503_cov_2.319196	503	25	unclassified.unclassified
52414	52414	NODE_129932_length_503_cov_1.272321	503	14	unclassified.unclassified
55526	55526	NODE_129976_length_503_cov_1.060268	503	8	unclassified.unclassified
57000	57000	NODE_129830_length_503_cov_1.696429	503	23	plasmid.unclassified
61627	61627	NODE_129698_length_503_cov_2.587054	503	8	unclassified.unclassified
63184	63184	NODE_129987_length_503_cov_1.060268	503	26	plasmid.Proteobacteria
63260	63260	NODE_129659_length_503_cov_9.718750	503	25	plasmid.unclassified
63740	63740	NODE_130000_length_503_cov_1.011161	503	25	plasmid.unclassified
65504	65504	NODE_129647_length_503_cov_126.705357	503	27	plasmid.unclassified
66846	66846	NODE_129860_length_503_cov_1.654018	503	11	unclassified.unclassified
68142	68142	NODE_129839_length_503_cov_1.696429	503	6	chromosome.unclassified
69522	69522	NODE_129750_length_503_cov_2.120536	503	2	unclassified.unclassified
73027	73027	NODE_129826_length_503_cov_1.698661	503	26	unclassified.Proteobacteria
73477	73477	NODE_129793_length_503_cov_1.908482	503	13	unclassified.Proteobacteria
75141	75141	NODE_129645_length_503_cov_195.995536	503	2	chromosome.unclassified
75197	75197	NODE_129973_length_503_cov_1.120536	503	23	plasmid.Firmicutes
77685	77685	NODE_129992_length_503_cov_1.060268	503	2	unclassified.unclassified
79038	79038	NODE_129753_length_503_cov_2.120536	503	2	unclassified.unclassified
80728	80728	NODE_129864_length_503_cov_1.622768	503	23	plasmid.Firmicutes
81530	81530	NODE_129752_length_503_cov_2.120536	503	26	plasmid.Proteobacteria
82514	82514	NODE_129736_length_503_cov_2.129464	503	14	unclassified.unclassified
82564	82564	NODE_129974_length_503_cov_1.104911	503	26	unclassified.Proteobacteria
82940	82940	NODE_129697_length_503_cov_2.618304	503	8	unclassified.unclassified
85289	85289	NODE_129671_length_503_cov_4.205357	503	13	unclassified.unclassified
88429	88429	NODE_129780_length_503_cov_1.975446	503	26	plasmid.unclassified
88433	88433	NODE_129776_length_503_cov_2.058036	503	2	unclassified.unclassified
91133	91133	NODE_129691_length_503_cov_2.863839	503	19	plasmid.unclassified
91801	91801	NODE_129790_length_503_cov_1.908482	503	26	plasmid.unclassified
92137	92137	NODE_129879_length_503_cov_1.484375	503	26	plasmid.unclassified
92808	92808	NODE_129809_length_503_cov_1.888393	503	26	unclassified.Proteobacteria
99240	99240	NODE_129929_length_503_cov_1.272321	503	11	unclassified.unclassified
99251	99251	NODE_129977_length_503_cov_1.060268	503	26	plasmid.unclassified
100393	100393	NODE_129887_length_503_cov_1.484375	503	7	unclassified.unclassified
101445	101445	NODE_129774_length_503_cov_2.060268	503	2	unclassified.unclassified
101913	101913	NODE_129740_length_503_cov_2.120536	503	8	unclassified.unclassified
735	735	NODE_129760_length_503_cov_2.118304	503	2	unclassified.unclassified
1127	1127	NODE_129808_length_503_cov_1.890625	503	2	plasmid.unclassified
1749	1749	NODE_129738_length_503_cov_2.120536	503	8	unclassified.unclassified
5655	5655	NODE_129680_length_503_cov_3.178571	503	23	unclassified.Firmicutes
7803	7803	NODE_129813_length_503_cov_1.857143	503	8	chromosome.unclassified
9117	9117	NODE_129798_length_503_cov_1.908482	503	23	unclassified.Firmicutes
9298	9298	NODE_129686_length_503_cov_3.087054	503	14	unclassified.unclassified
9388	9388	NODE_129756_length_503_cov_2.120536	503	23	plasmid.Firmicutes
10160	10160	NODE_129730_length_503_cov_2.207589	503	13	unclassified.Proteobacteria
11650	11650	NODE_129873_length_503_cov_1.484375	503	23	unclassified.unclassified
12409	12409	NODE_129765_length_503_cov_2.084821	503	23	unclassified.Firmicutes
13755	13755	NODE_129655_length_503_cov_20.466518	503	26	unclassified.unclassified
16463	16463	NODE_129758_length_503_cov_2.118304	503	5	chromosome.unclassified
16937	16937	NODE_129959_length_503_cov_1.232143	503	26	unclassified.unclassified
17741	17741	NODE_129893_length_503_cov_1.484375	503	26	plasmid.unclassified
17789	17789	NODE_129725_length_503_cov_2.332589	503	8	unclassified.unclassified
18971	18971	NODE_129925_length_503_cov_1.272321	503	8	unclassified.unclassified
20458	20458	NODE_129800_length_503_cov_1.908482	503	8	unclassified.unclassified
23243	23243	NODE_129805_length_503_cov_1.904018	503	1	chromosome.unclassified
23647	23647	NODE_129828_length_503_cov_1.696429	503	14	chromosome.unclassified
26324	26324	NODE_129869_length_503_cov_1.495536	503	14	unclassified.unclassified
26986	26986	NODE_129711_length_503_cov_2.544643	503	8	unclassified.Firmicutes
28954	28954	NODE_129878_length_503_cov_1.484375	503	8	chromosome.unclassified
31490	31490	NODE_129787_length_503_cov_1.908482	503	26	unclassified.Proteobacteria
32590	32590	NODE_129689_length_503_cov_2.966518	503	26	unclassified.Proteobacteria
34372	34372	NODE_130004_length_503_cov_0.843750	503	23	plasmid.unclassified
34772	34772	NODE_129946_length_503_cov_1.270089	503	25	unclassified.unclassified
35358	35358	NODE_129768_length_503_cov_2.080357	503	8	chromosome.unclassified
35709	35709	NODE_129747_length_503_cov_2.120536	503	26	unclassified.unclassified
36300	36300	NODE_129935_length_503_cov_1.272321	503	14	plasmid.unclassified
36636	36636	NODE_129985_length_503_cov_1.060268	503	8	unclassified.unclassified
40829	40829	NODE_129905_length_503_cov_1.439732	503	8	unclassified.unclassified
40834	40834	NODE_129714_length_503_cov_2.459821	503	26	plasmid.Proteobacteria
41181	41181	NODE_129708_length_503_cov_2.544643	503	19	unclassified.unclassified
48257	48257	NODE_129972_length_503_cov_1.129464	503	26	plasmid.Proteobacteria
48490	48490	NODE_129852_length_503_cov_1.696429	503	2	unclassified.unclassified
48632	48632	NODE_129677_length_503_cov_3.337054	503	26	plasmid.unclassified
48951	48951	NODE_129663_length_503_cov_7.033482	503	23	plasmid.Firmicutes
51496	51496	NODE_129861_length_503_cov_1.636161	503	13	unclassified.Proteobacteria
53210	53210	NODE_129951_length_503_cov_1.258929	503	26	plasmid.Proteobacteria
56010	56010	NODE_129791_length_503_cov_1.908482	503	25	plasmid.unclassified
56668	56668	NODE_129876_length_503_cov_1.484375	503	13	unclassified.unclassified
60332	60332	NODE_129975_length_503_cov_1.060268	503	23	plasmid.unclassified
62208	62208	NODE_129654_length_503_cov_26.165179	503	23	plasmid.unclassified
63414	63414	NODE_129769_length_503_cov_2.078125	503	22	plasmid.unclassified
64714	64714	NODE_129733_length_503_cov_2.196429	503	27	plasmid.unclassified
64990	64990	NODE_129993_length_503_cov_1.060268	503	23	plasmid.unclassified
66536	66536	NODE_129759_length_503_cov_2.118304	503	2	unclassified.unclassified
67428	67428	NODE_129900_length_503_cov_1.459821	503	26	plasmid.unclassified
68638	68638	NODE_129777_length_503_cov_2.024554	503	8	unclassified.unclassified
70311	70311	NODE_129850_length_503_cov_1.696429	503	26	unclassified.Proteobacteria
75367	75367	NODE_129658_length_503_cov_10.156250	503	26	plasmid.unclassified
77600	77600	NODE_129916_length_503_cov_1.272321	503	8	unclassified.Firmicutes
78499	78499	NODE_129824_length_503_cov_1.741071	503	23	plasmid.Firmicutes
78722	78722	NODE_129795_length_503_cov_1.908482	503	23	plasmid.unclassified
79231	79231	NODE_129915_length_503_cov_1.299107	503	8	unclassified.unclassified
80357	80357	NODE_129823_length_503_cov_1.754464	503	26	plasmid.unclassified
80831	80831	NODE_129841_length_503_cov_1.696429	503	26	unclassified.unclassified
80986	80986	NODE_129726_length_503_cov_2.330357	503	19	plasmid.unclassified
82725	82725	NODE_129693_length_503_cov_2.774554	503	26	unclassified.Proteobacteria
84459	84459	NODE_129997_length_503_cov_1.060268	503	2	chromosome.unclassified
85117	85117	NODE_130005_length_503_cov_0.832589	503	13	unclassified.Proteobacteria
86757	86757	NODE_129988_length_503_cov_1.060268	503	14	chromosome.unclassified
88940	88940	NODE_129995_length_503_cov_1.060268	503	14	unclassified.Spirochaetes
89086	89086	NODE_129761_length_503_cov_2.118304	503	19	unclassified.unclassified
92198	92198	NODE_129727_length_503_cov_2.330357	503	13	unclassified.unclassified
94525	94525	NODE_129755_length_503_cov_2.120536	503	14	unclassified.unclassified
96371	96371	NODE_129845_length_503_cov_1.696429	503	1	chromosome.unclassified
97248	97248	NODE_129960_length_503_cov_1.223214	503	13	unclassified.unclassified
98241	98241	NODE_129924_length_503_cov_1.272321	503	27	unclassified.unclassified
98375	98375	NODE_129881_length_503_cov_1.484375	503	26	plasmid.Proteobacteria
100923	100923	NODE_129874_length_503_cov_1.484375	503	14	chromosome.Spirochaetes
757	757	NODE_129365_length_504_cov_2.327394	504	8	plasmid.unclassified
1597	1597	NODE_129562_length_504_cov_1.331849	504	26	plasmid.unclassified
1921	1921	NODE_129347_length_504_cov_2.538976	504	26	plasmid.unclassified
2253	2253	NODE_129613_length_504_cov_1.180401	504	13	chromosome.unclassified
2506	2506	NODE_129436_length_504_cov_1.899777	504	27	plasmid.unclassified
2888	2888	NODE_129588_length_504_cov_1.265033	504	26	plasmid.Proteobacteria
5662	5662	NODE_129474_length_504_cov_1.692650	504	1	chromosome.unclassified
6699	6699	NODE_129638_length_504_cov_0.886414	504	13	chromosome.Proteobacteria
7277	7277	NODE_129609_length_504_cov_1.195991	504	8	unclassified.unclassified
11178	11178	NODE_129644_length_504_cov_0.783964	504	25	plasmid.unclassified
11244	11244	NODE_129310_length_504_cov_5.314031	504	9	unclassified.unclassified
11474	11474	NODE_129549_length_504_cov_1.387528	504	26	unclassified.Proteobacteria
13643	13643	NODE_129486_length_504_cov_1.690423	504	8	unclassified.Firmicutes
15038	15038	NODE_129479_length_504_cov_1.692650	504	8	chromosome.unclassified
15720	15720	NODE_129409_length_504_cov_2.086860	504	13	chromosome.Proteobacteria
15867	15867	NODE_129298_length_504_cov_10.979955	504	26	plasmid.Proteobacteria
16096	16096	NODE_129340_length_504_cov_2.730512	504	2	chromosome.unclassified
18489	18489	NODE_129389_length_504_cov_2.115813	504	26	plasmid.Proteobacteria
19733	19733	NODE_129426_length_504_cov_1.904232	504	13	unclassified.unclassified
19783	19783	NODE_129331_length_504_cov_3.071269	504	23	plasmid.Firmicutes
21427	21427	NODE_129367_length_504_cov_2.327394	504	19	plasmid.unclassified
23952	23952	NODE_129307_length_504_cov_6.044543	504	13	chromosome.unclassified
25524	25524	NODE_129368_length_504_cov_2.322940	504	8	chromosome.unclassified
27217	27217	NODE_129616_length_504_cov_1.175947	504	13	chromosome.Proteobacteria
31279	31279	NODE_129358_length_504_cov_2.327394	504	26	plasmid.unclassified
32451	32451	NODE_129433_length_504_cov_1.904232	504	26	plasmid.Proteobacteria
32905	32905	NODE_129421_length_504_cov_1.904232	504	14	unclassified.unclassified
33072	33072	NODE_129531_length_504_cov_1.481069	504	26	plasmid.unclassified
34438	34438	NODE_129572_length_504_cov_1.269488	504	8	plasmid.unclassified
35288	35288	NODE_129554_length_504_cov_1.367483	504	26	plasmid.Proteobacteria
40239	40239	NODE_129641_length_504_cov_0.846325	504	26	unclassified.unclassified
41254	41254	NODE_129410_length_504_cov_2.075724	504	23	plasmid.Firmicutes
41738	41738	NODE_129504_length_504_cov_1.523385	504	27	plasmid.unclassified
43110	43110	NODE_129587_length_504_cov_1.265033	504	23	plasmid.Firmicutes
43672	43672	NODE_129311_length_504_cov_5.109131	504	26	plasmid.unclassified
43985	43985	NODE_129552_length_504_cov_1.380846	504	2	chromosome.unclassified
45108	45108	NODE_129462_length_504_cov_1.692650	504	26	plasmid.Proteobacteria
46632	46632	NODE_129415_length_504_cov_1.988864	504	26	plasmid.unclassified
46793	46793	NODE_129403_length_504_cov_2.115813	504	26	plasmid.unclassified
51951	51951	NODE_129564_length_504_cov_1.269488	504	8	unclassified.unclassified
52978	52978	NODE_129381_length_504_cov_2.133630	504	16	plasmid.unclassified
54833	54833	NODE_129392_length_504_cov_2.115813	504	26	plasmid.Proteobacteria
60717	60717	NODE_129619_length_504_cov_1.071269	504	23	plasmid.unclassified
64973	64973	NODE_129532_length_504_cov_1.481069	504	1	unclassified.unclassified
66366	66366	NODE_129565_length_504_cov_1.269488	504	13	unclassified.unclassified
70040	70040	NODE_129424_length_504_cov_1.904232	504	19	unclassified.unclassified
72547	72547	NODE_129617_length_504_cov_1.167038	504	23	plasmid.unclassified
75231	75231	NODE_129508_length_504_cov_1.481069	504	26	plasmid.unclassified
76066	76066	NODE_129417_length_504_cov_1.904232	504	26	unclassified.unclassified
77877	77877	NODE_129546_length_504_cov_1.440980	504	26	unclassified.unclassified
81082	81082	NODE_129360_length_504_cov_2.327394	504	23	plasmid.Firmicutes
82678	82678	NODE_129459_length_504_cov_1.692650	504	26	plasmid.Proteobacteria
84389	84389	NODE_129339_length_504_cov_2.750557	504	13	unclassified.Proteobacteria
84574	84574	NODE_129359_length_504_cov_2.327394	504	23	unclassified.unclassified
86184	86184	NODE_129431_length_504_cov_1.904232	504	2	unclassified.unclassified
86827	86827	NODE_129595_length_504_cov_1.247216	504	23	plasmid.Firmicutes
90359	90359	NODE_129326_length_504_cov_3.603563	504	2	unclassified.unclassified
90362	90362	NODE_129385_length_504_cov_2.118040	504	26	plasmid.Proteobacteria
90645	90645	NODE_129386_length_504_cov_2.115813	504	27	unclassified.unclassified
91353	91353	NODE_129478_length_504_cov_1.692650	504	26	plasmid.unclassified
91518	91518	NODE_129537_length_504_cov_1.478842	504	25	plasmid.unclassified
91589	91589	NODE_129542_length_504_cov_1.458797	504	23	plasmid.Firmicutes
94432	94432	NODE_129501_length_504_cov_1.592428	504	26	plasmid.unclassified
95855	95855	NODE_129380_length_504_cov_2.200445	504	8	unclassified.Firmicutes
98523	98523	NODE_129632_length_504_cov_1.008909	504	13	unclassified.Proteobacteria
99750	99750	NODE_129624_length_504_cov_1.057906	504	25	plasmid.unclassified
100509	100509	NODE_129396_length_504_cov_2.115813	504	21	plasmid.unclassified
373	373	NODE_129342_length_504_cov_2.706013	504	1	unclassified.unclassified
483	483	NODE_129489_length_504_cov_1.674833	504	8	chromosome.unclassified
8612	8612	NODE_129591_length_504_cov_1.258352	504	2	unclassified.unclassified
9878	9878	NODE_129517_length_504_cov_1.481069	504	7	unclassified.unclassified
11420	11420	NODE_129354_length_504_cov_2.418708	504	23	plasmid.Firmicutes
14031	14031	NODE_129500_length_504_cov_1.599109	504	26	plasmid.unclassified
17153	17153	NODE_129323_length_504_cov_3.808463	504	19	plasmid.unclassified
17303	17303	NODE_129324_length_504_cov_3.659243	504	23	unclassified.Firmicutes
17547	17547	NODE_129375_length_504_cov_2.256125	504	8	unclassified.unclassified
17751	17751	NODE_129519_length_504_cov_1.481069	504	2	chromosome.unclassified
18455	18455	NODE_129621_length_504_cov_1.057906	504	27	plasmid.unclassified
19077	19077	NODE_129407_length_504_cov_2.113586	504	26	plasmid.unclassified
19422	19422	NODE_129315_length_504_cov_4.501114	504	23	unclassified.unclassified
22507	22507	NODE_129594_length_504_cov_1.247216	504	8	unclassified.unclassified
23909	23909	NODE_129349_length_504_cov_2.532294	504	23	plasmid.unclassified
25147	25147	NODE_129301_length_504_cov_7.821826	504	26	plasmid.Proteobacteria
30958	30958	NODE_129610_length_504_cov_1.189310	504	8	unclassified.unclassified
32755	32755	NODE_129633_length_504_cov_1.006682	504	1	unclassified.unclassified
32920	32920	NODE_129590_length_504_cov_1.260579	504	26	plasmid.unclassified
36425	36425	NODE_129333_length_504_cov_2.962138	504	23	plasmid.Firmicutes
37630	37630	NODE_129524_length_504_cov_1.481069	504	2	unclassified.unclassified
37725	37725	NODE_129642_length_504_cov_0.846325	504	13	chromosome.unclassified
37828	37828	NODE_129581_length_504_cov_1.269488	504	1	unclassified.unclassified
38473	38473	NODE_129604_length_504_cov_1.204900	504	26	plasmid.Proteobacteria
40537	40537	NODE_129450_length_504_cov_1.797327	504	23	plasmid.unclassified
41927	41927	NODE_129485_length_504_cov_1.690423	504	8	unclassified.unclassified
42289	42289	NODE_129327_length_504_cov_3.596882	504	13	chromosome.unclassified
42801	42801	NODE_129448_length_504_cov_1.806236	504	26	unclassified.unclassified
44059	44059	NODE_129325_length_504_cov_3.623608	504	8	unclassified.unclassified
46995	46995	NODE_129299_length_504_cov_10.870824	504	8	unclassified.unclassified
47390	47390	NODE_129297_length_504_cov_11.224944	504	22	plasmid.unclassified
50987	50987	NODE_129629_length_504_cov_1.017817	504	13	chromosome.unclassified
51528	51528	NODE_129476_length_504_cov_1.692650	504	26	plasmid.Proteobacteria
53143	53143	NODE_129305_length_504_cov_6.547884	504	23	unclassified.unclassified
54142	54142	NODE_129555_length_504_cov_1.358575	504	23	plasmid.unclassified
54362	54362	NODE_129378_length_504_cov_2.229399	504	13	unclassified.Proteobacteria
54643	54643	NODE_129353_length_504_cov_2.458797	504	26	unclassified.unclassified
54992	54992	NODE_129320_length_504_cov_3.939866	504	26	unclassified.Proteobacteria
57021	57021	NODE_129507_length_504_cov_1.507795	504	8	chromosome.unclassified
59520	59520	NODE_129509_length_504_cov_1.481069	504	23	plasmid.Firmicutes
60911	60911	NODE_129637_length_504_cov_0.930958	504	8	unclassified.unclassified
65794	65794	NODE_129543_length_504_cov_1.456570	504	26	plasmid.Proteobacteria
69921	69921	NODE_129505_length_504_cov_1.521158	504	23	unclassified.Firmicutes
70582	70582	NODE_129422_length_504_cov_1.904232	504	2	chromosome.unclassified
71725	71725	NODE_129304_length_504_cov_6.674833	504	12	unclassified.unclassified
72600	72600	NODE_129296_length_504_cov_11.383073	504	23	unclassified.unclassified
74341	74341	NODE_129541_length_504_cov_1.458797	504	8	unclassified.unclassified
77991	77991	NODE_129521_length_504_cov_1.481069	504	19	plasmid.unclassified
78897	78897	NODE_129293_length_504_cov_32.942094	504	25	plasmid.unclassified
81830	81830	NODE_129445_length_504_cov_1.830735	504	26	unclassified.unclassified
82185	82185	NODE_129640_length_504_cov_0.846325	504	8	unclassified.unclassified
82825	82825	NODE_129376_length_504_cov_2.256125	504	23	unclassified.Firmicutes
83638	83638	NODE_129599_length_504_cov_1.211581	504	1	unclassified.unclassified
84490	84490	NODE_129499_length_504_cov_1.608018	504	23	plasmid.unclassified
88596	88596	NODE_129463_length_504_cov_1.692650	504	8	unclassified.unclassified
88998	88998	NODE_129498_length_504_cov_1.619154	504	11	unclassified.unclassified
93455	93455	NODE_129582_length_504_cov_1.269488	504	23	plasmid.unclassified
94140	94140	NODE_129625_length_504_cov_1.057906	504	27	plasmid.unclassified
94776	94776	NODE_129303_length_504_cov_6.730512	504	2	chromosome.unclassified
94927	94927	NODE_129560_length_504_cov_1.338530	504	23	plasmid.unclassified
95043	95043	NODE_129536_length_504_cov_1.478842	504	18	unclassified.unclassified
98222	98222	NODE_129437_length_504_cov_1.895323	504	2	chromosome.unclassified
99176	99176	NODE_129302_length_504_cov_7.652561	504	27	plasmid.unclassified
100353	100353	NODE_129321_length_504_cov_3.913140	504	23	plasmid.unclassified
101156	101156	NODE_129314_length_504_cov_4.599109	504	23	plasmid.Firmicutes
101401	101401	NODE_129390_length_504_cov_2.115813	504	26	plasmid.unclassified
102160	102160	NODE_129387_length_504_cov_2.115813	504	8	unclassified.unclassified
102434	102434	NODE_129372_length_504_cov_2.282851	504	23	plasmid.unclassified
102754	102754	NODE_129529_length_504_cov_1.481069	504	8	unclassified.Firmicutes
2653	2653	NODE_129547_length_504_cov_1.440980	504	26	plasmid.unclassified
3017	3017	NODE_129523_length_504_cov_1.481069	504	8	chromosome.unclassified
4086	4086	NODE_129475_length_504_cov_1.692650	504	14	plasmid.unclassified
7529	7529	NODE_129435_length_504_cov_1.902004	504	1	chromosome.unclassified
12946	12946	NODE_129328_length_504_cov_3.594655	504	14	chromosome.unclassified
15332	15332	NODE_129371_length_504_cov_2.289532	504	8	unclassified.unclassified
20572	20572	NODE_129453_length_504_cov_1.777283	504	0	chromosome.unclassified
26918	26918	NODE_129601_length_504_cov_1.209354	504	14	unclassified.unclassified
27453	27453	NODE_129583_length_504_cov_1.269488	504	14	unclassified.unclassified
27516	27516	NODE_129313_length_504_cov_4.777283	504	14	chromosome.unclassified
28132	28132	NODE_129425_length_504_cov_1.904232	504	8	unclassified.unclassified
28798	28798	NODE_129627_length_504_cov_1.028953	504	26	plasmid.unclassified
31821	31821	NODE_129574_length_504_cov_1.269488	504	23	plasmid.unclassified
34061	34061	NODE_129558_length_504_cov_1.351893	504	8	chromosome.Firmicutes
34129	34129	NODE_129316_length_504_cov_4.416481	504	27	plasmid.Spirochaetes
34385	34385	NODE_129312_length_504_cov_5.093541	504	2	unclassified.unclassified
38415	38415	NODE_129553_length_504_cov_1.376392	504	8	unclassified.Firmicutes
40024	40024	NODE_129391_length_504_cov_2.115813	504	26	unclassified.unclassified
40927	40927	NODE_129346_length_504_cov_2.567929	504	27	plasmid.unclassified
42664	42664	NODE_129603_length_504_cov_1.207127	504	26	plasmid.Proteobacteria
43895	43895	NODE_129295_length_504_cov_11.387528	504	26	unclassified.Proteobacteria
46037	46037	NODE_129559_length_504_cov_1.342984	504	26	plasmid.unclassified
46879	46879	NODE_129416_length_504_cov_1.986637	504	8	plasmid.unclassified
46955	46955	NODE_129473_length_504_cov_1.692650	504	4	unclassified.unclassified
48288	48288	NODE_129322_length_504_cov_3.908686	504	8	unclassified.unclassified
59009	59009	NODE_129556_length_504_cov_1.356347	504	26	unclassified.unclassified
59052	59052	NODE_129618_length_504_cov_1.160356	504	26	unclassified.Proteobacteria
73831	73831	NODE_129551_length_504_cov_1.385301	504	8	unclassified.Firmicutes
77072	77072	NODE_129393_length_504_cov_2.115813	504	8	unclassified.unclassified
79035	79035	NODE_129568_length_504_cov_1.269488	504	23	plasmid.unclassified
79224	79224	NODE_129308_length_504_cov_6.044543	504	23	plasmid.unclassified
80123	80123	NODE_129432_length_504_cov_1.904232	504	25	plasmid.unclassified
81019	81019	NODE_129430_length_504_cov_1.904232	504	23	plasmid.Firmicutes
81599	81599	NODE_129636_length_504_cov_0.962138	504	6	unclassified.unclassified
84802	84802	NODE_129467_length_504_cov_1.692650	504	23	unclassified.Firmicutes
85063	85063	NODE_129440_length_504_cov_1.879733	504	2	chromosome.unclassified
87427	87427	NODE_129522_length_504_cov_1.481069	504	25	plasmid.unclassified
89445	89445	NODE_129377_length_504_cov_2.256125	504	27	plasmid.unclassified
92172	92172	NODE_129550_length_504_cov_1.385301	504	25	plasmid.unclassified
92278	92278	NODE_129596_length_504_cov_1.244989	504	2	chromosome.unclassified
94011	94011	NODE_129472_length_504_cov_1.692650	504	2	unclassified.unclassified
95155	95155	NODE_129466_length_504_cov_1.692650	504	23	plasmid.Firmicutes
96323	96323	NODE_129294_length_504_cov_14.325167	504	22	unclassified.unclassified
97051	97051	NODE_129563_length_504_cov_1.287305	504	13	chromosome.unclassified
98675	98675	NODE_129628_length_504_cov_1.024499	504	8	unclassified.Firmicutes
99817	99817	NODE_129600_length_504_cov_1.209354	504	8	unclassified.unclassified
100611	100611	NODE_129480_length_504_cov_1.692650	504	23	plasmid.Firmicutes
101378	101378	NODE_129379_length_504_cov_2.224944	504	8	unclassified.Firmicutes
101652	101652	NODE_129361_length_504_cov_2.327394	504	26	unclassified.unclassified
716	716	NODE_129635_length_504_cov_0.968820	504	26	plasmid.Proteobacteria
1149	1149	NODE_129490_length_504_cov_1.663697	504	27	unclassified.Spirochaetes
2476	2476	NODE_129469_length_504_cov_1.692650	504	26	unclassified.Proteobacteria
6028	6028	NODE_129513_length_504_cov_1.481069	504	23	plasmid.Firmicutes
6225	6225	NODE_129623_length_504_cov_1.057906	504	26	plasmid.unclassified
7567	7567	NODE_129345_length_504_cov_2.616927	504	8	chromosome.unclassified
12409	12409	NODE_129612_length_504_cov_1.184855	504	11	unclassified.unclassified
13228	13228	NODE_129579_length_504_cov_1.269488	504	26	unclassified.unclassified
15690	15690	NODE_129373_length_504_cov_2.273942	504	26	plasmid.unclassified
17883	17883	NODE_129571_length_504_cov_1.269488	504	23	plasmid.Firmicutes
18111	18111	NODE_129533_length_504_cov_1.478842	504	23	plasmid.Firmicutes
18126	18126	NODE_129570_length_504_cov_1.269488	504	19	plasmid.unclassified
22276	22276	NODE_129418_length_504_cov_1.904232	504	23	plasmid.unclassified
23419	23419	NODE_129438_length_504_cov_1.886414	504	13	chromosome.unclassified
24561	24561	NODE_129584_length_504_cov_1.269488	504	19	plasmid.unclassified
25293	25293	NODE_129336_length_504_cov_2.886414	504	26	plasmid.Proteobacteria
26390	26390	NODE_129369_length_504_cov_2.318486	504	26	unclassified.unclassified
26724	26724	NODE_129442_length_504_cov_1.857461	504	8	unclassified.Firmicutes
27855	27855	NODE_129341_length_504_cov_2.708241	504	26	plasmid.unclassified
28553	28553	NODE_129397_length_504_cov_2.115813	504	23	plasmid.unclassified
30313	30313	NODE_129561_length_504_cov_1.334076	504	26	plasmid.unclassified
31154	31154	NODE_129455_length_504_cov_1.757238	504	13	unclassified.unclassified
36726	36726	NODE_129394_length_504_cov_2.115813	504	23	plasmid.Firmicutes
36819	36819	NODE_129441_length_504_cov_1.857461	504	14	unclassified.unclassified
40154	40154	NODE_129548_length_504_cov_1.400891	504	23	plasmid.Firmicutes
43233	43233	NODE_129402_length_504_cov_2.115813	504	2	unclassified.unclassified
45782	45782	NODE_129468_length_504_cov_1.692650	504	13	unclassified.Proteobacteria
46005	46005	NODE_129352_length_504_cov_2.461024	504	21	unclassified.unclassified
46590	46590	NODE_129338_length_504_cov_2.750557	504	2	chromosome.unclassified
49640	49640	NODE_129447_length_504_cov_1.810690	504	23	plasmid.Firmicutes
51658	51658	NODE_129495_length_504_cov_1.628062	504	8	chromosome.unclassified
52591	52591	NODE_129502_length_504_cov_1.570156	504	14	unclassified.unclassified
53327	53327	NODE_129370_length_504_cov_2.309577	504	11	chromosome.unclassified
53812	53812	NODE_129484_length_504_cov_1.692650	504	2	unclassified.unclassified
59185	59185	NODE_129497_length_504_cov_1.621381	504	23	unclassified.unclassified
61171	61171	NODE_129350_length_504_cov_2.521158	504	23	plasmid.Firmicutes
62503	62503	NODE_129454_length_504_cov_1.772829	504	8	unclassified.unclassified
63049	63049	NODE_129506_length_504_cov_1.516704	504	13	chromosome.Proteobacteria
64812	64812	NODE_129525_length_504_cov_1.481069	504	23	plasmid.unclassified
69072	69072	NODE_129329_length_504_cov_3.271715	504	26	plasmid.Proteobacteria
76586	76586	NODE_129520_length_504_cov_1.481069	504	8	unclassified.unclassified
77073	77073	NODE_129608_length_504_cov_1.198218	504	26	plasmid.Proteobacteria
79053	79053	NODE_129575_length_504_cov_1.269488	504	27	unclassified.unclassified
82436	82436	NODE_129382_length_504_cov_2.122494	504	26	unclassified.unclassified
84641	84641	NODE_129362_length_504_cov_2.327394	504	8	chromosome.Firmicutes
84966	84966	NODE_129576_length_504_cov_1.269488	504	26	plasmid.Proteobacteria
84968	84968	NODE_129423_length_504_cov_1.904232	504	2	unclassified.unclassified
85728	85728	NODE_129383_length_504_cov_2.120267	504	27	plasmid.unclassified
86424	86424	NODE_129420_length_504_cov_1.904232	504	8	unclassified.unclassified
86545	86545	NODE_129607_length_504_cov_1.200445	504	2	plasmid.unclassified
87109	87109	NODE_129408_length_504_cov_2.093541	504	22	unclassified.unclassified
91585	91585	NODE_129470_length_504_cov_1.692650	504	2	unclassified.unclassified
92188	92188	NODE_129413_length_504_cov_2.048998	504	26	unclassified.Proteobacteria
94217	94217	NODE_129427_length_504_cov_1.904232	504	13	chromosome.unclassified
95046	95046	NODE_129614_length_504_cov_1.180401	504	26	plasmid.unclassified
96202	96202	NODE_129526_length_504_cov_1.481069	504	26	unclassified.unclassified
96627	96627	NODE_129602_length_504_cov_1.207127	504	25	unclassified.unclassified
98440	98440	NODE_129374_length_504_cov_2.260579	504	23	plasmid.unclassified
99834	99834	NODE_129496_length_504_cov_1.625835	504	23	unclassified.Firmicutes
101157	101157	NODE_129364_length_504_cov_2.327394	504	2	unclassified.unclassified
152	152	NODE_129444_length_504_cov_1.844098	504	27	plasmid.unclassified
565	565	NODE_129515_length_504_cov_1.481069	504	13	chromosome.Proteobacteria
2691	2691	NODE_129411_length_504_cov_2.075724	504	26	plasmid.Proteobacteria
3509	3509	NODE_129605_length_504_cov_1.204900	504	26	unclassified.Proteobacteria
4442	4442	NODE_129615_length_504_cov_1.175947	504	8	unclassified.unclassified
6478	6478	NODE_129400_length_504_cov_2.115813	504	23	plasmid.Firmicutes
7165	7165	NODE_129545_length_504_cov_1.454343	504	13	chromosome.unclassified
8316	8316	NODE_129540_length_504_cov_1.465479	504	26	unclassified.Proteobacteria
9658	9658	NODE_129585_length_504_cov_1.267261	504	13	chromosome.unclassified
16123	16123	NODE_129363_length_504_cov_2.327394	504	26	plasmid.unclassified
20655	20655	NODE_129355_length_504_cov_2.365256	504	2	unclassified.unclassified
20925	20925	NODE_129494_length_504_cov_1.630290	504	13	chromosome.Proteobacteria
22669	22669	NODE_129332_length_504_cov_2.962138	504	13	chromosome.unclassified
24976	24976	NODE_129528_length_504_cov_1.481069	504	8	unclassified.unclassified
25895	25895	NODE_129530_length_504_cov_1.481069	504	26	plasmid.unclassified
27810	27810	NODE_129527_length_504_cov_1.481069	504	4	unclassified.unclassified
29465	29465	NODE_129592_length_504_cov_1.256125	504	23	unclassified.Firmicutes
34059	34059	NODE_129593_length_504_cov_1.253898	504	2	unclassified.unclassified
37608	37608	NODE_129622_length_504_cov_1.057906	504	23	plasmid.Firmicutes
40035	40035	NODE_129458_length_504_cov_1.692650	504	26	plasmid.Proteobacteria
41250	41250	NODE_129580_length_504_cov_1.269488	504	2	chromosome.unclassified
42645	42645	NODE_129429_length_504_cov_1.904232	504	2	chromosome.unclassified
44529	44529	NODE_129634_length_504_cov_0.984410	504	13	unclassified.Proteobacteria
44827	44827	NODE_129516_length_504_cov_1.481069	504	8	unclassified.unclassified
45445	45445	NODE_129569_length_504_cov_1.269488	504	23	plasmid.unclassified
46457	46457	NODE_129491_length_504_cov_1.654788	504	8	unclassified.unclassified
48713	48713	NODE_129406_length_504_cov_2.115813	504	26	plasmid.Proteobacteria
51780	51780	NODE_129465_length_504_cov_1.692650	504	26	plasmid.unclassified
54166	54166	NODE_129578_length_504_cov_1.269488	504	26	unclassified.Proteobacteria
54735	54735	NODE_129300_length_504_cov_10.795100	504	8	unclassified.unclassified
57506	57506	NODE_129356_length_504_cov_2.363029	504	23	unclassified.Firmicutes
61921	61921	NODE_129451_length_504_cov_1.788419	504	8	unclassified.unclassified
62463	62463	NODE_129446_length_504_cov_1.826281	504	23	plasmid.unclassified
62954	62954	NODE_129464_length_504_cov_1.692650	504	23	plasmid.unclassified
66017	66017	NODE_129434_length_504_cov_1.902004	504	8	chromosome.unclassified
78659	78659	NODE_129567_length_504_cov_1.269488	504	19	unclassified.unclassified
81741	81741	NODE_129538_length_504_cov_1.469933	504	13	unclassified.Proteobacteria
83234	83234	NODE_129488_length_504_cov_1.677060	504	8	unclassified.Firmicutes
88101	88101	NODE_129344_length_504_cov_2.692650	504	13	unclassified.Proteobacteria
91658	91658	NODE_129309_length_504_cov_5.942094	504	2	unclassified.unclassified
92291	92291	NODE_129330_length_504_cov_3.195991	504	26	plasmid.unclassified
93044	93044	NODE_129492_length_504_cov_1.652561	504	13	chromosome.unclassified
95172	95172	NODE_129606_length_504_cov_1.202673	504	23	unclassified.Firmicutes
95241	95241	NODE_129449_length_504_cov_1.804009	504	27	plasmid.unclassified
95698	95698	NODE_129534_length_504_cov_1.478842	504	2	plasmid.unclassified
98454	98454	NODE_129318_length_504_cov_4.146993	504	2	chromosome.unclassified
102147	102147	NODE_129398_length_504_cov_2.115813	504	26	plasmid.unclassified
102623	102623	NODE_129461_length_504_cov_1.692650	504	26	plasmid.unclassified
102921	102921	NODE_129452_length_504_cov_1.779510	504	1	unclassified.unclassified
627	627	NODE_129007_length_505_cov_2.320000	505	8	unclassified.unclassified
4481	4481	NODE_129177_length_505_cov_1.477778	505	26	plasmid.Proteobacteria
5780	5780	NODE_129275_length_505_cov_1.055556	505	2	chromosome.unclassified
6653	6653	NODE_129057_length_505_cov_1.900000	505	23	unclassified.Firmicutes
6768	6768	NODE_129087_length_505_cov_1.880000	505	23	unclassified.Firmicutes
8444	8444	NODE_129259_length_505_cov_1.180000	505	13	unclassified.unclassified
9931	9931	NODE_129289_length_505_cov_0.940000	505	2	unclassified.unclassified
11599	11599	NODE_129174_length_505_cov_1.477778	505	26	plasmid.unclassified
11945	11945	NODE_128970_length_505_cov_2.766667	505	2	unclassified.unclassified
14059	14059	NODE_128957_length_505_cov_3.026667	505	23	plasmid.Firmicutes
14219	14219	NODE_129221_length_505_cov_1.266667	505	2	chromosome.unclassified
14370	14370	NODE_129014_length_505_cov_2.271111	505	8	unclassified.unclassified
15552	15552	NODE_129099_length_505_cov_1.811111	505	7	unclassified.unclassified
17971	17971	NODE_129262_length_505_cov_1.155556	505	8	unclassified.unclassified
18723	18723	NODE_129095_length_505_cov_1.831111	505	23	plasmid.unclassified
20337	20337	NODE_129207_length_505_cov_1.380000	505	8	unclassified.Firmicutes
21094	21094	NODE_128985_length_505_cov_2.533333	505	8	unclassified.unclassified
22133	22133	NODE_129153_length_505_cov_1.586667	505	26	unclassified.unclassified
23661	23661	NODE_129060_length_505_cov_1.900000	505	8	chromosome.unclassified
23719	23719	NODE_129098_length_505_cov_1.815556	505	27	unclassified.unclassified
24039	24039	NODE_129103_length_505_cov_1.744444	505	2	unclassified.unclassified
25356	25356	NODE_128963_length_505_cov_2.942222	505	23	plasmid.unclassified
26070	26070	NODE_129187_length_505_cov_1.477778	505	26	unclassified.unclassified
26507	26507	NODE_129023_length_505_cov_2.111111	505	8	chromosome.unclassified
27268	27268	NODE_129083_length_505_cov_1.891111	505	25	unclassified.unclassified
29267	29267	NODE_129113_length_505_cov_1.688889	505	13	unclassified.unclassified
32768	32768	NODE_129263_length_505_cov_1.155556	505	23	plasmid.unclassified
32969	32969	NODE_128962_length_505_cov_2.955556	505	23	plasmid.unclassified
33531	33531	NODE_129180_length_505_cov_1.477778	505	23	unclassified.Firmicutes
33889	33889	NODE_128990_length_505_cov_2.531111	505	23	unclassified.Firmicutes
35204	35204	NODE_128930_length_505_cov_25.891111	505	8	unclassified.unclassified
35426	35426	NODE_128979_length_505_cov_2.724444	505	13	unclassified.Proteobacteria
35817	35817	NODE_129066_length_505_cov_1.900000	505	26	plasmid.Proteobacteria
38648	38648	NODE_129151_length_505_cov_1.593333	505	12	unclassified.unclassified
38935	38935	NODE_129205_length_505_cov_1.395556	505	8	unclassified.unclassified
39819	39819	NODE_129123_length_505_cov_1.688889	505	8	unclassified.Firmicutes
40338	40338	NODE_129255_length_505_cov_1.211111	505	8	chromosome.unclassified
40508	40508	NODE_128959_length_505_cov_2.955556	505	26	plasmid.unclassified
42795	42795	NODE_129034_length_505_cov_2.111111	505	23	plasmid.Firmicutes
44720	44720	NODE_129219_length_505_cov_1.266667	505	10	unclassified.unclassified
46818	46818	NODE_129273_length_505_cov_1.055556	505	12	unclassified.unclassified
47121	47121	NODE_129031_length_505_cov_2.111111	505	26	plasmid.unclassified
49647	49647	NODE_129176_length_505_cov_1.477778	505	2	unclassified.Bacteroidetes
52575	52575	NODE_129152_length_505_cov_1.586667	505	27	unclassified.unclassified
56314	56314	NODE_129042_length_505_cov_2.011111	505	26	unclassified.unclassified
60849	60849	NODE_129093_length_505_cov_1.848889	505	1	chromosome.unclassified
64420	64420	NODE_129051_length_505_cov_1.946667	505	23	plasmid.Firmicutes
65100	65100	NODE_128969_length_505_cov_2.775556	505	2	unclassified.unclassified
65300	65300	NODE_129133_length_505_cov_1.688889	505	26	plasmid.unclassified
68902	68902	NODE_129257_length_505_cov_1.197778	505	2	chromosome.unclassified
70468	70468	NODE_129284_length_505_cov_1.015556	505	23	plasmid.Firmicutes
71204	71204	NODE_129278_length_505_cov_1.053333	505	26	unclassified.unclassified
72267	72267	NODE_129011_length_505_cov_2.282222	505	26	plasmid.Proteobacteria
72783	72783	NODE_129250_length_505_cov_1.228889	505	15	unclassified.unclassified
76077	76077	NODE_128952_length_505_cov_3.280000	505	16	unclassified.unclassified
76965	76965	NODE_129196_length_505_cov_1.462222	505	26	plasmid.Proteobacteria
77072	77072	NODE_129086_length_505_cov_1.882222	505	25	unclassified.unclassified
77157	77157	NODE_129128_length_505_cov_1.688889	505	2	unclassified.unclassified
81400	81400	NODE_129104_length_505_cov_1.688889	505	8	unclassified.Firmicutes
81923	81923	NODE_129119_length_505_cov_1.688889	505	14	unclassified.unclassified
89129	89129	NODE_129248_length_505_cov_1.251111	505	23	plasmid.unclassified
91378	91378	NODE_129078_length_505_cov_1.900000	505	8	unclassified.unclassified
91646	91646	NODE_129106_length_505_cov_1.688889	505	23	plasmid.unclassified
91743	91743	NODE_129292_length_505_cov_0.844444	505	13	unclassified.Proteobacteria
92884	92884	NODE_129000_length_505_cov_2.322222	505	23	plasmid.Firmicutes
93037	93037	NODE_129124_length_505_cov_1.688889	505	23	unclassified.unclassified
95360	95360	NODE_128945_length_505_cov_3.588889	505	2	chromosome.unclassified
96042	96042	NODE_129261_length_505_cov_1.160000	505	8	unclassified.unclassified
96555	96555	NODE_128967_length_505_cov_2.811111	505	26	plasmid.unclassified
97639	97639	NODE_129116_length_505_cov_1.688889	505	14	chromosome.unclassified
99047	99047	NODE_129045_length_505_cov_1.968889	505	13	unclassified.Proteobacteria
100786	100786	NODE_128929_length_505_cov_40.895556	505	23	plasmid.Firmicutes
102548	102548	NODE_129021_length_505_cov_2.155556	505	23	unclassified.Firmicutes
3347	3347	NODE_129290_length_505_cov_0.933333	505	23	plasmid.Firmicutes
3585	3585	NODE_129282_length_505_cov_1.028889	505	14	chromosome.unclassified
5851	5851	NODE_129184_length_505_cov_1.477778	505	26	unclassified.unclassified
7476	7476	NODE_129208_length_505_cov_1.373333	505	23	plasmid.unclassified
9177	9177	NODE_129244_length_505_cov_1.264444	505	8	unclassified.unclassified
11259	11259	NODE_129074_length_505_cov_1.900000	505	27	plasmid.unclassified
12291	12291	NODE_129268_length_505_cov_1.055556	505	2	unclassified.unclassified
12466	12466	NODE_128947_length_505_cov_3.377778	505	23	plasmid.unclassified
13753	13753	NODE_129082_length_505_cov_1.891111	505	23	plasmid.unclassified
18429	18429	NODE_129088_length_505_cov_1.877778	505	2	chromosome.unclassified
18437	18437	NODE_129200_length_505_cov_1.446667	505	13	unclassified.unclassified
19743	19743	NODE_128934_length_505_cov_9.386667	505	26	plasmid.Proteobacteria
22746	22746	NODE_129068_length_505_cov_1.900000	505	25	plasmid.unclassified
24780	24780	NODE_129269_length_505_cov_1.055556	505	23	plasmid.Firmicutes
27725	27725	NODE_129222_length_505_cov_1.266667	505	6	unclassified.unclassified
30313	30313	NODE_129258_length_505_cov_1.193333	505	26	unclassified.Proteobacteria
31182	31182	NODE_129101_length_505_cov_1.786667	505	2	unclassified.unclassified
33945	33945	NODE_128931_length_505_cov_11.913333	505	23	plasmid.unclassified
34421	34421	NODE_128978_length_505_cov_2.740000	505	8	unclassified.unclassified
38355	38355	NODE_129131_length_505_cov_1.688889	505	26	plasmid.Proteobacteria
39939	39939	NODE_128942_length_505_cov_4.242222	505	1	chromosome.unclassified
41259	41259	NODE_128939_length_505_cov_4.922222	505	23	plasmid.Firmicutes
42914	42914	NODE_129214_length_505_cov_1.291111	505	23	plasmid.unclassified
44086	44086	NODE_129107_length_505_cov_1.688889	505	11	unclassified.unclassified
46196	46196	NODE_129142_length_505_cov_1.662222	505	13	chromosome.unclassified
46697	46697	NODE_128927_length_505_cov_92.820000	505	23	plasmid.Firmicutes
49869	49869	NODE_128988_length_505_cov_2.533333	505	8	unclassified.unclassified
50139	50139	NODE_128954_length_505_cov_3.151111	505	13	chromosome.unclassified
56641	56641	NODE_129032_length_505_cov_2.111111	505	13	chromosome.unclassified
58699	58699	NODE_128946_length_505_cov_3.446667	505	26	unclassified.unclassified
64345	64345	NODE_129015_length_505_cov_2.253333	505	23	plasmid.Firmicutes
65387	65387	NODE_128956_length_505_cov_3.044444	505	8	unclassified.unclassified
65661	65661	NODE_129089_length_505_cov_1.864444	505	8	unclassified.unclassified
65831	65831	NODE_129147_length_505_cov_1.631111	505	8	unclassified.Firmicutes
68177	68177	NODE_129194_length_505_cov_1.468889	505	25	unclassified.unclassified
73268	73268	NODE_128948_length_505_cov_3.377778	505	26	unclassified.unclassified
77373	77373	NODE_128976_length_505_cov_2.742222	505	26	unclassified.unclassified
77623	77623	NODE_128949_length_505_cov_3.375556	505	14	unclassified.unclassified
79843	79843	NODE_129203_length_505_cov_1.404444	505	23	plasmid.Firmicutes
80153	80153	NODE_129226_length_505_cov_1.266667	505	14	unclassified.unclassified
81646	81646	NODE_128964_length_505_cov_2.868889	505	23	unclassified.unclassified
83894	83894	NODE_129148_length_505_cov_1.628889	505	2	unclassified.unclassified
85463	85463	NODE_129027_length_505_cov_2.111111	505	26	plasmid.unclassified
86017	86017	NODE_129236_length_505_cov_1.266667	505	8	unclassified.unclassified
87685	87685	NODE_129126_length_505_cov_1.688889	505	27	plasmid.unclassified
88620	88620	NODE_128981_length_505_cov_2.671111	505	25	plasmid.unclassified
88772	88772	NODE_129109_length_505_cov_1.688889	505	16	unclassified.unclassified
88913	88913	NODE_128975_length_505_cov_2.744444	505	7	unclassified.unclassified
90165	90165	NODE_129141_length_505_cov_1.664444	505	13	unclassified.Proteobacteria
92683	92683	NODE_129270_length_505_cov_1.055556	505	26	plasmid.Proteobacteria
97636	97636	NODE_129129_length_505_cov_1.688889	505	26	plasmid.Proteobacteria
102037	102037	NODE_129245_length_505_cov_1.257778	505	2	unclassified.unclassified
102455	102455	NODE_129162_length_505_cov_1.517778	505	8	chromosome.Firmicutes
15	15	NODE_129050_length_505_cov_1.951111	505	23	plasmid.unclassified
2965	2965	NODE_129213_length_505_cov_1.304444	505	14	chromosome.unclassified
5134	5134	NODE_129069_length_505_cov_1.900000	505	23	plasmid.unclassified
5807	5807	NODE_129061_length_505_cov_1.900000	505	8	unclassified.unclassified
6497	6497	NODE_129186_length_505_cov_1.477778	505	23	plasmid.Firmicutes
12663	12663	NODE_129183_length_505_cov_1.477778	505	13	unclassified.Proteobacteria
12667	12667	NODE_129071_length_505_cov_1.900000	505	27	unclassified.Spirochaetes
12864	12864	NODE_129206_length_505_cov_1.382222	505	26	unclassified.unclassified
13312	13312	NODE_129006_length_505_cov_2.322222	505	26	plasmid.unclassified
13788	13788	NODE_129238_length_505_cov_1.266667	505	14	unclassified.unclassified
15252	15252	NODE_129090_length_505_cov_1.862222	505	2	unclassified.Bacteroidetes
16188	16188	NODE_129003_length_505_cov_2.322222	505	14	plasmid.unclassified
17784	17784	NODE_129272_length_505_cov_1.055556	505	8	unclassified.unclassified
18449	18449	NODE_129110_length_505_cov_1.688889	505	26	plasmid.Proteobacteria
18765	18765	NODE_129065_length_505_cov_1.900000	505	19	plasmid.unclassified
20063	20063	NODE_129117_length_505_cov_1.688889	505	11	chromosome.unclassified
22200	22200	NODE_129286_length_505_cov_0.988889	505	19	unclassified.unclassified
22866	22866	NODE_129052_length_505_cov_1.946667	505	13	unclassified.unclassified
25028	25028	NODE_128987_length_505_cov_2.533333	505	13	chromosome.unclassified
25629	25629	NODE_129114_length_505_cov_1.688889	505	23	unclassified.unclassified
25744	25744	NODE_129030_length_505_cov_2.111111	505	6	chromosome.unclassified
31512	31512	NODE_129233_length_505_cov_1.266667	505	8	chromosome.unclassified
32348	32348	NODE_129062_length_505_cov_1.900000	505	2	chromosome.unclassified
33420	33420	NODE_129239_length_505_cov_1.266667	505	26	plasmid.Proteobacteria
34101	34101	NODE_129215_length_505_cov_1.291111	505	26	unclassified.unclassified
34661	34661	NODE_129287_length_505_cov_0.973333	505	26	plasmid.unclassified
35096	35096	NODE_129253_length_505_cov_1.215556	505	8	unclassified.unclassified
35158	35158	NODE_128933_length_505_cov_9.795556	505	2	plasmid.unclassified
36491	36491	NODE_129112_length_505_cov_1.688889	505	23	plasmid.unclassified
37530	37530	NODE_129210_length_505_cov_1.353333	505	23	plasmid.unclassified
37647	37647	NODE_129038_length_505_cov_2.064444	505	26	plasmid.Proteobacteria
38691	38691	NODE_128932_length_505_cov_10.737778	505	2	unclassified.unclassified
43410	43410	NODE_129137_length_505_cov_1.686667	505	26	unclassified.Proteobacteria
44840	44840	NODE_129043_length_505_cov_1.980000	505	6	unclassified.unclassified
45787	45787	NODE_129146_length_505_cov_1.635556	505	23	plasmid.Firmicutes
46713	46713	NODE_128991_length_505_cov_2.517778	505	26	plasmid.unclassified
47725	47725	NODE_128999_length_505_cov_2.322222	505	26	unclassified.Proteobacteria
48845	48845	NODE_129145_length_505_cov_1.644444	505	25	plasmid.unclassified
51357	51357	NODE_129171_length_505_cov_1.477778	505	13	chromosome.unclassified
53829	53829	NODE_129172_length_505_cov_1.477778	505	26	plasmid.Proteobacteria
54188	54188	NODE_128966_length_505_cov_2.817778	505	13	chromosome.unclassified
54640	54640	NODE_129121_length_505_cov_1.688889	505	26	unclassified.Proteobacteria
56625	56625	NODE_129105_length_505_cov_1.688889	505	26	plasmid.unclassified
57705	57705	NODE_129170_length_505_cov_1.477778	505	13	chromosome.Proteobacteria
63099	63099	NODE_129138_length_505_cov_1.684444	505	23	plasmid.Firmicutes
63751	63751	NODE_129073_length_505_cov_1.900000	505	14	chromosome.unclassified
65881	65881	NODE_129246_length_505_cov_1.255556	505	27	unclassified.unclassified
66910	66910	NODE_129158_length_505_cov_1.557778	505	8	unclassified.Firmicutes
67804	67804	NODE_129077_length_505_cov_1.900000	505	8	unclassified.unclassified
78530	78530	NODE_129165_length_505_cov_1.477778	505	14	chromosome.unclassified
79447	79447	NODE_129225_length_505_cov_1.266667	505	26	unclassified.unclassified
81210	81210	NODE_129029_length_505_cov_2.111111	505	23	unclassified.Firmicutes
81712	81712	NODE_129167_length_505_cov_1.477778	505	19	plasmid.unclassified
82677	82677	NODE_129017_length_505_cov_2.237778	505	26	plasmid.Proteobacteria
83474	83474	NODE_129280_length_505_cov_1.042222	505	13	unclassified.unclassified
83811	83811	NODE_129156_length_505_cov_1.566667	505	26	unclassified.unclassified
84166	84166	NODE_129234_length_505_cov_1.266667	505	25	unclassified.unclassified
84752	84752	NODE_129140_length_505_cov_1.673333	505	8	unclassified.unclassified
86456	86456	NODE_129173_length_505_cov_1.477778	505	26	plasmid.Proteobacteria
90839	90839	NODE_128992_length_505_cov_2.508889	505	23	plasmid.unclassified
92508	92508	NODE_128983_length_505_cov_2.602222	505	8	plasmid.unclassified
93168	93168	NODE_129252_length_505_cov_1.226667	505	23	plasmid.unclassified
94160	94160	NODE_128972_length_505_cov_2.744444	505	23	unclassified.unclassified
96366	96366	NODE_129218_length_505_cov_1.275556	505	14	unclassified.unclassified
102450	102450	NODE_128935_length_505_cov_7.940000	505	13	chromosome.Proteobacteria
2707	2707	NODE_128953_length_505_cov_3.231111	505	14	unclassified.unclassified
2808	2808	NODE_129229_length_505_cov_1.266667	505	8	unclassified.unclassified
3290	3290	NODE_129025_length_505_cov_2.111111	505	8	chromosome.unclassified
4388	4388	NODE_129118_length_505_cov_1.688889	505	26	unclassified.unclassified
6226	6226	NODE_129037_length_505_cov_2.073333	505	23	plasmid.unclassified
6271	6271	NODE_129160_length_505_cov_1.544444	505	13	chromosome.unclassified
7394	7394	NODE_129224_length_505_cov_1.266667	505	26	plasmid.Proteobacteria
15115	15115	NODE_129193_length_505_cov_1.471111	505	8	unclassified.unclassified
15393	15393	NODE_129191_length_505_cov_1.475556	505	23	plasmid.Firmicutes
15828	15828	NODE_129130_length_505_cov_1.688889	505	26	unclassified.Proteobacteria
18727	18727	NODE_129220_length_505_cov_1.266667	505	23	unclassified.unclassified
19730	19730	NODE_129265_length_505_cov_1.080000	505	23	unclassified.Firmicutes
21211	21211	NODE_128938_length_505_cov_5.002222	505	8	unclassified.unclassified
22861	22861	NODE_129079_length_505_cov_1.900000	505	2	chromosome.unclassified
28652	28652	NODE_129115_length_505_cov_1.688889	505	23	unclassified.unclassified
29434	29434	NODE_129100_length_505_cov_1.797778	505	26	plasmid.Proteobacteria
34151	34151	NODE_128973_length_505_cov_2.744444	505	16	unclassified.unclassified
35457	35457	NODE_129285_length_505_cov_0.988889	505	26	plasmid.Proteobacteria
39517	39517	NODE_128951_length_505_cov_3.308889	505	26	plasmid.unclassified
43123	43123	NODE_129001_length_505_cov_2.322222	505	26	plasmid.Proteobacteria
45651	45651	NODE_129002_length_505_cov_2.322222	505	11	chromosome.unclassified
46765	46765	NODE_129092_length_505_cov_1.855556	505	8	unclassified.unclassified
46924	46924	NODE_129005_length_505_cov_2.322222	505	2	chromosome.unclassified
53240	53240	NODE_129288_length_505_cov_0.968889	505	26	unclassified.Proteobacteria
55152	55152	NODE_129192_length_505_cov_1.473333	505	26	unclassified.unclassified
55181	55181	NODE_128986_length_505_cov_2.533333	505	8	unclassified.unclassified
55572	55572	NODE_129185_length_505_cov_1.477778	505	8	chromosome.unclassified
55649	55649	NODE_128958_length_505_cov_2.955556	505	23	unclassified.Firmicutes
55851	55851	NODE_129204_length_505_cov_1.397778	505	23	plasmid.Firmicutes
56471	56471	NODE_129125_length_505_cov_1.688889	505	0	unclassified.unclassified
58359	58359	NODE_129251_length_505_cov_1.226667	505	2	unclassified.unclassified
60143	60143	NODE_129155_length_505_cov_1.580000	505	23	plasmid.Firmicutes
62498	62498	NODE_129070_length_505_cov_1.900000	505	13	chromosome.unclassified
62908	62908	NODE_128998_length_505_cov_2.322222	505	0	chromosome.unclassified
63243	63243	NODE_129264_length_505_cov_1.142222	505	19	unclassified.Bacteroidetes
65924	65924	NODE_128965_length_505_cov_2.826667	505	14	unclassified.unclassified
66733	66733	NODE_129085_length_505_cov_1.882222	505	23	plasmid.Firmicutes
70369	70369	NODE_128944_length_505_cov_3.824444	505	2	chromosome.Bacteroidetes
79265	79265	NODE_129143_length_505_cov_1.651111	505	23	plasmid.Firmicutes
79497	79497	NODE_129013_length_505_cov_2.275556	505	13	unclassified.unclassified
85743	85743	NODE_129111_length_505_cov_1.688889	505	2	chromosome.unclassified
87922	87922	NODE_129033_length_505_cov_2.111111	505	23	plasmid.unclassified
93411	93411	NODE_129009_length_505_cov_2.317778	505	23	unclassified.unclassified
95001	95001	NODE_129072_length_505_cov_1.900000	505	2	unclassified.unclassified
98238	98238	NODE_129195_length_505_cov_1.464444	505	26	plasmid.Proteobacteria
102059	102059	NODE_128943_length_505_cov_4.046667	505	26	plasmid.unclassified
102447	102447	NODE_129024_length_505_cov_2.111111	505	8	unclassified.unclassified
4184	4184	NODE_129144_length_505_cov_1.644444	505	26	plasmid.unclassified
4830	4830	NODE_128996_length_505_cov_2.406667	505	19	unclassified.Bacteroidetes
6981	6981	NODE_129169_length_505_cov_1.477778	505	26	plasmid.unclassified
7607	7607	NODE_129039_length_505_cov_2.060000	505	14	unclassified.unclassified
15459	15459	NODE_129122_length_505_cov_1.688889	505	26	plasmid.unclassified
17191	17191	NODE_129274_length_505_cov_1.055556	505	23	plasmid.Firmicutes
17637	17637	NODE_129080_length_505_cov_1.897778	505	8	chromosome.unclassified
18002	18002	NODE_129076_length_505_cov_1.900000	505	16	chromosome.unclassified
19070	19070	NODE_129127_length_505_cov_1.688889	505	2	unclassified.unclassified
22024	22024	NODE_129179_length_505_cov_1.477778	505	23	unclassified.unclassified
22326	22326	NODE_128980_length_505_cov_2.713333	505	26	unclassified.Proteobacteria
23200	23200	NODE_129202_length_505_cov_1.422222	505	8	unclassified.unclassified
23449	23449	NODE_129267_length_505_cov_1.055556	505	8	unclassified.unclassified
26685	26685	NODE_129049_length_505_cov_1.951111	505	8	chromosome.unclassified
29382	29382	NODE_129211_length_505_cov_1.317778	505	26	plasmid.Proteobacteria
29548	29548	NODE_129164_length_505_cov_1.477778	505	26	plasmid.Proteobacteria
30493	30493	NODE_129271_length_505_cov_1.055556	505	1	chromosome.unclassified
30839	30839	NODE_129283_length_505_cov_1.020000	505	26	unclassified.unclassified
30855	30855	NODE_129197_length_505_cov_1.462222	505	2	unclassified.unclassified
31352	31352	NODE_129046_length_505_cov_1.968889	505	8	unclassified.Firmicutes
31908	31908	NODE_129168_length_505_cov_1.477778	505	23	plasmid.Firmicutes
32483	32483	NODE_129181_length_505_cov_1.477778	505	23	plasmid.Firmicutes
35037	35037	NODE_129242_length_505_cov_1.266667	505	14	plasmid.unclassified
35400	35400	NODE_129235_length_505_cov_1.266667	505	23	plasmid.Firmicutes
38565	38565	NODE_128941_length_505_cov_4.511111	505	26	plasmid.unclassified
38714	38714	NODE_129059_length_505_cov_1.900000	505	26	plasmid.unclassified
40068	40068	NODE_129277_length_505_cov_1.055556	505	11	unclassified.unclassified
40558	40558	NODE_129291_length_505_cov_0.844444	505	13	chromosome.unclassified
41786	41786	NODE_129243_length_505_cov_1.266667	505	23	unclassified.Firmicutes
45084	45084	NODE_129012_length_505_cov_2.280000	505	14	unclassified.unclassified
45681	45681	NODE_129108_length_505_cov_1.688889	505	16	unclassified.unclassified
46034	46034	NODE_128997_length_505_cov_2.322222	505	13	unclassified.Proteobacteria
50732	50732	NODE_129217_length_505_cov_1.282222	505	2	chromosome.unclassified
52751	52751	NODE_129190_length_505_cov_1.477778	505	26	plasmid.unclassified
53474	53474	NODE_129139_length_505_cov_1.673333	505	26	plasmid.unclassified
56409	56409	NODE_129188_length_505_cov_1.477778	505	8	chromosome.unclassified
56495	56495	NODE_129081_length_505_cov_1.895556	505	26	plasmid.Proteobacteria
57709	57709	NODE_129094_length_505_cov_1.840000	505	23	plasmid.unclassified
60615	60615	NODE_129004_length_505_cov_2.322222	505	8	unclassified.unclassified
62620	62620	NODE_129279_length_505_cov_1.051111	505	25	plasmid.unclassified
63561	63561	NODE_129008_length_505_cov_2.320000	505	26	unclassified.unclassified
66906	66906	NODE_128940_length_505_cov_4.577778	505	10	unclassified.unclassified
68630	68630	NODE_129054_length_505_cov_1.900000	505	13	unclassified.unclassified
68852	68852	NODE_129035_length_505_cov_2.108889	505	26	plasmid.Proteobacteria
72463	72463	NODE_128995_length_505_cov_2.471111	505	26	plasmid.Proteobacteria
72631	72631	NODE_128982_length_505_cov_2.622222	505	23	plasmid.Firmicutes
74359	74359	NODE_128977_length_505_cov_2.740000	505	1	unclassified.unclassified
74780	74780	NODE_128955_length_505_cov_3.133333	505	23	plasmid.unclassified
74840	74840	NODE_129058_length_505_cov_1.900000	505	26	unclassified.Proteobacteria
75761	75761	NODE_129096_length_505_cov_1.831111	505	26	plasmid.unclassified
76283	76283	NODE_129199_length_505_cov_1.446667	505	8	unclassified.unclassified
84216	84216	NODE_129163_length_505_cov_1.513333	505	26	unclassified.unclassified
85433	85433	NODE_129249_length_505_cov_1.237778	505	8	plasmid.unclassified
85826	85826	NODE_129154_length_505_cov_1.580000	505	11	unclassified.unclassified
88414	88414	NODE_129132_length_505_cov_1.688889	505	23	plasmid.unclassified
88722	88722	NODE_129020_length_505_cov_2.188889	505	2	unclassified.unclassified
91134	91134	NODE_128961_length_505_cov_2.955556	505	14	unclassified.unclassified
91290	91290	NODE_129230_length_505_cov_1.266667	505	23	unclassified.unclassified
91530	91530	NODE_129056_length_505_cov_1.900000	505	8	unclassified.Firmicutes
93356	93356	NODE_128971_length_505_cov_2.744444	505	8	unclassified.unclassified
93628	93628	NODE_129041_length_505_cov_2.015556	505	2	unclassified.unclassified
93787	93787	NODE_128960_length_505_cov_2.955556	505	8	unclassified.unclassified
96494	96494	NODE_129097_length_505_cov_1.822222	505	8	unclassified.unclassified
98053	98053	NODE_129047_length_505_cov_1.964444	505	23	plasmid.Firmicutes
101583	101583	NODE_129157_length_505_cov_1.560000	505	23	plasmid.unclassified
2758	2758	NODE_128591_length_506_cov_10.279379	506	13	chromosome.unclassified
3634	3634	NODE_128754_length_506_cov_1.685144	506	23	plasmid.unclassified
5523	5523	NODE_128612_length_506_cov_3.246120	506	26	plasmid.Proteobacteria
8492	8492	NODE_128594_length_506_cov_5.066519	506	27	plasmid.unclassified
9359	9359	NODE_128638_length_506_cov_2.527716	506	2	chromosome.unclassified
9709	9709	NODE_128911_length_506_cov_1.039911	506	13	plasmid.unclassified
10594	10594	NODE_128643_length_506_cov_2.503326	506	5	unclassified.unclassified
13518	13518	NODE_128729_length_506_cov_1.807095	506	23	plasmid.unclassified
14104	14104	NODE_128716_length_506_cov_1.895787	506	26	plasmid.Proteobacteria
14716	14716	NODE_128899_length_506_cov_1.053215	506	2	unclassified.unclassified
15668	15668	NODE_128726_length_506_cov_1.869180	506	14	plasmid.unclassified
16823	16823	NODE_128838_length_506_cov_1.310421	506	14	unclassified.unclassified
18030	18030	NODE_128796_length_506_cov_1.474501	506	26	plasmid.unclassified
20031	20031	NODE_128706_length_506_cov_1.895787	506	23	unclassified.unclassified
25295	25295	NODE_128661_length_506_cov_2.272727	506	8	unclassified.Firmicutes
27273	27273	NODE_128839_length_506_cov_1.288248	506	2	chromosome.unclassified
27488	27488	NODE_128665_length_506_cov_2.223947	506	26	unclassified.unclassified
31993	31993	NODE_128623_length_506_cov_2.822616	506	14	unclassified.unclassified
36002	36002	NODE_128881_length_506_cov_1.226164	506	2	unclassified.unclassified
40663	40663	NODE_128598_length_506_cov_3.853659	506	23	unclassified.Firmicutes
41592	41592	NODE_128628_length_506_cov_2.718404	506	8	chromosome.unclassified
41667	41667	NODE_128840_length_506_cov_1.283814	506	8	unclassified.unclassified
42122	42122	NODE_128878_length_506_cov_1.237251	506	13	unclassified.unclassified
44535	44535	NODE_128874_length_506_cov_1.252772	506	23	plasmid.unclassified
44784	44784	NODE_128863_length_506_cov_1.263858	506	1	unclassified.unclassified
47217	47217	NODE_128864_length_506_cov_1.263858	506	23	plasmid.Firmicutes
49168	49168	NODE_128687_length_506_cov_2.104213	506	8	unclassified.unclassified
50577	50577	NODE_128846_length_506_cov_1.263858	506	26	plasmid.unclassified
57949	57949	NODE_128857_length_506_cov_1.263858	506	23	plasmid.unclassified
58996	58996	NODE_128802_length_506_cov_1.474501	506	26	plasmid.Proteobacteria
60509	60509	NODE_128908_length_506_cov_1.050998	506	26	unclassified.Proteobacteria
60615	60615	NODE_128735_length_506_cov_1.718404	506	6	unclassified.unclassified
60719	60719	NODE_128898_length_506_cov_1.053215	506	26	plasmid.Proteobacteria
63680	63680	NODE_128728_length_506_cov_1.844789	506	2	unclassified.unclassified
64473	64473	NODE_128633_length_506_cov_2.618625	506	13	unclassified.unclassified
65243	65243	NODE_128850_length_506_cov_1.263858	506	26	plasmid.Proteobacteria
66961	66961	NODE_128844_length_506_cov_1.263858	506	23	plasmid.Firmicutes
69913	69913	NODE_128756_length_506_cov_1.685144	506	19	plasmid.unclassified
69989	69989	NODE_128824_length_506_cov_1.416851	506	26	plasmid.Proteobacteria
70855	70855	NODE_128914_length_506_cov_1.026608	506	8	unclassified.unclassified
72720	72720	NODE_128860_length_506_cov_1.263858	506	8	unclassified.Firmicutes
77503	77503	NODE_128917_length_506_cov_0.951220	506	8	unclassified.Firmicutes
77824	77824	NODE_128673_length_506_cov_2.133038	506	26	plasmid.unclassified
78682	78682	NODE_128608_length_506_cov_3.305987	506	14	chromosome.unclassified
80155	80155	NODE_128883_length_506_cov_1.212860	506	23	plasmid.Firmicutes
81347	81347	NODE_128804_length_506_cov_1.474501	506	13	unclassified.Proteobacteria
82347	82347	NODE_128912_length_506_cov_1.037694	506	2	unclassified.unclassified
85455	85455	NODE_128648_length_506_cov_2.370288	506	19	plasmid.unclassified
86661	86661	NODE_128805_length_506_cov_1.474501	506	13	unclassified.unclassified
89111	89111	NODE_128786_length_506_cov_1.560976	506	1	chromosome.unclassified
89826	89826	NODE_128701_length_506_cov_1.895787	506	23	plasmid.unclassified
89922	89922	NODE_128620_length_506_cov_2.949002	506	26	plasmid.Proteobacteria
90364	90364	NODE_128884_length_506_cov_1.212860	506	23	plasmid.Firmicutes
91237	91237	NODE_128890_length_506_cov_1.190687	506	23	unclassified.Firmicutes
94419	94419	NODE_128691_length_506_cov_2.062084	506	8	chromosome.unclassified
96360	96360	NODE_128837_length_506_cov_1.321508	506	23	plasmid.unclassified
101936	101936	NODE_128589_length_506_cov_37.756098	506	21	plasmid.unclassified
101943	101943	NODE_128727_length_506_cov_1.862528	506	23	plasmid.unclassified
50	50	NODE_128822_length_506_cov_1.425721	506	2	unclassified.unclassified
388	388	NODE_128642_length_506_cov_2.527716	506	26	plasmid.Proteobacteria
621	621	NODE_128925_length_506_cov_0.835920	506	8	unclassified.unclassified
1942	1942	NODE_128752_length_506_cov_1.685144	506	23	plasmid.Firmicutes
2329	2329	NODE_128634_length_506_cov_2.538803	506	13	chromosome.Proteobacteria
3156	3156	NODE_128924_length_506_cov_0.840355	506	2	unclassified.unclassified
4385	4385	NODE_128858_length_506_cov_1.263858	506	23	unclassified.Firmicutes
8669	8669	NODE_128876_length_506_cov_1.248337	506	23	plasmid.Firmicutes
12362	12362	NODE_128809_length_506_cov_1.474501	506	26	plasmid.Proteobacteria
13694	13694	NODE_128842_length_506_cov_1.263858	506	8	unclassified.unclassified
14770	14770	NODE_128902_length_506_cov_1.053215	506	8	chromosome.unclassified
19985	19985	NODE_128885_length_506_cov_1.208426	506	2	unclassified.unclassified
21253	21253	NODE_128660_length_506_cov_2.305987	506	27	unclassified.unclassified
22350	22350	NODE_128916_length_506_cov_1.008869	506	1	chromosome.unclassified
22791	22791	NODE_128803_length_506_cov_1.474501	506	13	unclassified.unclassified
28687	28687	NODE_128825_length_506_cov_1.414634	506	8	unclassified.Firmicutes
29150	29150	NODE_128782_length_506_cov_1.600887	506	8	unclassified.unclassified
29189	29189	NODE_128663_length_506_cov_2.243902	506	2	unclassified.unclassified
31085	31085	NODE_128812_length_506_cov_1.472284	506	26	plasmid.Proteobacteria
34138	34138	NODE_128766_length_506_cov_1.682927	506	26	unclassified.unclassified
34531	34531	NODE_128800_length_506_cov_1.474501	506	26	unclassified.unclassified
39285	39285	NODE_128676_length_506_cov_2.106430	506	23	plasmid.Firmicutes
39639	39639	NODE_128606_length_506_cov_3.348115	506	13	unclassified.unclassified
40165	40165	NODE_128707_length_506_cov_1.895787	506	26	plasmid.unclassified
41967	41967	NODE_128669_length_506_cov_2.195122	506	8	unclassified.unclassified
43606	43606	NODE_128877_length_506_cov_1.239468	506	8	unclassified.Firmicutes
44466	44466	NODE_128647_length_506_cov_2.399113	506	26	unclassified.Proteobacteria
46149	46149	NODE_128695_length_506_cov_1.973392	506	26	plasmid.Proteobacteria
48086	48086	NODE_128629_length_506_cov_2.669623	506	25	plasmid.unclassified
55491	55491	NODE_128762_length_506_cov_1.685144	506	26	plasmid.unclassified
56709	56709	NODE_128865_length_506_cov_1.263858	506	19	unclassified.unclassified
59324	59324	NODE_128921_length_506_cov_0.926829	506	26	plasmid.unclassified
59365	59365	NODE_128777_length_506_cov_1.649667	506	2	chromosome.unclassified
60095	60095	NODE_128861_length_506_cov_1.263858	506	8	unclassified.unclassified
60997	60997	NODE_128719_length_506_cov_1.893570	506	2	chromosome.unclassified
62454	62454	NODE_128681_length_506_cov_2.106430	506	8	chromosome.unclassified
65360	65360	NODE_128848_length_506_cov_1.263858	506	7	chromosome.unclassified
66788	66788	NODE_128702_length_506_cov_1.895787	506	26	plasmid.unclassified
67368	67368	NODE_128592_length_506_cov_8.290466	506	13	chromosome.unclassified
69587	69587	NODE_128776_length_506_cov_1.654102	506	25	unclassified.unclassified
71468	71468	NODE_128806_length_506_cov_1.474501	506	23	plasmid.Firmicutes
74005	74005	NODE_128670_length_506_cov_2.190687	506	26	plasmid.unclassified
74459	74459	NODE_128903_length_506_cov_1.053215	506	2	unclassified.unclassified
76594	76594	NODE_128808_length_506_cov_1.474501	506	13	unclassified.unclassified
82960	82960	NODE_128887_length_506_cov_1.199557	506	25	unclassified.unclassified
84232	84232	NODE_128636_length_506_cov_2.527716	506	23	unclassified.Firmicutes
88544	88544	NODE_128741_length_506_cov_1.685144	506	8	unclassified.unclassified
91413	91413	NODE_128723_length_506_cov_1.878049	506	13	chromosome.Proteobacteria
93670	93670	NODE_128799_length_506_cov_1.474501	506	8	unclassified.unclassified
96836	96836	NODE_128866_length_506_cov_1.263858	506	8	chromosome.Firmicutes
97801	97801	NODE_128694_length_506_cov_2.028825	506	2	chromosome.unclassified
101470	101470	NODE_128714_length_506_cov_1.895787	506	23	unclassified.Firmicutes
102998	102998	NODE_128683_length_506_cov_2.106430	506	2	chromosome.unclassified
85	85	NODE_128852_length_506_cov_1.263858	506	6	unclassified.unclassified
1573	1573	NODE_128785_length_506_cov_1.589800	506	26	plasmid.unclassified
3921	3921	NODE_128788_length_506_cov_1.538803	506	11	unclassified.unclassified
5245	5245	NODE_128721_length_506_cov_1.891353	506	19	unclassified.unclassified
7764	7764	NODE_128818_length_506_cov_1.454545	506	26	plasmid.unclassified
9469	9469	NODE_128711_length_506_cov_1.895787	506	1	unclassified.unclassified
9786	9786	NODE_128632_length_506_cov_2.634146	506	6	unclassified.unclassified
10087	10087	NODE_128590_length_506_cov_12.631929	506	13	unclassified.Proteobacteria
12388	12388	NODE_128868_length_506_cov_1.263858	506	2	unclassified.unclassified
20217	20217	NODE_128855_length_506_cov_1.263858	506	21	unclassified.unclassified
20560	20560	NODE_128651_length_506_cov_2.317073	506	2	unclassified.unclassified
21939	21939	NODE_128690_length_506_cov_2.075388	506	23	plasmid.Firmicutes
22155	22155	NODE_128845_length_506_cov_1.263858	506	13	unclassified.Proteobacteria
25300	25300	NODE_128603_length_506_cov_3.370288	506	23	plasmid.Firmicutes
26309	26309	NODE_128668_length_506_cov_2.199557	506	8	unclassified.unclassified
28363	28363	NODE_128753_length_506_cov_1.685144	506	11	unclassified.unclassified
35615	35615	NODE_128823_length_506_cov_1.419069	506	23	plasmid.Firmicutes
38034	38034	NODE_128645_length_506_cov_2.463415	506	23	plasmid.Firmicutes
38439	38439	NODE_128879_length_506_cov_1.232816	506	8	chromosome.unclassified
38600	38600	NODE_128717_length_506_cov_1.895787	506	26	plasmid.unclassified
39389	39389	NODE_128816_length_506_cov_1.461197	506	26	unclassified.unclassified
40029	40029	NODE_128659_length_506_cov_2.305987	506	2	unclassified.unclassified
43937	43937	NODE_128650_length_506_cov_2.317073	506	2	chromosome.unclassified
54785	54785	NODE_128655_length_506_cov_2.317073	506	23	unclassified.Firmicutes
55555	55555	NODE_128895_length_506_cov_1.155211	506	8	chromosome.unclassified
55644	55644	NODE_128595_length_506_cov_5.059867	506	26	unclassified.unclassified
56859	56859	NODE_128763_length_506_cov_1.685144	506	26	unclassified.unclassified
60195	60195	NODE_128775_length_506_cov_1.656319	506	1	unclassified.unclassified
63142	63142	NODE_128698_length_506_cov_1.895787	506	2	unclassified.unclassified
63939	63939	NODE_128760_length_506_cov_1.685144	506	1	chromosome.unclassified
66955	66955	NODE_128892_length_506_cov_1.179601	506	26	unclassified.unclassified
67323	67323	NODE_128772_length_506_cov_1.665188	506	23	plasmid.Firmicutes
69185	69185	NODE_128907_length_506_cov_1.053215	506	26	plasmid.unclassified
69249	69249	NODE_128901_length_506_cov_1.053215	506	8	unclassified.unclassified
69892	69892	NODE_128639_length_506_cov_2.527716	506	8	chromosome.unclassified
70365	70365	NODE_128616_length_506_cov_3.026608	506	13	chromosome.unclassified
70530	70530	NODE_128667_length_506_cov_2.206208	506	26	plasmid.unclassified
74612	74612	NODE_128722_length_506_cov_1.891353	506	13	chromosome.Proteobacteria
76775	76775	NODE_128765_length_506_cov_1.682927	506	25	plasmid.unclassified
78178	78178	NODE_128653_length_506_cov_2.317073	506	8	unclassified.unclassified
80334	80334	NODE_128627_length_506_cov_2.738359	506	2	unclassified.unclassified
80572	80572	NODE_128688_length_506_cov_2.097561	506	2	chromosome.unclassified
80945	80945	NODE_128746_length_506_cov_1.685144	506	14	plasmid.unclassified
84564	84564	NODE_128617_length_506_cov_2.949002	506	8	chromosome.unclassified
84678	84678	NODE_128770_length_506_cov_1.671840	506	26	unclassified.unclassified
88540	88540	NODE_128712_length_506_cov_1.895787	506	2	chromosome.unclassified
90059	90059	NODE_128771_length_506_cov_1.669623	506	26	unclassified.Proteobacteria
92634	92634	NODE_128680_length_506_cov_2.106430	506	19	unclassified.unclassified
94530	94530	NODE_128755_length_506_cov_1.685144	506	23	plasmid.Firmicutes
94750	94750	NODE_128700_length_506_cov_1.895787	506	2	unclassified.unclassified
96255	96255	NODE_128742_length_506_cov_1.685144	506	26	plasmid.Proteobacteria
97878	97878	NODE_128630_length_506_cov_2.662971	506	2	chromosome.unclassified
99821	99821	NODE_128773_length_506_cov_1.665188	506	26	unclassified.unclassified
100154	100154	NODE_128703_length_506_cov_1.895787	506	19	plasmid.unclassified
101197	101197	NODE_128889_length_506_cov_1.192905	506	14	plasmid.unclassified
102825	102825	NODE_128622_length_506_cov_2.880266	506	19	plasmid.unclassified
888	888	NODE_128761_length_506_cov_1.685144	506	23	unclassified.unclassified
6820	6820	NODE_128697_length_506_cov_1.940133	506	19	plasmid.unclassified
9835	9835	NODE_128882_length_506_cov_1.221729	506	2	plasmid.unclassified
14815	14815	NODE_128678_length_506_cov_2.106430	506	13	unclassified.Proteobacteria
16792	16792	NODE_128625_length_506_cov_2.738359	506	8	unclassified.unclassified
21719	21719	NODE_128833_length_506_cov_1.368071	506	8	unclassified.unclassified
22514	22514	NODE_128730_length_506_cov_1.798226	506	13	chromosome.unclassified
26219	26219	NODE_128604_length_506_cov_3.359202	506	26	unclassified.unclassified
26488	26488	NODE_128853_length_506_cov_1.263858	506	26	plasmid.unclassified
26670	26670	NODE_128873_length_506_cov_1.261641	506	8	unclassified.Firmicutes
27697	27697	NODE_128656_length_506_cov_2.317073	506	2	unclassified.unclassified
29012	29012	NODE_128641_length_506_cov_2.527716	506	26	unclassified.unclassified
30310	30310	NODE_128831_length_506_cov_1.370288	506	23	plasmid.unclassified
[truncated: 116,508 more rows]

## Sheet: OPERA
	contig_id	contig_name	contig_length	id	label
0	0	opera_contig_74725	737	2	chromosome.unclassified
7	7	opera_contig_6498	5437	8	chromosome.unclassified
11	11	opera_contig_34100	1375	8	chromosome.unclassified
20	20	opera_contig_12671	3131	23	unclassified.unclassified
21	21	opera_contig_76013	728	26	plasmid.unclassified
23	23	opera_contig_95562	616	14	unclassified.unclassified
30	30	opera_contig_78976	708	26	unclassified.Proteobacteria
34	34	opera_contig_97382	608	2	unclassified.unclassified
35	35	opera_contig_86543	662	8	chromosome.unclassified
36	36	opera_contig_97225	608	13	unclassified.unclassified
42	42	opera_contig_119895	526	13	unclassified.unclassified
44	44	opera_contig_94165	623	26	unclassified.Proteobacteria
46	46	opera_contig_77621	717	23	plasmid.Firmicutes
47	47	opera_contig_27587	1638	26	plasmid.unclassified
48	48	opera_contig_96506	612	1	chromosome.unclassified
49	49	opera_contig_89161	648	8	chromosome.unclassified
52	52	opera_contig_29652	1542	8	unclassified.unclassified
54	54	opera_contig_10970	3525	8	chromosome.unclassified
55	55	opera_contig_47836	1045	8	unclassified.unclassified
56	56	opera_contig_55022	934	8	chromosome.unclassified
57	57	opera_contig_61306	858	26	plasmid.Proteobacteria
58	58	opera_contig_62539	844	25	plasmid.unclassified
59	59	opera_contig_46771	1064	23	plasmid.Firmicutes
60	60	opera_contig_123095	516	14	unclassified.unclassified
61	61	opera_contig_112686	548	23	plasmid.Firmicutes
63	63	opera_contig_123796	514	13	plasmid.unclassified
65	65	opera_contig_2801	11644	8	chromosome.Firmicutes
66	66	opera_contig_98902	601	26	unclassified.Proteobacteria
69	69	opera_contig_337099	210570	2	chromosome.Bacteroidetes
74	74	opera_contig_40297	1199	2	chromosome.unclassified
75	75	opera_contig_85855	666	22	plasmid.unclassified
82	82	opera_contig_96968	610	23	plasmid.Firmicutes
91	91	opera_contig_2102	13863	8	chromosome.unclassified
92	92	opera_contig_56245	919	8	unclassified.unclassified
95	95	opera_contig_21366	2029	19	unclassified.Bacteroidetes
96	96	opera_contig_70230	773	27	plasmid.unclassified
100	100	opera_contig_79276	706	19	unclassified.unclassified
105	105	opera_contig_122729	517	26	plasmid.unclassified
107	107	opera_contig_127011	505	25	plasmid.unclassified
108	108	opera_contig_11472	3600	8	chromosome.Firmicutes
111	111	opera_contig_6207	8679	8	chromosome.unclassified
114	114	opera_contig_99679	598	1	chromosome.Actinobacteria
115	115	opera_contig_124125	513	23	plasmid.unclassified
119	119	opera_contig_101038	592	23	unclassified.Firmicutes
121	121	opera_contig_60621	865	8	unclassified.unclassified
124	124	opera_contig_115442	540	2	chromosome.unclassified
130	130	opera_contig_114095	544	19	plasmid.unclassified
132	132	opera_contig_6450	5477	8	chromosome.Firmicutes
134	134	opera_contig_61100	860	13	unclassified.Proteobacteria
135	135	opera_contig_79531	704	14	unclassified.unclassified
140	140	opera_contig_105214	575	23	plasmid.unclassified
149	149	opera_contig_123184	516	14	unclassified.unclassified
152	152	opera_contig_72248	757	26	plasmid.Proteobacteria
153	153	opera_contig_127074	504	13	unclassified.unclassified
159	159	opera_contig_90722	639	2	chromosome.unclassified
164	164	opera_contig_338010	991	23	plasmid.unclassified
165	165	opera_contig_17728	2375	13	chromosome.unclassified
166	166	opera_contig_67320	798	23	plasmid.Firmicutes
167	167	opera_contig_51233	988	26	plasmid.Proteobacteria
169	169	opera_contig_67588	796	13	chromosome.Proteobacteria
172	172	opera_contig_37182	1280	13	unclassified.unclassified
174	174	opera_contig_335842	904	23	unclassified.unclassified
175	175	opera_contig_53548	955	23	plasmid.Firmicutes
177	177	opera_contig_64817	821	23	plasmid.Firmicutes
178	178	opera_contig_340843	6372	8	chromosome.Firmicutes
181	181	opera_contig_57791	899	26	plasmid.Proteobacteria
188	188	opera_contig_49649	1014	2	unclassified.unclassified
189	189	opera_contig_101119	592	26	plasmid.Proteobacteria
197	197	opera_contig_101250	591	23	unclassified.unclassified
201	201	opera_contig_96214	613	23	unclassified.Firmicutes
202	202	opera_contig_97881	606	1	unclassified.unclassified
203	203	opera_contig_13211	3017	8	unclassified.Firmicutes
212	212	opera_contig_20521	2101	19	plasmid.unclassified
214	214	opera_contig_67033	801	26	unclassified.Proteobacteria
215	215	opera_contig_65997	810	26	plasmid.Proteobacteria
216	216	opera_contig_7444	4872	26	plasmid.Proteobacteria
219	219	opera_contig_46563	1068	23	plasmid.unclassified
223	223	opera_contig_335403	932	1	unclassified.unclassified
227	227	opera_contig_107048	568	2	unclassified.unclassified
228	228	opera_contig_79922	702	26	plasmid.unclassified
229	229	opera_contig_115197	540	26	plasmid.unclassified
232	232	opera_contig_16217	2558	23	plasmid.Firmicutes
233	233	opera_contig_336005	3262	8	chromosome.Firmicutes
236	236	opera_contig_102724	585	26	unclassified.unclassified
239	239	opera_contig_49084	1024	27	unclassified.unclassified
246	246	opera_contig_51677	982	8	unclassified.unclassified
247	247	opera_contig_114932	541	27	plasmid.Spirochaetes
249	249	opera_contig_58894	885	26	plasmid.unclassified
250	250	opera_contig_11624	3360	23	plasmid.Firmicutes
257	257	opera_contig_66004	809	23	unclassified.Firmicutes
260	260	opera_contig_104034	580	11	unclassified.unclassified
264	264	opera_contig_10878	4602	8	chromosome.unclassified
266	266	opera_contig_121177	522	23	plasmid.unclassified
272	272	opera_contig_80142	701	26	unclassified.unclassified
276	276	opera_contig_34492	1362	2	chromosome.unclassified
277	277	opera_contig_73833	745	25	unclassified.unclassified
278	278	opera_contig_40271	1200	26	unclassified.unclassified
279	279	opera_contig_38445	1247	8	chromosome.unclassified
280	280	opera_contig_71492	763	23	plasmid.Firmicutes
282	282	opera_contig_65911	810	26	plasmid.unclassified
283	283	opera_contig_85820	666	13	chromosome.Proteobacteria
286	286	opera_contig_98435	603	14	plasmid.unclassified
288	288	opera_contig_76831	723	2	chromosome.unclassified
289	289	opera_contig_31901	1453	26	unclassified.Proteobacteria
290	290	opera_contig_76305	726	23	unclassified.unclassified
291	291	opera_contig_336966	30075	2	chromosome.Bacteroidetes
292	292	opera_contig_113173	547	26	plasmid.unclassified
293	293	opera_contig_118731	529	8	chromosome.unclassified
300	300	opera_contig_23916	1848	13	unclassified.unclassified
302	302	opera_contig_338245	897	23	plasmid.Firmicutes
309	309	opera_contig_10021	3810	8	chromosome.Firmicutes
310	310	opera_contig_79655	704	2	unclassified.unclassified
313	313	opera_contig_88877	649	19	unclassified.unclassified
314	314	opera_contig_2362	12558	1	chromosome.Actinobacteria
318	318	opera_contig_30074	1525	8	plasmid.unclassified
328	328	opera_contig_115050	541	26	plasmid.unclassified
331	331	opera_contig_67178	800	13	chromosome.unclassified
332	332	opera_contig_69381	780	13	chromosome.Proteobacteria
334	334	opera_contig_74620	738	23	unclassified.Firmicutes
340	340	opera_contig_28240	1606	23	unclassified.Firmicutes
341	341	opera_contig_110141	557	8	chromosome.unclassified
342	342	opera_contig_41754	1165	13	chromosome.Proteobacteria
345	345	opera_contig_340234	615	26	plasmid.unclassified
351	351	opera_contig_117518	533	26	plasmid.Proteobacteria
356	356	opera_contig_74578	739	8	unclassified.unclassified
360	360	opera_contig_35374	1334	8	chromosome.unclassified
361	361	opera_contig_15928	2599	26	unclassified.unclassified
362	362	opera_contig_93172	627	2	chromosome.Bacteroidetes
364	364	opera_contig_32614	1426	23	plasmid.Firmicutes
369	369	opera_contig_10546	3994	23	plasmid.Firmicutes
370	370	opera_contig_42111	1158	26	unclassified.unclassified
372	372	opera_contig_128011	502	23	plasmid.unclassified
373	373	opera_contig_124628	512	26	plasmid.unclassified
378	378	opera_contig_44844	1102	8	chromosome.unclassified
380	380	opera_contig_76111	728	26	plasmid.Proteobacteria
381	381	opera_contig_6133	5709	8	chromosome.Firmicutes
383	383	opera_contig_127889	502	23	plasmid.unclassified
386	386	opera_contig_108498	563	23	unclassified.unclassified
389	389	opera_contig_22049	1977	26	unclassified.Proteobacteria
391	391	opera_contig_4315	7738	19	unclassified.Bacteroidetes
398	398	opera_contig_111595	552	13	unclassified.unclassified
401	401	opera_contig_53491	956	16	unclassified.unclassified
403	403	opera_contig_20718	2083	8	chromosome.Firmicutes
405	405	opera_contig_43086	1137	1	unclassified.unclassified
406	406	opera_contig_119118	528	26	plasmid.unclassified
408	408	opera_contig_66942	802	14	unclassified.unclassified
409	409	opera_contig_44615	1107	8	unclassified.unclassified
410	410	opera_contig_78931	708	23	plasmid.Firmicutes
412	412	opera_contig_60685	864	26	plasmid.unclassified
415	415	opera_contig_7592	4633	2	unclassified.unclassified
417	417	opera_contig_85202	670	26	unclassified.unclassified
423	423	opera_contig_107166	568	2	chromosome.unclassified
424	424	opera_contig_87809	655	8	plasmid.unclassified
426	426	opera_contig_2576	11712	2	chromosome.Bacteroidetes
428	428	opera_contig_98357	603	1	unclassified.unclassified
430	430	opera_contig_92530	630	23	plasmid.Firmicutes
432	432	opera_contig_49481	1017	26	unclassified.unclassified
433	433	opera_contig_117387	534	13	unclassified.unclassified
436	436	opera_contig_27684	1634	23	plasmid.Firmicutes
439	439	opera_contig_87172	659	26	plasmid.Proteobacteria
442	442	opera_contig_112323	550	23	plasmid.Firmicutes
444	444	opera_contig_35264	1338	23	plasmid.unclassified
445	445	opera_contig_24475	1812	23	plasmid.Firmicutes
446	446	opera_contig_111993	551	27	plasmid.unclassified
449	449	opera_contig_7871	4668	8	chromosome.Firmicutes
451	451	opera_contig_13861	2905	8	chromosome.Firmicutes
454	454	opera_contig_31414	1471	2	unclassified.unclassified
458	458	opera_contig_29740	1538	23	unclassified.Firmicutes
460	460	opera_contig_1100	25673	8	chromosome.Firmicutes
462	462	opera_contig_34242	1371	2	chromosome.unclassified
467	467	opera_contig_25195	1769	23	plasmid.Firmicutes
468	468	opera_contig_70599	770	26	plasmid.Proteobacteria
475	475	opera_contig_40280	1200	8	chromosome.Firmicutes
476	476	opera_contig_34675	1356	23	plasmid.Firmicutes
477	477	opera_contig_20714	2083	8	chromosome.Firmicutes
478	478	opera_contig_49973	1008	23	plasmid.unclassified
480	480	opera_contig_37479	1273	8	unclassified.unclassified
482	482	opera_contig_83956	677	2	unclassified.unclassified
483	483	opera_contig_72115	758	8	chromosome.unclassified
485	485	opera_contig_73040	750	26	unclassified.unclassified
487	487	opera_contig_37958	1260	1	unclassified.unclassified
488	488	opera_contig_60870	862	26	unclassified.Proteobacteria
489	489	opera_contig_46056	1078	26	unclassified.Proteobacteria
492	492	opera_contig_64218	827	23	unclassified.unclassified
494	494	opera_contig_417	43695	2	chromosome.unclassified
495	495	opera_contig_64989	819	11	chromosome.unclassified
496	496	opera_contig_101121	592	26	plasmid.unclassified
498	498	opera_contig_82752	684	25	unclassified.unclassified
499	499	opera_contig_80681	697	13	unclassified.Proteobacteria
506	506	opera_contig_79472	705	14	chromosome.unclassified
508	508	opera_contig_54100	947	26	plasmid.unclassified
512	512	opera_contig_35175	1341	6	unclassified.unclassified
513	513	opera_contig_86255	664	2	chromosome.unclassified
514	514	opera_contig_35685	1325	8	chromosome.Firmicutes
516	516	opera_contig_55623	927	9	unclassified.unclassified
523	523	opera_contig_112899	548	22	unclassified.unclassified
525	525	opera_contig_128081	502	23	plasmid.unclassified
526	526	opera_contig_51046	990	26	plasmid.Proteobacteria
528	528	opera_contig_85443	668	26	plasmid.Proteobacteria
529	529	opera_contig_60448	867	19	plasmid.unclassified
531	531	opera_contig_110839	555	23	plasmid.Firmicutes
536	536	opera_contig_79674	704	6	unclassified.unclassified
538	538	opera_contig_84680	673	23	plasmid.unclassified
539	539	opera_contig_3446	9362	2	chromosome.unclassified
541	541	opera_contig_26310	1705	8	chromosome.unclassified
543	543	opera_contig_101712	590	11	chromosome.unclassified
547	547	opera_contig_72469	755	23	plasmid.unclassified
548	548	opera_contig_61344	857	13	chromosome.unclassified
550	550	opera_contig_110701	555	8	unclassified.unclassified
555	555	opera_contig_38610	1243	8	unclassified.Firmicutes
558	558	opera_contig_115455	540	26	unclassified.unclassified
562	562	opera_contig_81783	690	8	unclassified.Firmicutes
565	565	opera_contig_3599	9913	13	chromosome.Proteobacteria
566	566	opera_contig_107068	568	6	unclassified.unclassified
571	571	opera_contig_338271	22125	8	chromosome.Firmicutes
573	573	opera_contig_114193	543	26	unclassified.Proteobacteria
574	574	opera_contig_123269	516	8	chromosome.unclassified
576	576	opera_contig_109489	559	26	plasmid.Proteobacteria
580	580	opera_contig_46462	1070	1	unclassified.unclassified
583	583	opera_contig_18921	2246	25	unclassified.unclassified
584	584	opera_contig_64459	825	8	unclassified.unclassified
590	590	opera_contig_116545	536	8	unclassified.unclassified
595	595	opera_contig_106171	572	13	unclassified.unclassified
598	598	opera_contig_99329	599	23	plasmid.Firmicutes
599	599	opera_contig_74828	737	8	chromosome.unclassified
601	601	opera_contig_1511	17811	2	chromosome.Bacteroidetes
602	602	opera_contig_65669	813	8	unclassified.Firmicutes
609	609	opera_contig_100669	594	13	chromosome.unclassified
611	611	opera_contig_83246	681	26	plasmid.unclassified
614	614	opera_contig_3786	14815	2	chromosome.unclassified
617	617	opera_contig_118822	529	26	plasmid.Proteobacteria
624	624	opera_contig_27070	1664	13	unclassified.unclassified
636	636	opera_contig_43809	1122	23	plasmid.unclassified
639	639	opera_contig_112135	550	14	plasmid.unclassified
644	644	opera_contig_34252	1370	2	unclassified.unclassified
646	646	opera_contig_71653	761	2	unclassified.unclassified
648	648	opera_contig_103262	583	14	plasmid.unclassified
650	650	opera_contig_100598	594	16	plasmid.unclassified
652	652	opera_contig_7841	4667	13	chromosome.unclassified
653	653	opera_contig_71099	766	12	unclassified.unclassified
656	656	opera_contig_82045	689	26	unclassified.Proteobacteria
658	658	opera_contig_120763	523	27	plasmid.Spirochaetes
659	659	opera_contig_112032	551	26	plasmid.Proteobacteria
660	660	opera_contig_97070	609	8	chromosome.unclassified
662	662	opera_contig_338222	5615	8	chromosome.unclassified
664	664	opera_contig_55645	927	23	unclassified.Firmicutes
665	665	opera_contig_49523	1016	19	unclassified.unclassified
666	666	opera_contig_61856	852	26	plasmid.Proteobacteria
667	667	opera_contig_52441	971	25	plasmid.unclassified
669	669	opera_contig_45054	1098	23	plasmid.Firmicutes
673	673	opera_contig_80660	697	13	unclassified.unclassified
676	676	opera_contig_38629	1243	26	plasmid.Proteobacteria
677	677	opera_contig_84625	673	8	unclassified.unclassified
681	681	opera_contig_15680	2635	23	unclassified.unclassified
682	682	opera_contig_5165	10556	2	chromosome.Bacteroidetes
689	689	opera_contig_61721	853	27	plasmid.unclassified
690	690	opera_contig_125973	508	26	unclassified.unclassified
693	693	opera_contig_97481	607	8	chromosome.unclassified
694	694	opera_contig_7165	5030	2	unclassified.unclassified
695	695	opera_contig_100684	593	23	unclassified.unclassified
696	696	opera_contig_75284	734	23	unclassified.unclassified
701	701	opera_contig_83558	679	26	unclassified.unclassified
702	702	opera_contig_1915	14945	1	chromosome.unclassified
705	705	opera_contig_24869	1788	13	unclassified.Proteobacteria
707	707	opera_contig_77871	716	2	unclassified.unclassified
709	709	opera_contig_64530	824	8	plasmid.unclassified
718	718	opera_contig_88439	652	26	plasmid.Proteobacteria
720	720	opera_contig_115590	539	27	plasmid.Spirochaetes
728	728	opera_contig_91654	635	8	unclassified.unclassified
730	730	opera_contig_97668	606	2	chromosome.unclassified
734	734	opera_contig_32457	1432	14	unclassified.unclassified
735	735	opera_contig_30127	1523	8	chromosome.unclassified
736	736	opera_contig_87956	654	8	unclassified.Firmicutes
737	737	opera_contig_37930	1261	14	unclassified.unclassified
739	739	opera_contig_340132	794	26	plasmid.unclassified
741	741	opera_contig_340777	11994	8	chromosome.Firmicutes
744	744	opera_contig_22939	1913	2	chromosome.unclassified
745	745	opera_contig_7603	5078	23	plasmid.Firmicutes
750	750	opera_contig_77757	716	25	plasmid.unclassified
758	758	opera_contig_75180	734	2	unclassified.unclassified
768	768	opera_contig_59511	878	26	plasmid.unclassified
769	769	opera_contig_44985	1099	19	plasmid.unclassified
773	773	opera_contig_87962	654	16	unclassified.unclassified
775	775	opera_contig_120240	525	23	unclassified.Firmicutes
780	780	opera_contig_103309	583	2	unclassified.unclassified
781	781	opera_contig_99788	597	8	unclassified.Firmicutes
782	782	opera_contig_110439	556	26	unclassified.unclassified
784	784	opera_contig_17525	2397	26	unclassified.unclassified
785	785	opera_contig_21917	1988	8	unclassified.unclassified
789	789	opera_contig_73297	748	13	chromosome.unclassified
795	795	opera_contig_57301	905	8	unclassified.unclassified
801	801	opera_contig_66553	805	2	chromosome.unclassified
802	802	opera_contig_92859	629	2	unclassified.unclassified
803	803	opera_contig_26229	1709	26	plasmid.Proteobacteria
804	804	opera_contig_119707	526	19	plasmid.unclassified
806	806	opera_contig_78128	714	14	unclassified.unclassified
808	808	opera_contig_335448	656	14	unclassified.unclassified
809	809	opera_contig_27948	1621	8	unclassified.unclassified
811	811	opera_contig_125791	508	23	plasmid.Firmicutes
815	815	opera_contig_27883	1624	2	unclassified.unclassified
819	819	opera_contig_116070	538	13	chromosome.Proteobacteria
822	822	opera_contig_82024	689	23	plasmid.Firmicutes
824	824	opera_contig_59380	879	10	unclassified.unclassified
830	830	opera_contig_10912	6076	2	chromosome.unclassified
831	831	opera_contig_110963	554	21	plasmid.unclassified
834	834	opera_contig_43323	1132	23	unclassified.unclassified
840	840	opera_contig_89017	649	14	chromosome.unclassified
842	842	opera_contig_62043	850	13	chromosome.unclassified
843	843	opera_contig_6502	5436	23	plasmid.unclassified
844	844	opera_contig_70031	775	25	plasmid.unclassified
845	845	opera_contig_57267	906	26	unclassified.unclassified
848	848	opera_contig_58017	896	11	unclassified.unclassified
849	849	opera_contig_31804	1456	23	plasmid.Firmicutes
853	853	opera_contig_43878	1121	8	chromosome.Firmicutes
854	854	opera_contig_23793	1856	13	unclassified.unclassified
857	857	opera_contig_37545	1271	23	plasmid.unclassified
860	860	opera_contig_8452	4373	8	chromosome.unclassified
861	861	opera_contig_42633	1147	2	chromosome.unclassified
866	866	opera_contig_76414	726	2	chromosome.unclassified
868	868	opera_contig_32500	1430	8	chromosome.unclassified
874	874	opera_contig_106370	571	26	plasmid.Proteobacteria
875	875	opera_contig_40254	1201	8	unclassified.unclassified
876	876	opera_contig_34196	1372	13	unclassified.unclassified
880	880	opera_contig_23883	1851	1	unclassified.Actinobacteria
886	886	opera_contig_104643	578	1	unclassified.unclassified
887	887	opera_contig_84478	674	26	plasmid.unclassified
891	891	opera_contig_28594	1590	23	plasmid.Firmicutes
893	893	opera_contig_95487	616	2	unclassified.unclassified
895	895	opera_contig_102355	587	23	unclassified.Firmicutes
900	900	opera_contig_104491	578	23	plasmid.Firmicutes
904	904	opera_contig_104660	578	26	unclassified.unclassified
908	908	opera_contig_4072	8101	8	chromosome.unclassified
909	909	opera_contig_29689	1541	2	unclassified.unclassified
912	912	opera_contig_116846	535	2	unclassified.unclassified
915	915	opera_contig_3985	8228	8	chromosome.Firmicutes
916	916	opera_contig_86683	661	13	unclassified.Proteobacteria
917	917	opera_contig_20708	2084	8	chromosome.unclassified
918	918	opera_contig_89606	645	2	chromosome.unclassified
921	921	opera_contig_108700	562	16	unclassified.unclassified
922	922	opera_contig_14403	2984	8	chromosome.unclassified
925	925	opera_contig_9022	4135	8	chromosome.Firmicutes
926	926	opera_contig_126975	505	13	chromosome.unclassified
927	927	opera_contig_17651	2382	8	chromosome.Firmicutes
929	929	opera_contig_34284	1369	2	chromosome.unclassified
935	935	opera_contig_4279	7777	8	chromosome.unclassified
937	937	opera_contig_55695	926	2	chromosome.unclassified
947	947	opera_contig_7576	4803	2	unclassified.unclassified
948	948	opera_contig_128272	501	23	unclassified.Firmicutes
949	949	opera_contig_31563	1465	11	chromosome.unclassified
950	950	opera_contig_338073	571	23	plasmid.unclassified
960	960	opera_contig_18006	2343	23	unclassified.Firmicutes
961	961	opera_contig_14647	2774	8	chromosome.unclassified
971	971	opera_contig_14693	2766	8	chromosome.Firmicutes
973	973	opera_contig_87746	655	8	chromosome.Firmicutes
976	976	opera_contig_100200	596	23	plasmid.unclassified
980	980	opera_contig_87313	658	8	chromosome.unclassified
982	982	opera_contig_79569	704	13	unclassified.Proteobacteria
983	983	opera_contig_37766	1265	23	plasmid.unclassified
985	985	opera_contig_64536	824	11	chromosome.unclassified
986	986	opera_contig_21966	1985	8	unclassified.unclassified
991	991	opera_contig_24600	1804	8	chromosome.unclassified
992	992	opera_contig_43275	1133	23	plasmid.unclassified
999	999	opera_contig_92740	629	8	chromosome.unclassified
1001	1001	opera_contig_38534	1245	23	unclassified.unclassified
1006	1006	opera_contig_97445	607	8	unclassified.unclassified
1009	1009	opera_contig_81028	695	13	chromosome.Proteobacteria
1012	1012	opera_contig_115609	539	10	unclassified.unclassified
1014	1014	opera_contig_74478	739	26	plasmid.Proteobacteria
1019	1019	opera_contig_56811	912	26	unclassified.Proteobacteria
1023	1023	opera_contig_115215	540	23	plasmid.Firmicutes
1024	1024	opera_contig_69362	780	8	chromosome.unclassified
1025	1025	opera_contig_75215	734	8	chromosome.unclassified
1027	1027	opera_contig_112193	550	13	unclassified.Proteobacteria
1030	1030	opera_contig_117442	533	26	unclassified.Proteobacteria
1031	1031	opera_contig_26251	1708	2	unclassified.unclassified
1032	1032	opera_contig_335785	1881	2	chromosome.unclassified
1034	1034	opera_contig_10008	3814	1	unclassified.unclassified
1036	1036	opera_contig_125486	509	14	chromosome.unclassified
1037	1037	opera_contig_50155	1005	14	chromosome.unclassified
1038	1038	opera_contig_35195	1340	13	unclassified.unclassified
1041	1041	opera_contig_26808	1677	8	unclassified.Firmicutes
1044	1044	opera_contig_24714	1796	8	unclassified.Firmicutes
1046	1046	opera_contig_7333	3885	1	chromosome.Actinobacteria
1051	1051	opera_contig_13026	3053	14	chromosome.unclassified
1053	1053	opera_contig_7740	4713	26	unclassified.Proteobacteria
1058	1058	opera_contig_10862	3546	8	chromosome.unclassified
1067	1067	opera_contig_17049	2455	8	unclassified.Firmicutes
1068	1068	opera_contig_1432	18241	26	unclassified.Proteobacteria
1073	1073	opera_contig_36132	1312	16	chromosome.unclassified
1075	1075	opera_contig_72922	751	23	plasmid.Firmicutes
1076	1076	opera_contig_5681	6104	8	chromosome.Firmicutes
1079	1079	opera_contig_38125	1256	2	chromosome.unclassified
1081	1081	opera_contig_103592	582	8	chromosome.Firmicutes
1084	1084	opera_contig_92698	630	25	plasmid.unclassified
1090	1090	opera_contig_98347	603	14	chromosome.unclassified
1094	1094	opera_contig_1629	18277	2	unclassified.unclassified
1096	1096	opera_contig_11348	3429	8	chromosome.Firmicutes
1100	1100	opera_contig_22969	1912	13	unclassified.Proteobacteria
1102	1102	opera_contig_70091	774	13	chromosome.unclassified
1105	1105	opera_contig_85918	666	8	chromosome.unclassified
1106	1106	opera_contig_17426	2408	2	chromosome.unclassified
1112	1112	opera_contig_84433	674	26	unclassified.unclassified
1114	1114	opera_contig_16012	2651	11	unclassified.unclassified
1115	1115	opera_contig_70717	769	1	chromosome.unclassified
1118	1118	opera_contig_121215	522	14	unclassified.unclassified
1120	1120	opera_contig_9032	4130	13	chromosome.unclassified
1122	1122	opera_contig_339935	1696	26	unclassified.Proteobacteria
1125	1125	opera_contig_91424	636	1	unclassified.unclassified
1127	1127	opera_contig_62385	846	2	unclassified.unclassified
1133	1133	opera_contig_76704	724	1	unclassified.Actinobacteria
1137	1137	opera_contig_125480	509	26	unclassified.unclassified
1140	1140	opera_contig_62087	849	2	unclassified.unclassified
1142	1142	opera_contig_63157	838	23	unclassified.Firmicutes
1145	1145	opera_contig_51210	988	14	unclassified.unclassified
1151	1151	opera_contig_127966	502	2	chromosome.unclassified
1152	1152	opera_contig_73498	747	23	plasmid.Firmicutes
1153	1153	opera_contig_104623	578	13	unclassified.unclassified
1154	1154	opera_contig_33879	1383	13	chromosome.unclassified
1157	1157	opera_contig_51681	982	13	unclassified.unclassified
1158	1158	opera_contig_2635	13053	8	unclassified.unclassified
1162	1162	opera_contig_102914	585	14	chromosome.unclassified
1164	1164	opera_contig_17386	2413	12	unclassified.unclassified
1166	1166	opera_contig_20260	2122	26	plasmid.Proteobacteria
1168	1168	opera_contig_338941	13198	26	plasmid.Proteobacteria
1170	1170	opera_contig_49184	1022	8	chromosome.unclassified
1176	1176	opera_contig_109519	559	8	unclassified.unclassified
1180	1180	opera_contig_95835	615	8	unclassified.unclassified
1187	1187	opera_contig_11612	3366	2	unclassified.unclassified
1188	1188	opera_contig_122180	519	26	plasmid.Proteobacteria
1192	1192	opera_contig_61381	857	23	unclassified.unclassified
1194	1194	opera_contig_41169	1179	8	chromosome.Firmicutes
1198	1198	opera_contig_67943	793	27	plasmid.unclassified
1199	1199	opera_contig_105282	575	26	plasmid.Proteobacteria
1202	1202	opera_contig_32499	1430	2	unclassified.unclassified
1204	1204	opera_contig_49708	1013	13	chromosome.Proteobacteria
1205	1205	opera_contig_32252	1440	26	unclassified.unclassified
1206	1206	opera_contig_83048	682	23	plasmid.Firmicutes
1207	1207	opera_contig_30008	1528	23	plasmid.unclassified
1208	1208	opera_contig_61865	851	23	plasmid.unclassified
1211	1211	opera_contig_30418	1510	23	plasmid.Firmicutes
1213	1213	opera_contig_25020	1779	13	unclassified.unclassified
1216	1216	opera_contig_56401	917	8	unclassified.Firmicutes
1219	1219	opera_contig_78494	711	8	unclassified.unclassified
1220	1220	opera_contig_339835	8617	26	plasmid.Proteobacteria
1221	1221	opera_contig_75304	733	13	chromosome.Proteobacteria
1222	1222	opera_contig_26885	1673	8	chromosome.unclassified
1223	1223	opera_contig_121723	521	23	plasmid.unclassified
1226	1226	opera_contig_66263	807	8	unclassified.unclassified
1228	1228	opera_contig_86486	663	26	plasmid.unclassified
1233	1233	opera_contig_55105	933	11	unclassified.unclassified
1234	1234	opera_contig_75005	736	2	unclassified.unclassified
1235	1235	opera_contig_125986	508	13	chromosome.Proteobacteria
1237	1237	opera_contig_61187	859	22	unclassified.unclassified
1241	1241	opera_contig_100306	595	26	plasmid.Proteobacteria
1244	1244	opera_contig_14153	2850	8	chromosome.Firmicutes
1246	1246	opera_contig_94825	620	14	plasmid.unclassified
1251	1251	opera_contig_33904	1382	13	unclassified.unclassified
1254	1254	opera_contig_19616	2178	1	chromosome.unclassified
1263	1263	opera_contig_81197	694	26	plasmid.Proteobacteria
1268	1268	opera_contig_30612	1502	8	chromosome.Firmicutes
1270	1270	opera_contig_340574	4669	8	unclassified.Firmicutes
1274	1274	opera_contig_53896	950	11	chromosome.unclassified
1275	1275	opera_contig_70561	770	13	unclassified.Proteobacteria
1277	1277	opera_contig_336361	3030	8	unclassified.Firmicutes
1278	1278	opera_contig_28688	1586	8	unclassified.Firmicutes
1279	1279	opera_contig_84756	672	4	unclassified.unclassified
1280	1280	opera_contig_26666	1685	8	plasmid.unclassified
1282	1282	opera_contig_91998	633	27	unclassified.unclassified
1285	1285	opera_contig_125579	509	26	unclassified.unclassified
1286	1286	opera_contig_34190	1372	8	chromosome.Firmicutes
1289	1289	opera_contig_16868	2477	8	unclassified.Firmicutes
1295	1295	opera_contig_93840	624	23	plasmid.unclassified
1296	1296	opera_contig_35592	1328	26	plasmid.Proteobacteria
1297	1297	opera_contig_54068	948	23	plasmid.unclassified
1298	1298	opera_contig_50993	991	1	chromosome.unclassified
1301	1301	opera_contig_45758	1084	26	plasmid.Proteobacteria
1304	1304	opera_contig_126941	505	13	unclassified.unclassified
1307	1307	opera_contig_1631	18119	8	chromosome.Firmicutes
1308	1308	opera_contig_17380	2413	13	chromosome.unclassified
1311	1311	opera_contig_7202	6094	8	chromosome.unclassified
1313	1313	opera_contig_101732	589	8	unclassified.unclassified
1314	1314	opera_contig_22007	1981	26	plasmid.Proteobacteria
1320	1320	opera_contig_24477	1812	13	chromosome.unclassified
1321	1321	opera_contig_84755	672	23	plasmid.unclassified
1323	1323	opera_contig_92876	629	19	unclassified.unclassified
1325	1325	opera_contig_52973	963	26	plasmid.Proteobacteria
1326	1326	opera_contig_89242	647	26	plasmid.Proteobacteria
1328	1328	opera_contig_17085	2449	13	chromosome.unclassified
1329	1329	opera_contig_92694	630	26	plasmid.unclassified
1330	1330	opera_contig_36701	1295	23	unclassified.Firmicutes
1331	1331	opera_contig_337215	591	13	chromosome.unclassified
1332	1332	opera_contig_93499	626	1	chromosome.Actinobacteria
1333	1333	opera_contig_24137	1832	21	plasmid.unclassified
1334	1334	opera_contig_114350	543	26	plasmid.unclassified
1335	1335	opera_contig_20814	2075	23	plasmid.unclassified
1338	1338	opera_contig_47123	1058	1	unclassified.unclassified
1339	1339	opera_contig_70384	772	23	plasmid.Firmicutes
1340	1340	opera_contig_111711	552	25	plasmid.unclassified
1342	1342	opera_contig_339649	10181	8	chromosome.Firmicutes
1344	1344	opera_contig_122421	518	2	unclassified.unclassified
1345	1345	opera_contig_121641	521	23	unclassified.unclassified
1348	1348	opera_contig_83603	679	2	chromosome.unclassified
1351	1351	opera_contig_80432	699	19	unclassified.unclassified
1352	1352	opera_contig_99101	600	25	unclassified.unclassified
1354	1354	opera_contig_82940	683	26	plasmid.Proteobacteria
1355	1355	opera_contig_98633	602	23	plasmid.Firmicutes
1357	1357	opera_contig_65376	816	23	unclassified.unclassified
1358	1358	opera_contig_4739	7128	2	chromosome.Bacteroidetes
1360	1360	opera_contig_340696	42307	8	chromosome.Firmicutes
1361	1361	opera_contig_21108	2051	23	plasmid.unclassified
1362	1362	opera_contig_48018	1041	26	plasmid.unclassified
1365	1365	opera_contig_56494	916	26	plasmid.Proteobacteria
1369	1369	opera_contig_65026	819	23	plasmid.unclassified
1370	1370	opera_contig_103163	583	23	plasmid.unclassified
1372	1372	opera_contig_64517	824	8	chromosome.Firmicutes
1378	1378	opera_contig_37783	1265	8	chromosome.unclassified
1380	1380	opera_contig_82328	687	8	unclassified.Firmicutes
1381	1381	opera_contig_98868	601	26	plasmid.Proteobacteria
1383	1383	opera_contig_1659	16594	26	unclassified.unclassified
1384	1384	opera_contig_127520	503	23	plasmid.Firmicutes
1388	1388	opera_contig_61620	854	8	unclassified.unclassified
1390	1390	opera_contig_104463	578	8	unclassified.Firmicutes
1394	1394	opera_contig_23966	1846	13	chromosome.Proteobacteria
1395	1395	opera_contig_64680	823	23	plasmid.Firmicutes
1397	1397	opera_contig_337654	547	13	chromosome.unclassified
1400	1400	opera_contig_2109	19305	26	unclassified.unclassified
1412	1412	opera_contig_120609	524	1	chromosome.Actinobacteria
1415	1415	opera_contig_62252	847	26	plasmid.Proteobacteria
1419	1419	opera_contig_337359	2202	26	plasmid.Proteobacteria
1421	1421	opera_contig_4681	7191	8	chromosome.Firmicutes
1424	1424	opera_contig_43944	1119	23	unclassified.unclassified
1427	1427	opera_contig_107952	565	2	chromosome.unclassified
1431	1431	opera_contig_16769	2584	8	chromosome.Firmicutes
1432	1432	opera_contig_127878	502	26	plasmid.Proteobacteria
1433	1433	opera_contig_12699	3124	8	chromosome.Firmicutes
1435	1435	opera_contig_109854	558	8	unclassified.unclassified
1440	1440	opera_contig_45523	1088	16	unclassified.unclassified
1443	1443	opera_contig_116276	537	26	unclassified.unclassified
1444	1444	opera_contig_26622	1689	14	chromosome.unclassified
1450	1450	opera_contig_79117	707	2	unclassified.unclassified
1451	1451	opera_contig_66625	804	13	chromosome.Proteobacteria
1457	1457	opera_contig_74933	736	8	unclassified.Firmicutes
1462	1462	opera_contig_54630	940	27	plasmid.unclassified
1465	1465	opera_contig_35657	1325	13	chromosome.Proteobacteria
1469	1469	opera_contig_110149	557	13	chromosome.Proteobacteria
1470	1470	opera_contig_118721	529	19	plasmid.unclassified
1474	1474	opera_contig_62879	841	26	plasmid.unclassified
1479	1479	opera_contig_55690	926	2	unclassified.unclassified
1480	1480	opera_contig_113034	547	26	unclassified.unclassified
1483	1483	opera_contig_99364	599	8	unclassified.Firmicutes
1488	1488	opera_contig_66313	807	1	chromosome.unclassified
1490	1490	opera_contig_93506	626	23	plasmid.Firmicutes
1492	1492	opera_contig_126328	507	23	unclassified.unclassified
1493	1493	opera_contig_67318	798	26	plasmid.Proteobacteria
1495	1495	opera_contig_336002	3677	8	chromosome.unclassified
1497	1497	opera_contig_68568	787	23	plasmid.Firmicutes
1498	1498	opera_contig_51404	986	2	unclassified.unclassified
1500	1500	opera_contig_105701	573	13	chromosome.Proteobacteria
1502	1502	opera_contig_15332	2683	26	plasmid.Proteobacteria
1504	1504	opera_contig_49830	1011	1	unclassified.unclassified
1507	1507	opera_contig_21599	2010	13	chromosome.unclassified
1508	1508	opera_contig_87390	657	23	unclassified.Firmicutes
1510	1510	opera_contig_28941	1574	8	chromosome.unclassified
1513	1513	opera_contig_68752	786	26	plasmid.unclassified
1514	1514	opera_contig_88174	653	11	chromosome.unclassified
1516	1516	opera_contig_111720	552	2	unclassified.unclassified
1517	1517	opera_contig_338639	9666	13	chromosome.Proteobacteria
1518	1518	opera_contig_2549	11808	8	chromosome.unclassified
1520	1520	opera_contig_98898	601	8	chromosome.Firmicutes
1522	1522	opera_contig_46041	1078	8	chromosome.unclassified
1525	1525	opera_contig_36586	1298	8	unclassified.unclassified
1527	1527	opera_contig_40277	1200	23	plasmid.Firmicutes
1528	1528	opera_contig_73248	749	23	plasmid.Firmicutes
1530	1530	opera_contig_1789	15956	8	chromosome.Firmicutes
1531	1531	opera_contig_84725	673	8	chromosome.unclassified
1532	1532	opera_contig_59151	882	23	plasmid.unclassified
1533	1533	opera_contig_70005	775	8	unclassified.unclassified
1535	1535	opera_contig_92266	632	26	unclassified.unclassified
1539	1539	opera_contig_121318	522	25	plasmid.unclassified
1542	1542	opera_contig_106161	572	13	unclassified.unclassified
1543	1543	opera_contig_8429	4381	13	chromosome.Proteobacteria
1548	1548	opera_contig_51230	988	23	plasmid.unclassified
1549	1549	opera_contig_26240	1730	26	unclassified.unclassified
1555	1555	opera_contig_20691	2085	8	chromosome.unclassified
1556	1556	opera_contig_28543	1592	8	unclassified.Firmicutes
1557	1557	opera_contig_6375	5530	2	chromosome.unclassified
1560	1560	opera_contig_97519	607	8	unclassified.unclassified
1565	1565	opera_contig_40958	1184	13	chromosome.unclassified
1569	1569	opera_contig_16596	2511	26	plasmid.Proteobacteria
1572	1572	opera_contig_88770	650	2	chromosome.unclassified
1573	1573	opera_contig_92693	630	26	plasmid.Proteobacteria
1578	1578	opera_contig_56186	920	23	plasmid.unclassified
1585	1585	opera_contig_87737	655	23	plasmid.unclassified
1587	1587	opera_contig_103668	581	8	unclassified.Firmicutes
1588	1588	opera_contig_93091	628	8	chromosome.unclassified
1589	1589	opera_contig_109682	559	14	unclassified.unclassified
1594	1594	opera_contig_115872	538	13	chromosome.Proteobacteria
1596	1596	opera_contig_38145	1255	8	unclassified.unclassified
1597	1597	opera_contig_79318	706	8	chromosome.Firmicutes
1603	1603	opera_contig_61269	858	23	unclassified.unclassified
1604	1604	opera_contig_127757	503	27	plasmid.unclassified
1605	1605	opera_contig_66228	808	26	plasmid.unclassified
1606	1606	opera_contig_42322	1154	8	chromosome.Firmicutes
1609	1609	opera_contig_84960	671	2	chromosome.Bacteroidetes
1612	1612	opera_contig_107325	567	14	unclassified.unclassified
1615	1615	opera_contig_12475	3172	8	chromosome.Firmicutes
1622	1622	opera_contig_49049	1024	13	unclassified.unclassified
1625	1625	opera_contig_127857	502	8	unclassified.unclassified
1627	1627	opera_contig_37759	1265	23	plasmid.unclassified
1629	1629	opera_contig_111575	552	23	plasmid.unclassified
1630	1630	opera_contig_45788	1083	13	unclassified.Proteobacteria
1636	1636	opera_contig_5044	6743	2	unclassified.Bacteroidetes
1637	1637	opera_contig_5036	7057	13	chromosome.unclassified
1643	1643	opera_contig_49692	1013	2	unclassified.unclassified
1644	1644	opera_contig_92282	632	26	unclassified.Proteobacteria
1648	1648	opera_contig_29960	1529	8	unclassified.unclassified
1652	1652	opera_contig_24849	1789	8	chromosome.unclassified
1654	1654	opera_contig_117367	534	26	unclassified.unclassified
1657	1657	opera_contig_116029	538	26	plasmid.unclassified
1661	1661	opera_contig_20755	2080	8	unclassified.unclassified
1665	1665	opera_contig_100683	593	8	chromosome.unclassified
1666	1666	opera_contig_52124	975	13	unclassified.Proteobacteria
1667	1667	opera_contig_34990	1347	23	plasmid.unclassified
1670	1670	opera_contig_8820	4219	16	chromosome.unclassified
1671	1671	opera_contig_122701	518	23	plasmid.Firmicutes
1678	1678	opera_contig_16541	2518	8	unclassified.Firmicutes
1679	1679	opera_contig_77494	718	8	unclassified.unclassified
1680	1680	opera_contig_69713	777	23	plasmid.unclassified
1682	1682	opera_contig_92248	632	26	unclassified.unclassified
1683	1683	opera_contig_127079	504	25	plasmid.unclassified
1692	1692	opera_contig_100164	596	23	plasmid.Firmicutes
1700	1700	opera_contig_16922	2471	23	plasmid.Firmicutes
1701	1701	opera_contig_58310	892	2	unclassified.unclassified
1703	1703	opera_contig_105537	574	13	unclassified.unclassified
1705	1705	opera_contig_101608	590	26	plasmid.unclassified
1707	1707	opera_contig_4216	12402	13	unclassified.Proteobacteria
1708	1708	opera_contig_94750	620	2	unclassified.unclassified
1714	1714	opera_contig_78206	713	1	chromosome.unclassified
1717	1717	opera_contig_99767	597	1	chromosome.unclassified
1718	1718	opera_contig_48470	1034	26	unclassified.Proteobacteria
1719	1719	opera_contig_96090	614	8	unclassified.Firmicutes
1722	1722	opera_contig_22502	7444	8	chromosome.unclassified
1723	1723	opera_contig_19804	2162	8	chromosome.unclassified
1725	1725	opera_contig_124348	513	19	plasmid.unclassified
1726	1726	opera_contig_32728	1421	23	plasmid.unclassified
1728	1728	opera_contig_55579	927	8	chromosome.Firmicutes
1729	1729	opera_contig_59964	873	8	chromosome.Firmicutes
1731	1731	opera_contig_34998	1346	8	unclassified.Firmicutes
1734	1734	opera_contig_84637	673	8	unclassified.unclassified
1735	1735	opera_contig_116083	537	2	unclassified.unclassified
1739	1739	opera_contig_91913	633	8	unclassified.unclassified
1741	1741	opera_contig_118117	531	23	plasmid.unclassified
1742	1742	opera_contig_116930	535	13	unclassified.Proteobacteria
1744	1744	opera_contig_126710	505	26	plasmid.Proteobacteria
1745	1745	opera_contig_38765	1240	2	chromosome.unclassified
1747	1747	opera_contig_76180	727	23	plasmid.Firmicutes
1749	1749	opera_contig_36236	1309	2	unclassified.unclassified
1757	1757	opera_contig_87256	658	8	unclassified.unclassified
1758	1758	opera_contig_104578	578	26	unclassified.unclassified
1759	1759	opera_contig_30005	1528	26	plasmid.Proteobacteria
1760	1760	opera_contig_107429	567	26	plasmid.Proteobacteria
1762	1762	opera_contig_340218	637	13	unclassified.Proteobacteria
1763	1763	opera_contig_33569	1394	27	unclassified.unclassified
1767	1767	opera_contig_83340	681	13	unclassified.unclassified
1768	1768	opera_contig_17444	2406	13	chromosome.unclassified
1769	1769	opera_contig_64968	819	8	unclassified.unclassified
1772	1772	opera_contig_2845	10822	2	chromosome.Bacteroidetes
1773	1773	opera_contig_22865	1919	26	plasmid.unclassified
1774	1774	opera_contig_53111	961	27	unclassified.unclassified
1775	1775	opera_contig_125244	510	22	plasmid.unclassified
1776	1776	opera_contig_22005	1981	26	unclassified.unclassified
1777	1777	opera_contig_65510	814	11	unclassified.unclassified
1778	1778	opera_contig_14843	2743	2	chromosome.unclassified
1782	1782	opera_contig_94107	623	26	plasmid.Proteobacteria
1785	1785	opera_contig_20206	2128	2	unclassified.unclassified
1789	1789	opera_contig_7014	5109	2	unclassified.unclassified
1791	1791	opera_contig_54409	943	8	unclassified.Firmicutes
1793	1793	opera_contig_109749	559	23	plasmid.unclassified
1796	1796	opera_contig_8552	4333	8	chromosome.Firmicutes
1799	1799	opera_contig_42523	1149	23	plasmid.Firmicutes
1805	1805	opera_contig_111852	551	23	unclassified.Firmicutes
1812	1812	opera_contig_101649	590	26	unclassified.Proteobacteria
1813	1813	opera_contig_377	70769	2	chromosome.Bacteroidetes
1824	1824	opera_contig_54529	941	26	plasmid.Proteobacteria
1830	1830	opera_contig_35912	1318	26	plasmid.unclassified
1837	1837	opera_contig_43273	1133	23	plasmid.Firmicutes
1839	1839	opera_contig_125832	508	1	chromosome.unclassified
1843	1843	opera_contig_9289	4040	2	chromosome.unclassified
1846	1846	opera_contig_81581	691	2	chromosome.Bacteroidetes
1847	1847	opera_contig_92919	629	8	unclassified.Firmicutes
1849	1849	opera_contig_84952	671	14	unclassified.unclassified
1851	1851	opera_contig_12450	3177	23	unclassified.unclassified
1854	1854	opera_contig_336026	1351	26	unclassified.Proteobacteria
1855	1855	opera_contig_19192	2221	13	chromosome.Proteobacteria
1856	1856	opera_contig_55229	932	23	plasmid.Firmicutes
1858	1858	opera_contig_42006	1160	26	plasmid.Proteobacteria
1863	1863	opera_contig_75473	732	27	unclassified.unclassified
1867	1867	opera_contig_116005	538	26	plasmid.Proteobacteria
1873	1873	opera_contig_104172	579	23	plasmid.unclassified
1874	1874	opera_contig_68671	786	13	unclassified.unclassified
1876	1876	opera_contig_53168	960	8	unclassified.unclassified
1877	1877	opera_contig_49409	1018	8	chromosome.unclassified
1882	1882	opera_contig_27486	1643	13	unclassified.Proteobacteria
1883	1883	opera_contig_93572	625	8	chromosome.unclassified
1884	1884	opera_contig_32609	1426	26	plasmid.Proteobacteria
1885	1885	opera_contig_18752	2263	8	unclassified.Firmicutes
1887	1887	opera_contig_98229	604	23	plasmid.Firmicutes
1893	1893	opera_contig_339173	1199	26	plasmid.Proteobacteria
1894	1894	opera_contig_2035	14254	2	chromosome.Bacteroidetes
1896	1896	opera_contig_95022	619	23	plasmid.unclassified
1897	1897	opera_contig_57106	908	23	unclassified.Firmicutes
1898	1898	opera_contig_97206	609	26	unclassified.unclassified
1906	1906	opera_contig_33160	2218	25	unclassified.unclassified
1907	1907	opera_contig_62530	844	25	plasmid.unclassified
1910	1910	opera_contig_46204	1075	26	unclassified.Proteobacteria
1912	1912	opera_contig_44956	1100	14	chromosome.Spirochaetes
1915	1915	opera_contig_123805	514	2	chromosome.Bacteroidetes
1918	1918	opera_contig_27694	1633	23	plasmid.Firmicutes
1920	1920	opera_contig_22376	1956	13	chromosome.Proteobacteria
1921	1921	opera_contig_65232	817	23	plasmid.unclassified
1922	1922	opera_contig_29495	1549	26	unclassified.Proteobacteria
1925	1925	opera_contig_102696	585	26	plasmid.unclassified
1934	1934	opera_contig_77974	715	23	plasmid.unclassified
1938	1938	opera_contig_21871	1992	13	chromosome.unclassified
1939	1939	opera_contig_125278	510	6	unclassified.unclassified
1940	1940	opera_contig_86858	660	25	unclassified.unclassified
1942	1942	opera_contig_127933	502	2	unclassified.unclassified
1943	1943	opera_contig_5705	6084	13	unclassified.unclassified
1944	1944	opera_contig_125241	510	2	plasmid.unclassified
1948	1948	opera_contig_96878	610	26	plasmid.Proteobacteria
1949	1949	opera_contig_55339	930	1	chromosome.unclassified
1950	1950	opera_contig_14312	2825	23	plasmid.unclassified
1951	1951	opera_contig_120186	525	8	chromosome.Firmicutes
1952	1952	opera_contig_57937	897	26	unclassified.Proteobacteria
1953	1953	opera_contig_94716	620	26	unclassified.Proteobacteria
1955	1955	opera_contig_86450	663	2	unclassified.unclassified
1956	1956	opera_contig_98918	601	23	plasmid.Firmicutes
1959	1959	opera_contig_116293	537	8	chromosome.unclassified
1960	1960	opera_contig_100302	595	26	plasmid.unclassified
1961	1961	opera_contig_118734	529	2	unclassified.unclassified
1962	1962	opera_contig_81996	689	23	unclassified.Firmicutes
1963	1963	opera_contig_88921	649	23	plasmid.Firmicutes
1968	1968	opera_contig_42243	1155	1	chromosome.unclassified
1969	1969	opera_contig_109407	560	8	unclassified.unclassified
1970	1970	opera_contig_57395	904	23	plasmid.Firmicutes
1974	1974	opera_contig_121269	522	8	chromosome.unclassified
1975	1975	opera_contig_10123	4565	2	unclassified.unclassified
1977	1977	opera_contig_83998	677	11	unclassified.unclassified
1978	1978	opera_contig_70119	774	8	unclassified.unclassified
1979	1979	opera_contig_112582	549	26	plasmid.unclassified
1983	1983	opera_contig_88965	649	8	plasmid.unclassified
1984	1984	opera_contig_98046	605	26	plasmid.unclassified
1985	1985	opera_contig_71243	765	23	plasmid.Firmicutes
1986	1986	opera_contig_11700	3341	23	unclassified.unclassified
1988	1988	opera_contig_40186	1202	2	chromosome.Bacteroidetes
1993	1993	opera_contig_76127	728	23	unclassified.Firmicutes
1995	1995	opera_contig_109727	559	2	unclassified.unclassified
1997	1997	opera_contig_92468	631	23	plasmid.unclassified
1998	1998	opera_contig_107474	567	26	plasmid.unclassified
1999	1999	opera_contig_51223	988	13	chromosome.unclassified
2002	2002	opera_contig_58716	887	26	unclassified.Proteobacteria
2008	2008	opera_contig_58334	892	2	unclassified.unclassified
2009	2009	opera_contig_9388	4010	14	chromosome.unclassified
2010	2010	opera_contig_92230	632	5	chromosome.unclassified
2015	2015	opera_contig_94312	622	23	plasmid.unclassified
2016	2016	opera_contig_58693	888	11	chromosome.unclassified
2019	2019	opera_contig_63097	838	2	unclassified.unclassified
2020	2020	opera_contig_94355	622	26	unclassified.Proteobacteria
2023	2023	opera_contig_11584	3372	23	plasmid.Firmicutes
2027	2027	opera_contig_97815	606	26	plasmid.Proteobacteria
2031	2031	opera_contig_96487	612	8	plasmid.unclassified
2032	2032	opera_contig_106966	569	13	chromosome.unclassified
2042	2042	opera_contig_56302	918	8	unclassified.unclassified
2043	2043	opera_contig_27390	1649	13	chromosome.unclassified
2047	2047	opera_contig_25655	1742	19	unclassified.Bacteroidetes
2055	2055	opera_contig_104496	578	23	plasmid.Firmicutes
2060	2060	opera_contig_62763	842	23	plasmid.Firmicutes
2062	2062	opera_contig_25051	1778	8	chromosome.Firmicutes
2063	2063	opera_contig_339368	678	13	chromosome.unclassified
2068	2068	opera_contig_60720	864	15	unclassified.unclassified
2071	2071	opera_contig_73005	751	13	unclassified.Proteobacteria
2074	2074	opera_contig_123528	515	13	chromosome.Proteobacteria
2079	2079	opera_contig_76262	727	22	plasmid.unclassified
2083	2083	opera_contig_78101	714	0	chromosome.unclassified
2085	2085	opera_contig_11892	3298	23	plasmid.unclassified
2086	2086	opera_contig_97854	606	13	unclassified.unclassified
2095	2095	opera_contig_121664	521	8	unclassified.unclassified
2096	2096	opera_contig_120266	525	26	unclassified.Proteobacteria
2097	2097	opera_contig_112741	548	25	unclassified.unclassified
2100	2100	opera_contig_49784	1011	13	chromosome.unclassified
2104	2104	opera_contig_13305	3001	8	chromosome.unclassified
2108	2108	opera_contig_88471	652	27	plasmid.Spirochaetes
2109	2109	opera_contig_84745	672	26	unclassified.unclassified
2116	2116	opera_contig_76982	722	26	plasmid.Proteobacteria
2119	2119	opera_contig_74061	743	8	unclassified.unclassified
2120	2120	opera_contig_7195	5016	8	chromosome.unclassified
2121	2121	opera_contig_82238	687	2	plasmid.unclassified
2125	2125	opera_contig_123632	515	26	plasmid.unclassified
2126	2126	opera_contig_37681	1267	27	unclassified.Spirochaetes
2134	2134	opera_contig_12015	3269	8	chromosome.unclassified
2135	2135	opera_contig_109782	558	8	unclassified.unclassified
2138	2138	opera_contig_6722	5284	2	unclassified.Bacteroidetes
2139	2139	opera_contig_68225	790	14	plasmid.unclassified
2140	2140	opera_contig_115471	539	2	plasmid.unclassified
2141	2141	opera_contig_85788	666	2	unclassified.unclassified
2143	2143	opera_contig_7711	4729	2	unclassified.Bacteroidetes
2146	2146	opera_contig_58581	889	8	unclassified.unclassified
2157	2157	opera_contig_109761	558	19	unclassified.unclassified
2158	2158	opera_contig_127901	502	13	chromosome.Proteobacteria
2159	2159	opera_contig_42204	1156	23	plasmid.unclassified
2162	2162	opera_contig_120147	525	1	chromosome.unclassified
2169	2169	opera_contig_95504	616	14	unclassified.unclassified
2171	2171	opera_contig_111739	552	8	unclassified.unclassified
2172	2172	opera_contig_54116	947	25	unclassified.unclassified
2175	2175	opera_contig_100278	595	13	chromosome.unclassified
2178	2178	opera_contig_57989	896	23	plasmid.Firmicutes
2179	2179	opera_contig_339807	15132	8	chromosome.Firmicutes
2183	2183	opera_contig_126027	508	13	chromosome.Proteobacteria
2188	2188	opera_contig_26803	1677	22	unclassified.unclassified
2192	2192	opera_contig_63806	831	14	unclassified.unclassified
2197	2197	opera_contig_22511	1946	26	plasmid.unclassified
2204	2204	opera_contig_114126	544	26	plasmid.unclassified
2206	2206	opera_contig_52271	973	23	plasmid.Firmicutes
2207	2207	opera_contig_120146	525	23	plasmid.unclassified
2208	2208	opera_contig_100570	594	8	unclassified.unclassified
2210	2210	opera_contig_120373	524	23	plasmid.Firmicutes
2214	2214	opera_contig_85145	670	13	unclassified.unclassified
2221	2221	opera_contig_20791	2077	26	unclassified.unclassified
2224	2224	opera_contig_102208	588	8	unclassified.unclassified
2225	2225	opera_contig_83467	680	0	unclassified.unclassified
2226	2226	opera_contig_106705	570	3	unclassified.unclassified
2227	2227	opera_contig_66797	803	2	chromosome.unclassified
2231	2231	opera_contig_95587	616	23	plasmid.Firmicutes
2233	2233	opera_contig_39088	1231	19	unclassified.unclassified
2234	2234	opera_contig_5019	6772	2	chromosome.Bacteroidetes
2243	2243	opera_contig_15807	2617	8	unclassified.unclassified
2245	2245	opera_contig_340360	49136	2	chromosome.Bacteroidetes
2246	2246	opera_contig_62013	850	14	chromosome.unclassified
2247	2247	opera_contig_76129	728	8	unclassified.unclassified
2252	2252	opera_contig_80386	699	13	chromosome.Proteobacteria
2254	2254	opera_contig_68128	791	1	chromosome.unclassified
2255	2255	opera_contig_118727	529	19	unclassified.unclassified
2257	2257	opera_contig_123597	515	8	unclassified.unclassified
2258	2258	opera_contig_54168	946	23	plasmid.unclassified
2261	2261	opera_contig_107132	568	27	plasmid.unclassified
2262	2262	opera_contig_49414	1018	26	plasmid.Proteobacteria
2264	2264	opera_contig_339833	6043	26	plasmid.Proteobacteria
2267	2267	opera_contig_66216	808	2	unclassified.unclassified
2269	2269	opera_contig_67975	792	14	unclassified.unclassified
2270	2270	opera_contig_29203	1562	23	plasmid.unclassified
2276	2276	opera_contig_89945	643	2	unclassified.unclassified
2279	2279	opera_contig_123306	516	8	unclassified.unclassified
2280	2280	opera_contig_50315	1002	25	unclassified.unclassified
2282	2282	opera_contig_335779	5101	19	unclassified.Bacteroidetes
2283	2283	opera_contig_70108	774	8	unclassified.unclassified
2285	2285	opera_contig_40342	1198	25	unclassified.unclassified
2286	2286	opera_contig_113582	545	14	chromosome.unclassified
2287	2287	opera_contig_21931	1987	1	chromosome.unclassified
2290	2290	opera_contig_107367	567	13	unclassified.unclassified
2293	2293	opera_contig_126814	505	13	chromosome.Proteobacteria
2296	2296	opera_contig_92642	630	23	plasmid.Firmicutes
2298	2298	opera_contig_91754	634	13	chromosome.Proteobacteria
2300	2300	opera_contig_49772	1012	19	unclassified.unclassified
2303	2303	opera_contig_3137	9962	8	chromosome.Firmicutes
2304	2304	opera_contig_337206	630	13	unclassified.Proteobacteria
2310	2310	opera_contig_41670	1167	25	unclassified.unclassified
2311	2311	opera_contig_121265	522	13	chromosome.unclassified
2312	2312	opera_contig_92180	632	23	plasmid.unclassified
2314	2314	opera_contig_105290	575	8	chromosome.Firmicutes
2318	2318	opera_contig_339948	1539	26	unclassified.Proteobacteria
2321	2321	opera_contig_94849	619	27	plasmid.Spirochaetes
2322	2322	opera_contig_73076	750	13	unclassified.unclassified
2325	2325	opera_contig_57197	907	26	plasmid.Proteobacteria
2329	2329	opera_contig_1802	16329	8	chromosome.unclassified
2332	2332	opera_contig_61128	860	8	unclassified.Firmicutes
2334	2334	opera_contig_9957	3830	13	chromosome.unclassified
2336	2336	opera_contig_66764	803	23	plasmid.unclassified
2339	2339	opera_contig_86228	664	14	chromosome.Spirochaetes
2343	2343	opera_contig_103475	582	23	plasmid.Firmicutes
2346	2346	opera_contig_113824	545	26	plasmid.Proteobacteria
2348	2348	opera_contig_45135	1096	23	unclassified.Firmicutes
2351	2351	opera_contig_61477	856	8	chromosome.unclassified
2353	2353	opera_contig_99866	597	14	chromosome.unclassified
2358	2358	opera_contig_38269	1252	13	chromosome.Proteobacteria
2360	2360	opera_contig_50841	994	2	unclassified.unclassified
2365	2365	opera_contig_44958	1100	8	chromosome.unclassified
2368	2368	opera_contig_64440	825	26	unclassified.Proteobacteria
2369	2369	opera_contig_336899	13571	2	chromosome.Bacteroidetes
2371	2371	opera_contig_60774	863	23	plasmid.Firmicutes
2372	2372	opera_contig_103567	582	26	unclassified.unclassified
2376	2376	opera_contig_60137	870	26	plasmid.Proteobacteria
2380	2380	opera_contig_55073	934	23	unclassified.Firmicutes
2381	2381	opera_contig_52847	965	13	chromosome.Proteobacteria
2382	2382	opera_contig_56209	920	26	plasmid.unclassified
2383	2383	opera_contig_9602	3942	23	unclassified.Firmicutes
2384	2384	opera_contig_76143	727	11	unclassified.unclassified
2389	2389	opera_contig_49150	1022	8	chromosome.unclassified
2391	2391	opera_contig_13782	2916	8	unclassified.unclassified
2392	2392	opera_contig_27344	1651	26	plasmid.Proteobacteria
2393	2393	opera_contig_15601	2645	26	unclassified.Proteobacteria
2401	2401	opera_contig_127834	502	13	unclassified.Proteobacteria
2402	2402	opera_contig_100371	595	2	unclassified.unclassified
2406	2406	opera_contig_26086	1718	13	chromosome.unclassified
2411	2411	opera_contig_5947	7781	2	chromosome.Bacteroidetes
2412	2412	opera_contig_16582	2513	26	plasmid.Proteobacteria
2415	2415	opera_contig_69265	781	26	plasmid.unclassified
2420	2420	opera_contig_87699	656	13	unclassified.Proteobacteria
2426	2426	opera_contig_108491	563	26	plasmid.unclassified
2427	2427	opera_contig_117169	534	13	chromosome.Proteobacteria
2434	2434	opera_contig_88977	649	13	unclassified.Proteobacteria
2439	2439	opera_contig_103229	583	26	plasmid.Proteobacteria
2440	2440	opera_contig_118108	531	13	unclassified.unclassified
2450	2450	opera_contig_39879	1210	8	chromosome.unclassified
2453	2453	opera_contig_21996	1982	8	chromosome.unclassified
2454	2454	opera_contig_34437	1364	8	chromosome.unclassified
2460	2460	opera_contig_100743	593	27	unclassified.unclassified
2462	2462	opera_contig_64446	825	23	plasmid.Firmicutes
2465	2465	opera_contig_11862	3304	8	chromosome.unclassified
2476	2476	opera_contig_91191	637	23	plasmid.unclassified
2481	2481	opera_contig_9183	4077	13	chromosome.unclassified
2482	2482	opera_contig_101473	590	2	chromosome.unclassified
2484	2484	opera_contig_97972	605	2	chromosome.unclassified
2486	2486	opera_contig_22767	1927	13	chromosome.unclassified
2492	2492	opera_contig_37825	1264	2	chromosome.Bacteroidetes
2493	2493	opera_contig_25486	1752	2	chromosome.unclassified
2494	2494	opera_contig_64520	824	23	plasmid.unclassified
2495	2495	opera_contig_65772	812	8	chromosome.unclassified
2496	2496	opera_contig_34595	1358	13	unclassified.Proteobacteria
2500	2500	opera_contig_12443	3178	2	chromosome.unclassified
2502	2502	opera_contig_61637	854	8	unclassified.unclassified
2504	2504	opera_contig_337902	2438	8	chromosome.Firmicutes
2508	2508	opera_contig_59668	876	8	chromosome.Firmicutes
2509	2509	opera_contig_54668	939	13	chromosome.unclassified
2511	2511	opera_contig_55422	929	8	unclassified.Firmicutes
2515	2515	opera_contig_71054	766	2	unclassified.unclassified
2517	2517	opera_contig_336549	1625	8	chromosome.Firmicutes
2518	2518	opera_contig_6209	5652	13	chromosome.Proteobacteria
2519	2519	opera_contig_86848	660	26	plasmid.Proteobacteria
2520	2520	opera_contig_126581	506	26	unclassified.unclassified
2524	2524	opera_contig_52555	969	26	plasmid.unclassified
2525	2525	opera_contig_49700	1013	8	chromosome.unclassified
2527	2527	opera_contig_82236	687	27	unclassified.unclassified
2530	2530	opera_contig_60302	869	13	chromosome.unclassified
2531	2531	opera_contig_9528	3966	2	chromosome.Bacteroidetes
2532	2532	opera_contig_82274	687	26	plasmid.Proteobacteria
2535	2535	opera_contig_54226	945	26	plasmid.Proteobacteria
2542	2542	opera_contig_110919	554	23	plasmid.unclassified
2545	2545	opera_contig_65159	818	8	chromosome.unclassified
2548	2548	opera_contig_38213	1254	13	unclassified.unclassified
2549	2549	opera_contig_108306	564	14	chromosome.unclassified
2551	2551	opera_contig_69823	776	23	plasmid.unclassified
2553	2553	opera_contig_338184	30882	8	unclassified.Firmicutes
2554	2554	opera_contig_338624	11384	13	chromosome.Proteobacteria
2559	2559	opera_contig_113010	547	13	unclassified.unclassified
2561	2561	opera_contig_122810	517	26	plasmid.Proteobacteria
2562	2562	opera_contig_124357	513	2	unclassified.unclassified
2564	2564	opera_contig_51305	987	8	chromosome.unclassified
2567	2567	opera_contig_78544	711	2	unclassified.unclassified
2568	2568	opera_contig_73398	748	23	plasmid.unclassified
2576	2576	opera_contig_16905	2473	2	unclassified.unclassified
2577	2577	opera_contig_71808	760	26	unclassified.unclassified
2582	2582	opera_contig_112519	549	23	plasmid.Firmicutes
2583	2583	opera_contig_56400	917	25	unclassified.unclassified
2584	2584	opera_contig_108791	562	19	unclassified.unclassified
2585	2585	opera_contig_50172	1005	1	chromosome.unclassified
2587	2587	opera_contig_20872	2070	19	unclassified.unclassified
2588	2588	opera_contig_55547	928	8	unclassified.Firmicutes
2589	2589	opera_contig_32164	1443	2	chromosome.unclassified
2593	2593	opera_contig_37597	1270	13	unclassified.unclassified
2596	2596	opera_contig_113621	545	2	plasmid.unclassified
2598	2598	opera_contig_66232	808	26	plasmid.Proteobacteria
2601	2601	opera_contig_33593	1393	8	unclassified.Firmicutes
2603	2603	opera_contig_79869	702	13	chromosome.Proteobacteria
2604	2604	opera_contig_337745	8553	8	chromosome.Firmicutes
2608	2608	opera_contig_34489	1362	13	unclassified.Proteobacteria
2611	2611	opera_contig_124572	512	13	chromosome.unclassified
2624	2624	opera_contig_103059	584	13	chromosome.unclassified
2625	2625	opera_contig_37225	1279	26	unclassified.unclassified
2626	2626	opera_contig_99264	600	23	plasmid.Firmicutes
2631	2631	opera_contig_58317	892	22	plasmid.unclassified
2633	2633	opera_contig_92880	629	13	unclassified.unclassified
2639	2639	opera_contig_47648	1048	8	chromosome.unclassified
2640	2640	opera_contig_108488	563	26	plasmid.Proteobacteria
2641	2641	opera_contig_36370	1305	27	plasmid.unclassified
2645	2645	opera_contig_60241	869	8	unclassified.unclassified
2648	2648	opera_contig_73003	751	8	unclassified.unclassified
2649	2649	opera_contig_86777	661	13	chromosome.unclassified
2650	2650	opera_contig_53123	961	13	chromosome.unclassified
2651	2651	opera_contig_126809	505	13	unclassified.Proteobacteria
2660	2660	opera_contig_53254	959	23	plasmid.unclassified
2663	2663	opera_contig_57125	908	26	plasmid.Proteobacteria
2668	2668	opera_contig_32209	1441	2	chromosome.unclassified
2673	2673	opera_contig_53822	951	8	chromosome.unclassified
2675	2675	opera_contig_66522	805	1	unclassified.unclassified
2676	2676	opera_contig_30253	1518	26	unclassified.Proteobacteria
2677	2677	opera_contig_108490	563	26	unclassified.unclassified
2680	2680	opera_contig_82494	686	19	plasmid.unclassified
2684	2684	opera_contig_104514	578	26	plasmid.Proteobacteria
2685	2685	opera_contig_75201	734	23	plasmid.unclassified
2686	2686	opera_contig_38024	1259	2	unclassified.unclassified
2687	2687	opera_contig_335991	4680	8	chromosome.unclassified
2688	2688	opera_contig_63799	831	2	unclassified.unclassified
2694	2694	opera_contig_121600	521	26	plasmid.unclassified
2695	2695	opera_contig_38211	1254	8	chromosome.Firmicutes
2698	2698	opera_contig_94771	620	23	plasmid.unclassified
2700	2700	opera_contig_114660	542	26	plasmid.Proteobacteria
2702	2702	opera_contig_62599	844	23	unclassified.Firmicutes
2704	2704	opera_contig_115985	538	23	plasmid.Firmicutes
2705	2705	opera_contig_80442	699	27	plasmid.unclassified
2706	2706	opera_contig_42857	1142	26	plasmid.Proteobacteria
2707	2707	opera_contig_14335	2822	23	plasmid.Firmicutes
2708	2708	opera_contig_64704	822	2	unclassified.unclassified
2709	2709	opera_contig_87063	659	2	chromosome.Bacteroidetes
2711	2711	opera_contig_124311	513	8	unclassified.unclassified
2712	2712	opera_contig_74207	742	26	unclassified.Proteobacteria
2715	2715	opera_contig_98721	602	2	chromosome.unclassified
2717	2717	opera_contig_75499	732	15	unclassified.unclassified
2718	2718	opera_contig_60372	868	8	unclassified.Firmicutes
2726	2726	opera_contig_117233	534	19	unclassified.unclassified
2727	2727	opera_contig_20067	2139	19	unclassified.Bacteroidetes
2729	2729	opera_contig_114711	542	13	unclassified.unclassified
2730	2730	opera_contig_85135	670	8	unclassified.Firmicutes
2733	2733	opera_contig_35159	1341	2	chromosome.unclassified
2734	2734	opera_contig_61593	854	8	unclassified.unclassified
2737	2737	opera_contig_19816	2161	8	chromosome.Firmicutes
2740	2740	opera_contig_9302	4036	8	chromosome.unclassified
2743	2743	opera_contig_83656	679	8	chromosome.unclassified
2748	2748	opera_contig_340472	12527	2	chromosome.Bacteroidetes
2749	2749	opera_contig_87885	655	2	chromosome.unclassified
2751	2751	opera_contig_28011	1618	26	unclassified.Proteobacteria
2753	2753	opera_contig_78333	712	8	unclassified.Firmicutes
2761	2761	opera_contig_66326	807	26	plasmid.unclassified
2762	2762	opera_contig_103054	584	23	plasmid.Firmicutes
2764	2764	opera_contig_63344	836	25	unclassified.unclassified
2765	2765	opera_contig_79813	703	11	chromosome.unclassified
2767	2767	opera_contig_24485	1811	8	unclassified.Firmicutes
2772	2772	opera_contig_127233	504	26	plasmid.unclassified
2778	2778	opera_contig_854	26288	2	chromosome.Bacteroidetes
2782	2782	opera_contig_61522	855	22	plasmid.unclassified
2788	2788	opera_contig_39017	1233	26	plasmid.Proteobacteria
2793	2793	opera_contig_53950	949	8	chromosome.unclassified
2794	2794	opera_contig_124567	512	13	chromosome.unclassified
2795	2795	opera_contig_84875	672	23	plasmid.Firmicutes
2798	2798	opera_contig_42013	1160	23	plasmid.Firmicutes
2801	2801	opera_contig_16616	2509	8	chromosome.unclassified
2802	2802	opera_contig_109041	561	8	chromosome.Firmicutes
2803	2803	opera_contig_7709	4729	8	chromosome.Firmicutes
2807	2807	opera_contig_16300	2547	2	chromosome.unclassified
2812	2812	opera_contig_336590	1480	8	unclassified.unclassified
2815	2815	opera_contig_62279	847	8	unclassified.unclassified
2817	2817	opera_contig_87903	655	2	unclassified.unclassified
2824	2824	opera_contig_2205	13358	2	chromosome.Bacteroidetes
2834	2834	opera_contig_111884	551	26	plasmid.unclassified
2837	2837	opera_contig_101725	589	23	plasmid.unclassified
2838	2838	opera_contig_336656	1201	8	chromosome.unclassified
2839	2839	opera_contig_15848	2611	13	unclassified.unclassified
2841	2841	opera_contig_339404	625	23	plasmid.unclassified
2845	2845	opera_contig_44307	1113	23	unclassified.Firmicutes
2847	2847	opera_contig_47752	1046	2	chromosome.unclassified
2848	2848	opera_contig_91485	635	13	chromosome.Proteobacteria
2852	2852	opera_contig_115048	541	23	unclassified.unclassified
2854	2854	opera_contig_104436	578	14	unclassified.unclassified
2857	2857	opera_contig_95893	615	26	plasmid.unclassified
2858	2858	opera_contig_59485	878	26	plasmid.Proteobacteria
2862	2862	opera_contig_118606	530	23	plasmid.unclassified
2866	2866	opera_contig_8629	4298	13	chromosome.Proteobacteria
2869	2869	opera_contig_41594	1169	6	unclassified.unclassified
2871	2871	opera_contig_37441	1274	26	plasmid.unclassified
2874	2874	opera_contig_35501	1330	26	unclassified.unclassified
2878	2878	opera_contig_114991	541	27	plasmid.unclassified
2884	2884	opera_contig_4211	7886	2	chromosome.Bacteroidetes
2887	2887	opera_contig_123116	516	12	unclassified.unclassified
2888	2888	opera_contig_50236	1004	26	plasmid.unclassified
2889	2889	opera_contig_31256	1476	8	unclassified.unclassified
2898	2898	opera_contig_41509	1171	26	unclassified.unclassified
2900	2900	opera_contig_13858	2905	2	chromosome.unclassified
2901	2901	opera_contig_335091	49328	1	unclassified.unclassified
2904	2904	opera_contig_97091	609	8	chromosome.Firmicutes
2909	2909	opera_contig_92965	628	23	plasmid.unclassified
2913	2913	opera_contig_73816	745	26	unclassified.Proteobacteria
2915	2915	opera_contig_336453	2302	8	chromosome.Firmicutes
2917	2917	opera_contig_2779	11047	2	chromosome.unclassified
2920	2920	opera_contig_42247	1155	2	chromosome.Bacteroidetes
2922	2922	opera_contig_107553	567	23	plasmid.Firmicutes
2923	2923	opera_contig_62286	847	11	unclassified.unclassified
2926	2926	opera_contig_121353	522	26	plasmid.unclassified
2927	2927	opera_contig_55859	924	14	chromosome.unclassified
2931	2931	opera_contig_59518	878	1	unclassified.unclassified
2932	2932	opera_contig_122138	519	23	plasmid.Firmicutes
2941	2941	opera_contig_118040	531	23	plasmid.unclassified
2945	2945	opera_contig_106235	571	8	chromosome.unclassified
2947	2947	opera_contig_103552	582	26	unclassified.Proteobacteria
2948	2948	opera_contig_17707	2376	8	unclassified.unclassified
2949	2949	opera_contig_8464	4367	8	chromosome.unclassified
2950	2950	opera_contig_5913	6956	1	chromosome.unclassified
2952	2952	opera_contig_63222	837	23	plasmid.Firmicutes
2953	2953	opera_contig_69339	780	2	chromosome.unclassified
2956	2956	opera_contig_75355	733	3	unclassified.unclassified
2959	2959	opera_contig_96561	612	13	unclassified.Proteobacteria
2961	2961	opera_contig_117754	532	26	plasmid.Proteobacteria
2963	2963	opera_contig_67687	795	13	unclassified.Proteobacteria
2965	2965	opera_contig_4313	7742	8	chromosome.Firmicutes
2968	2968	opera_contig_49984	1008	8	unclassified.unclassified
2970	2970	opera_contig_41127	1180	26	unclassified.unclassified
2974	2974	opera_contig_339257	891	26	plasmid.unclassified
2977	2977	opera_contig_52997	963	23	unclassified.Firmicutes
2978	2978	opera_contig_115628	539	26	unclassified.unclassified
2979	2979	opera_contig_102635	586	26	plasmid.unclassified
2980	2980	opera_contig_54499	942	26	plasmid.Proteobacteria
2981	2981	opera_contig_32789	1420	26	plasmid.Proteobacteria
2983	2983	opera_contig_120829	523	2	unclassified.unclassified
2989	2989	opera_contig_102675	586	13	chromosome.unclassified
2992	2992	opera_contig_28192	1608	2	unclassified.unclassified
2994	2994	opera_contig_103698	581	26	unclassified.unclassified
2996	2996	opera_contig_23582	1870	8	unclassified.Firmicutes
2997	2997	opera_contig_10409	3687	2	chromosome.unclassified
3002	3002	opera_contig_336694	1057	8	unclassified.unclassified
3011	3011	opera_contig_61027	861	15	plasmid.unclassified
3012	3012	opera_contig_68715	786	8	unclassified.unclassified
3018	3018	opera_contig_91684	634	1	chromosome.unclassified
3023	3023	opera_contig_90225	642	23	plasmid.Firmicutes
3027	3027	opera_contig_77472	718	2	unclassified.unclassified
3028	3028	opera_contig_87387	657	14	unclassified.unclassified
3033	3033	opera_contig_92960	628	2	plasmid.unclassified
3034	3034	opera_contig_121582	521	23	unclassified.Firmicutes
3035	3035	opera_contig_78171	714	26	unclassified.Proteobacteria
3040	3040	opera_contig_62456	845	8	unclassified.unclassified
3041	3041	opera_contig_125099	510	7	unclassified.unclassified
3043	3043	opera_contig_68079	791	26	plasmid.Proteobacteria
3045	3045	opera_contig_46614	1067	23	unclassified.unclassified
3047	3047	opera_contig_83208	681	6	chromosome.unclassified
3051	3051	opera_contig_110134	557	26	plasmid.unclassified
3053	3053	opera_contig_118803	529	14	plasmid.unclassified
3057	3057	opera_contig_86093	665	26	plasmid.Proteobacteria
3060	3060	opera_contig_63308	836	8	chromosome.Firmicutes
3061	3061	opera_contig_23601	1869	8	chromosome.unclassified
3063	3063	opera_contig_10423	3681	11	unclassified.unclassified
3064	3064	opera_contig_112102	550	23	plasmid.unclassified
3069	3069	opera_contig_338552	1005	26	plasmid.unclassified
3071	3071	opera_contig_89621	645	26	plasmid.Proteobacteria
3072	3072	opera_contig_8352	5492	2	chromosome.unclassified
3073	3073	opera_contig_66197	808	26	unclassified.unclassified
3077	3077	opera_contig_4509	7443	8	chromosome.unclassified
3078	3078	opera_contig_5824	5974	2	chromosome.Bacteroidetes
3083	3083	opera_contig_335378	1192	26	unclassified.unclassified
3084	3084	opera_contig_41462	1172	23	unclassified.Firmicutes
3086	3086	opera_contig_18828	2255	8	chromosome.Firmicutes
3087	3087	opera_contig_11774	3327	8	chromosome.unclassified
3088	3088	opera_contig_54195	946	26	unclassified.unclassified
3090	3090	opera_contig_340116	824	13	chromosome.Proteobacteria
3091	3091	opera_contig_108470	563	25	unclassified.unclassified
3093	3093	opera_contig_6890	5182	8	chromosome.Firmicutes
3094	3094	opera_contig_110562	556	0	chromosome.unclassified
3095	3095	opera_contig_122857	517	14	chromosome.unclassified
3099	3099	opera_contig_2758	34901	2	chromosome.Bacteroidetes
3101	3101	opera_contig_339081	2168	8	chromosome.Firmicutes
3104	3104	opera_contig_103892	580	13	unclassified.unclassified
3107	3107	opera_contig_32203	1441	14	unclassified.unclassified
3108	3108	opera_contig_335971	7756	13	chromosome.Proteobacteria
3109	3109	opera_contig_19362	2203	8	unclassified.unclassified
3110	3110	opera_contig_104930	576	26	plasmid.Proteobacteria
3116	3116	opera_contig_67087	800	11	unclassified.unclassified
3117	3117	opera_contig_61155	859	8	unclassified.unclassified
3118	3118	opera_contig_47677	1048	26	unclassified.Proteobacteria
3122	3122	opera_contig_65957	810	23	plasmid.unclassified
3125	3125	opera_contig_79327	706	26	plasmid.Proteobacteria
3127	3127	opera_contig_94292	622	8	unclassified.unclassified
3131	3131	opera_contig_87628	656	26	plasmid.Proteobacteria
3133	3133	opera_contig_102170	588	5	chromosome.unclassified
3136	3136	opera_contig_47695	1047	26	plasmid.Proteobacteria
3138	3138	opera_contig_53598	954	8	chromosome.unclassified
3140	3140	opera_contig_40947	1184	23	unclassified.unclassified
3141	3141	opera_contig_105216	575	26	plasmid.Proteobacteria
3143	3143	opera_contig_85011	671	10	unclassified.unclassified
3150	3150	opera_contig_97946	605	26	plasmid.unclassified
3152	3152	opera_contig_70167	774	13	chromosome.unclassified
3154	3154	opera_contig_19669	2174	8	unclassified.Firmicutes
3156	3156	opera_contig_35739	1323	8	unclassified.Firmicutes
3158	3158	opera_contig_65804	811	13	chromosome.unclassified
3160	3160	opera_contig_94455	621	26	plasmid.unclassified
3162	3162	opera_contig_87141	659	9	unclassified.unclassified
3166	3166	opera_contig_338469	2891	26	unclassified.unclassified
3167	3167	opera_contig_73281	749	8	unclassified.Firmicutes
3169	3169	opera_contig_48951	1026	23	plasmid.Firmicutes
3170	3170	opera_contig_73355	748	13	chromosome.Proteobacteria
3172	3172	opera_contig_28521	1593	26	unclassified.unclassified
3175	3175	opera_contig_75316	733	26	plasmid.Proteobacteria
3178	3178	opera_contig_89612	645	23	plasmid.Firmicutes
3179	3179	opera_contig_101050	592	16	plasmid.unclassified
3180	3180	opera_contig_27150	1661	8	chromosome.unclassified
3182	3182	opera_contig_123866	514	13	chromosome.unclassified
3183	3183	opera_contig_22269	1963	2	unclassified.unclassified
3185	3185	opera_contig_104011	580	7	unclassified.unclassified
3187	3187	opera_contig_45159	1096	27	unclassified.Spirochaetes
3192	3192	opera_contig_25582	1747	23	plasmid.unclassified
3196	3196	opera_contig_123525	515	26	plasmid.Proteobacteria
3197	3197	opera_contig_37826	1264	26	plasmid.Proteobacteria
3200	3200	opera_contig_11916	3291	2	chromosome.Bacteroidetes
3207	3207	opera_contig_122646	518	23	plasmid.Firmicutes
3208	3208	opera_contig_92304	631	8	unclassified.unclassified
3210	3210	opera_contig_56038	922	23	plasmid.unclassified
3215	3215	opera_contig_14586	2783	13	chromosome.unclassified
3219	3219	opera_contig_43734	1124	13	unclassified.Proteobacteria
3220	3220	opera_contig_113990	544	2	chromosome.unclassified
3221	3221	opera_contig_74512	739	23	unclassified.Firmicutes
3223	3223	opera_contig_11939	3286	8	unclassified.Firmicutes
3227	3227	opera_contig_61427	856	26	plasmid.Proteobacteria
3228	3228	opera_contig_335896	586	13	chromosome.unclassified
3231	3231	opera_contig_22109	1973	26	unclassified.unclassified
3232	3232	opera_contig_54799	937	11	chromosome.unclassified
3233	3233	opera_contig_77287	720	26	unclassified.Proteobacteria
3234	3234	opera_contig_99596	598	26	plasmid.Proteobacteria
3240	3240	opera_contig_47943	1043	26	plasmid.unclassified
3242	3242	opera_contig_106908	569	2	chromosome.unclassified
3246	3246	opera_contig_60338	868	19	unclassified.unclassified
3247	3247	opera_contig_15588	2646	19	plasmid.unclassified
3251	3251	opera_contig_26342	1703	2	chromosome.unclassified
3253	3253	opera_contig_72465	755	23	plasmid.unclassified
3254	3254	opera_contig_11648	3355	8	chromosome.unclassified
3256	3256	opera_contig_49480	1017	26	unclassified.unclassified
3258	3258	opera_contig_114493	543	27	unclassified.unclassified
3261	3261	opera_contig_40637	1191	8	unclassified.unclassified
3264	3264	opera_contig_35548	1329	8	unclassified.Firmicutes
3267	3267	opera_contig_66024	809	8	unclassified.unclassified
3270	3270	opera_contig_41426	1173	26	unclassified.Proteobacteria
3272	3272	opera_contig_37125	1282	26	plasmid.Proteobacteria
3273	3273	opera_contig_121527	521	27	plasmid.unclassified
3277	3277	opera_contig_75783	730	26	plasmid.unclassified
3279	3279	opera_contig_24159	1831	14	unclassified.unclassified
3280	3280	opera_contig_113583	545	14	unclassified.unclassified
3284	3284	opera_contig_127226	504	26	plasmid.Proteobacteria
3286	3286	opera_contig_28578	1590	1	chromosome.unclassified
3287	3287	opera_contig_79114	707	22	unclassified.unclassified
3288	3288	opera_contig_77695	717	23	plasmid.Firmicutes
3290	3290	opera_contig_47608	1049	8	chromosome.Firmicutes
3291	3291	opera_contig_100944	592	8	chromosome.Firmicutes
3293	3293	opera_contig_27460	1645	2	chromosome.unclassified
3294	3294	opera_contig_336367	2948	23	unclassified.Firmicutes
3296	3296	opera_contig_64511	824	8	chromosome.unclassified
3297	3297	opera_contig_10232	3741	13	chromosome.unclassified
3298	3298	opera_contig_42474	1150	2	unclassified.unclassified
3300	3300	opera_contig_66600	805	8	unclassified.unclassified
3301	3301	opera_contig_376	45998	2	chromosome.Bacteroidetes
3303	3303	opera_contig_99880	597	8	unclassified.unclassified
3304	3304	opera_contig_80975	695	13	chromosome.unclassified
3306	3306	opera_contig_41014	2965	19	unclassified.Bacteroidetes
3307	3307	opera_contig_109467	559	22	unclassified.unclassified
3308	3308	opera_contig_338815	25617	8	unclassified.Firmicutes
3311	3311	opera_contig_124527	512	8	unclassified.Firmicutes
3313	3313	opera_contig_87217	658	10	unclassified.unclassified
3314	3314	opera_contig_33873	1383	23	plasmid.unclassified
3319	3319	opera_contig_35362	1335	1	chromosome.unclassified
3320	3320	opera_contig_8064	4562	8	chromosome.Firmicutes
3321	3321	opera_contig_34550	1360	11	chromosome.unclassified
3322	3322	opera_contig_98031	605	26	unclassified.unclassified
3325	3325	opera_contig_101292	591	26	plasmid.Proteobacteria
3326	3326	opera_contig_115941	538	26	plasmid.Proteobacteria
3328	3328	opera_contig_50334	1002	23	plasmid.unclassified
3331	3331	opera_contig_115751	538	26	plasmid.Proteobacteria
3334	3334	opera_contig_1667	16428	2	chromosome.Bacteroidetes
3336	3336	opera_contig_336013	2193	2	chromosome.unclassified
3339	3339	opera_contig_76060	728	13	chromosome.unclassified
3346	3346	opera_contig_68022	792	13	unclassified.Proteobacteria
3349	3349	opera_contig_111576	552	0	unclassified.unclassified
3350	3350	opera_contig_111804	551	6	unclassified.unclassified
3353	3353	opera_contig_35582	1328	13	chromosome.unclassified
3354	3354	opera_contig_19206	2220	14	unclassified.unclassified
3356	3356	opera_contig_118294	531	26	plasmid.unclassified
3357	3357	opera_contig_112810	548	26	unclassified.Proteobacteria
3360	3360	opera_contig_87244	658	13	unclassified.unclassified
3361	3361	opera_contig_59748	875	26	plasmid.unclassified
3364	3364	opera_contig_127393	504	2	unclassified.unclassified
3366	3366	opera_contig_114607	542	2	chromosome.unclassified
3368	3368	opera_contig_128440	501	26	plasmid.unclassified
3370	3370	opera_contig_69018	783	13	unclassified.unclassified
3371	3371	opera_contig_44373	1111	22	unclassified.unclassified
3376	3376	opera_contig_11104	5090	13	chromosome.unclassified
3377	3377	opera_contig_82786	684	8	unclassified.unclassified
3384	3384	opera_contig_19166	2224	14	unclassified.unclassified
3386	3386	opera_contig_64938	820	2	unclassified.unclassified
3387	3387	opera_contig_81409	692	8	unclassified.unclassified
3389	3389	opera_contig_73903	744	8	chromosome.unclassified
3393	3393	opera_contig_111340	553	26	plasmid.Proteobacteria
3394	3394	opera_contig_93087	628	23	plasmid.Firmicutes
3396	3396	opera_contig_13117	3036	2	unclassified.unclassified
3397	3397	opera_contig_71196	765	8	unclassified.unclassified
3402	3402	opera_contig_39171	1229	25	plasmid.unclassified
3404	3404	opera_contig_39780	1213	26	plasmid.Proteobacteria
3405	3405	opera_contig_85836	666	13	chromosome.Proteobacteria
3407	3407	opera_contig_112362	550	23	plasmid.unclassified
3409	3409	opera_contig_56753	912	1	chromosome.unclassified
3410	3410	opera_contig_22825	1923	26	plasmid.unclassified
3412	3412	opera_contig_43281	1133	8	unclassified.unclassified
3416	3416	opera_contig_103605	582	8	chromosome.unclassified
3424	3424	opera_contig_73615	746	8	chromosome.unclassified
3425	3425	opera_contig_31928	1452	8	chromosome.unclassified
3426	3426	opera_contig_105677	573	26	unclassified.unclassified
3428	3428	opera_contig_15234	2695	2	chromosome.unclassified
3429	3429	opera_contig_22742	1929	8	chromosome.unclassified
3431	3431	opera_contig_80276	700	13	unclassified.Proteobacteria
3432	3432	opera_contig_113756	545	2	unclassified.unclassified
3435	3435	opera_contig_37976	1260	23	plasmid.unclassified
3436	3436	opera_contig_43921	1120	8	chromosome.Firmicutes
3437	3437	opera_contig_110897	555	19	plasmid.unclassified
3439	3439	opera_contig_100984	592	26	plasmid.Proteobacteria
3443	3443	opera_contig_90965	638	26	plasmid.Proteobacteria
3444	3444	opera_contig_46697	1066	26	plasmid.unclassified
3445	3445	opera_contig_26736	1681	27	unclassified.unclassified
3451	3451	opera_contig_119973	526	13	chromosome.Proteobacteria
3454	3454	opera_contig_121906	520	23	plasmid.unclassified
3460	3460	opera_contig_19467	2192	8	chromosome.unclassified
3464	3464	opera_contig_111068	554	2	unclassified.Bacteroidetes
3465	3465	opera_contig_92481	631	23	plasmid.unclassified
3469	3469	opera_contig_101614	590	0	unclassified.unclassified
3470	3470	opera_contig_17581	2391	2	chromosome.Bacteroidetes
3471	3471	opera_contig_12246	3219	1	chromosome.unclassified
3472	3472	opera_contig_89268	647	26	plasmid.Proteobacteria
3475	3475	opera_contig_101752	589	14	plasmid.unclassified
3478	3478	opera_contig_22417	2667	23	unclassified.unclassified
3480	3480	opera_contig_47902	1044	23	plasmid.unclassified
3481	3481	opera_contig_62497	845	26	unclassified.unclassified
3482	3482	opera_contig_74057	743	23	unclassified.unclassified
3487	3487	opera_contig_104174	579	23	plasmid.Firmicutes
3492	3492	opera_contig_57756	899	8	chromosome.unclassified
3499	3499	opera_contig_22667	1934	11	chromosome.unclassified
3500	3500	opera_contig_77346	719	2	unclassified.unclassified
3502	3502	opera_contig_83525	679	2	unclassified.unclassified
3506	3506	opera_contig_57828	898	16	unclassified.unclassified
3507	3507	opera_contig_37619	1269	8	chromosome.Firmicutes
3509	3509	opera_contig_61809	852	8	chromosome.unclassified
3510	3510	opera_contig_34463	1363	13	unclassified.Proteobacteria
3511	3511	opera_contig_114205	543	26	unclassified.Proteobacteria
3513	3513	opera_contig_107513	567	23	plasmid.unclassified
3514	3514	opera_contig_111000	554	13	chromosome.unclassified
3518	3518	opera_contig_36620	1297	6	unclassified.unclassified
3519	3519	opera_contig_83952	677	23	plasmid.unclassified
3525	3525	opera_contig_10915	3533	14	unclassified.unclassified
3527	3527	opera_contig_45727	1084	8	unclassified.unclassified
3528	3528	opera_contig_78465	711	13	chromosome.Proteobacteria
3532	3532	opera_contig_128145	501	23	unclassified.unclassified
3535	3535	opera_contig_57201	907	14	chromosome.unclassified
3536	3536	opera_contig_46058	1078	2	unclassified.unclassified
3539	3539	opera_contig_66292	807	26	plasmid.Proteobacteria
3541	3541	opera_contig_6849	5205	2	chromosome.Bacteroidetes
3543	3543	opera_contig_41266	1177	19	chromosome.unclassified
3544	3544	opera_contig_1934	14798	8	chromosome.Firmicutes
3545	3545	opera_contig_45850	1082	2	chromosome.unclassified
3548	3548	opera_contig_80630	697	13	unclassified.unclassified
3552	3552	opera_contig_54765	938	26	unclassified.Proteobacteria
3553	3553	opera_contig_21059	2054	8	chromosome.Firmicutes
3554	3554	opera_contig_124361	513	13	chromosome.Proteobacteria
3557	3557	opera_contig_22074	1976	25	unclassified.unclassified
3560	3560	opera_contig_72656	753	2	unclassified.unclassified
3563	3563	opera_contig_19974	2258	23	plasmid.Firmicutes
3565	3565	opera_contig_72959	751	19	unclassified.Bacteroidetes
3568	3568	opera_contig_99062	600	26	unclassified.Proteobacteria
3570	3570	opera_contig_47079	1059	26	plasmid.unclassified
3573	3573	opera_contig_27663	1635	8	chromosome.unclassified
3575	3575	opera_contig_73879	744	2	unclassified.unclassified
3576	3576	opera_contig_82896	683	13	unclassified.Proteobacteria
3577	3577	opera_contig_8126	4528	8	chromosome.Firmicutes
3580	3580	opera_contig_124284	513	2	unclassified.unclassified
3582	3582	opera_contig_93588	625	19	unclassified.unclassified
3583	3583	opera_contig_50311	1002	26	plasmid.unclassified
3584	3584	opera_contig_9368	4058	23	plasmid.Firmicutes
3587	3587	opera_contig_122347	519	27	unclassified.unclassified
3588	3588	opera_contig_61887	851	23	unclassified.Firmicutes
3590	3590	opera_contig_12771	3107	26	unclassified.unclassified
3597	3597	opera_contig_9030	4131	8	chromosome.Firmicutes
3598	3598	opera_contig_124583	512	26	plasmid.unclassified
3602	3602	opera_contig_107800	566	23	plasmid.Firmicutes
3606	3606	opera_contig_32952	1414	23	plasmid.Firmicutes
3610	3610	opera_contig_24320	1821	8	unclassified.Firmicutes
3612	3612	opera_contig_116610	536	8	chromosome.unclassified
3613	3613	opera_contig_2872	10799	2	chromosome.unclassified
3619	3619	opera_contig_10100	3782	23	plasmid.unclassified
3623	3623	opera_contig_65087	818	23	plasmid.Firmicutes
3624	3624	opera_contig_86248	664	13	unclassified.Proteobacteria
3625	3625	opera_contig_116282	537	16	unclassified.unclassified
3626	3626	opera_contig_21269	2038	23	unclassified.unclassified
3628	3628	opera_contig_43298	1132	2	chromosome.unclassified
3629	3629	opera_contig_117128	534	25	unclassified.unclassified
3631	3631	opera_contig_30622	1501	2	chromosome.unclassified
3636	3636	opera_contig_96890	610	8	chromosome.unclassified
3646	3646	opera_contig_28222	1606	14	unclassified.unclassified
3647	3647	opera_contig_42517	1149	26	plasmid.unclassified
3648	3648	opera_contig_6843	5208	1	chromosome.Actinobacteria
3649	3649	opera_contig_294	54883	8	chromosome.Firmicutes
3652	3652	opera_contig_69102	782	23	unclassified.Firmicutes
3654	3654	opera_contig_88657	651	23	unclassified.Firmicutes
3656	3656	opera_contig_35718	1324	23	plasmid.unclassified
3664	3664	opera_contig_108384	563	27	plasmid.Spirochaetes
3665	3665	opera_contig_7630	4774	8	chromosome.Firmicutes
3668	3668	opera_contig_120581	524	26	unclassified.unclassified
3669	3669	opera_contig_42031	1160	23	plasmid.Firmicutes
3670	3670	opera_contig_23967	2911	23	plasmid.Firmicutes
3674	3674	opera_contig_18352	2302	2	unclassified.unclassified
3676	3676	opera_contig_43189	1135	8	chromosome.Firmicutes
3678	3678	opera_contig_78878	709	8	chromosome.unclassified
3680	3680	opera_contig_107682	566	23	plasmid.Firmicutes
3681	3681	opera_contig_101905	589	26	plasmid.Proteobacteria
3683	3683	opera_contig_58758	887	26	plasmid.unclassified
3685	3685	opera_contig_43319	1132	26	plasmid.Proteobacteria
3687	3687	opera_contig_81068	695	26	plasmid.Proteobacteria
3690	3690	opera_contig_78812	709	26	plasmid.Proteobacteria
3694	3694	opera_contig_102808	585	11	chromosome.unclassified
3696	3696	opera_contig_67689	795	19	plasmid.unclassified
3698	3698	opera_contig_54108	947	25	plasmid.unclassified
3703	3703	opera_contig_62844	841	2	chromosome.unclassified
3714	3714	opera_contig_62306	847	26	unclassified.Proteobacteria
3718	3718	opera_contig_43110	1136	2	chromosome.unclassified
3721	3721	opera_contig_64373	825	23	plasmid.Firmicutes
3722	3722	opera_contig_37172	1281	26	unclassified.unclassified
3726	3726	opera_contig_124021	514	26	plasmid.unclassified
3727	3727	opera_contig_74355	740	8	chromosome.unclassified
3728	3728	opera_contig_123387	516	23	plasmid.Firmicutes
3732	3732	opera_contig_62258	847	23	unclassified.unclassified
3734	3734	opera_contig_66318	807	26	plasmid.Proteobacteria
3740	3740	opera_contig_72796	752	13	unclassified.Proteobacteria
3742	3742	opera_contig_29349	1555	26	unclassified.unclassified
3743	3743	opera_contig_88575	651	23	unclassified.Firmicutes
3744	3744	opera_contig_6719	5286	16	chromosome.unclassified
3747	3747	opera_contig_46167	1076	26	plasmid.unclassified
3750	3750	opera_contig_56125	921	13	unclassified.unclassified
3751	3751	opera_contig_26268	1707	26	plasmid.Proteobacteria
3754	3754	opera_contig_25915	1727	26	unclassified.unclassified
3756	3756	opera_contig_50801	995	8	unclassified.Firmicutes
3757	3757	opera_contig_339534	511	25	plasmid.unclassified
3761	3761	opera_contig_78589	711	23	unclassified.Firmicutes
3766	3766	opera_contig_23621	1878	13	chromosome.unclassified
3769	3769	opera_contig_110598	556	13	chromosome.unclassified
3770	3770	opera_contig_124971	511	26	plasmid.unclassified
3773	3773	opera_contig_78283	713	19	plasmid.unclassified
3775	3775	opera_contig_59029	884	23	plasmid.unclassified
3776	3776	opera_contig_97062	609	26	plasmid.Proteobacteria
3777	3777	opera_contig_89569	646	26	unclassified.unclassified
3779	3779	opera_contig_108686	562	26	plasmid.Proteobacteria
3787	3787	opera_contig_116460	536	23	unclassified.unclassified
3792	3792	opera_contig_77283	720	8	plasmid.unclassified
3795	3795	opera_contig_113985	544	26	unclassified.unclassified
3797	3797	opera_contig_112413	549	2	chromosome.unclassified
3798	3798	opera_contig_71603	762	13	chromosome.Proteobacteria
3799	3799	opera_contig_41261	1177	8	chromosome.unclassified
3802	3802	opera_contig_1707	16128	8	chromosome.Firmicutes
3803	3803	opera_contig_5379	6398	2	chromosome.unclassified
3804	3804	opera_contig_29094	1567	13	unclassified.Proteobacteria
3806	3806	opera_contig_21016	2057	1	chromosome.unclassified
3809	3809	opera_contig_90503	640	23	plasmid.unclassified
3810	3810	opera_contig_55057	934	2	chromosome.unclassified
3814	3814	opera_contig_3224	9740	8	chromosome.Firmicutes
3819	3819	opera_contig_55980	923	8	unclassified.unclassified
3823	3823	opera_contig_119105	528	26	plasmid.unclassified
3824	3824	opera_contig_78856	709	23	unclassified.Firmicutes
3825	3825	opera_contig_50036	1007	8	unclassified.unclassified
3826	3826	opera_contig_42717	1145	8	unclassified.Firmicutes
3832	3832	opera_contig_79867	702	2	unclassified.unclassified
3834	3834	opera_contig_8199	4491	2	chromosome.unclassified
3835	3835	opera_contig_54188	946	26	plasmid.unclassified
3836	3836	opera_contig_5631	7071	8	chromosome.Firmicutes
3837	3837	opera_contig_3696	11265	13	chromosome.unclassified
3839	3839	opera_contig_14392	2812	2	unclassified.unclassified
3840	3840	opera_contig_94934	619	23	plasmid.Firmicutes
3841	3841	opera_contig_119638	527	23	plasmid.Firmicutes
3842	3842	opera_contig_61994	850	23	plasmid.Firmicutes
3845	3845	opera_contig_109422	560	27	unclassified.unclassified
3846	3846	opera_contig_101596	590	1	unclassified.unclassified
3849	3849	opera_contig_69080	782	26	plasmid.unclassified
3851	3851	opera_contig_98825	601	21	unclassified.unclassified
3853	3853	opera_contig_100767	593	23	unclassified.unclassified
3858	3858	opera_contig_26765	1679	8	chromosome.Firmicutes
3861	3861	opera_contig_65627	813	2	unclassified.unclassified
3865	3865	opera_contig_41502	1171	4	chromosome.unclassified
3868	3868	opera_contig_100080	596	8	unclassified.unclassified
3869	3869	opera_contig_99943	597	13	unclassified.Proteobacteria
3871	3871	opera_contig_38824	1238	23	plasmid.Firmicutes
3872	3872	opera_contig_69825	776	8	chromosome.unclassified
3874	3874	opera_contig_76462	725	8	chromosome.unclassified
3877	3877	opera_contig_35877	1319	8	unclassified.unclassified
3878	3878	opera_contig_23993	1843	19	plasmid.unclassified
3879	3879	opera_contig_35406	1333	19	plasmid.unclassified
3881	3881	opera_contig_127320	504	23	unclassified.Firmicutes
3884	3884	opera_contig_80509	698	23	plasmid.unclassified
3885	3885	opera_contig_96233	613	26	plasmid.Proteobacteria
3891	3891	opera_contig_69809	776	8	unclassified.unclassified
3892	3892	opera_contig_62785	842	1	chromosome.unclassified
3893	3893	opera_contig_41108	1180	13	chromosome.Proteobacteria
3895	3895	opera_contig_115232	540	8	unclassified.unclassified
3896	3896	opera_contig_73420	747	7	unclassified.unclassified
3899	3899	opera_contig_61014	861	13	chromosome.Proteobacteria
3906	3906	opera_contig_61763	853	2	unclassified.unclassified
3907	3907	opera_contig_50852	994	26	unclassified.Proteobacteria
3908	3908	opera_contig_64296	826	8	unclassified.unclassified
3909	3909	opera_contig_100967	592	13	chromosome.unclassified
3910	3910	opera_contig_88798	650	13	plasmid.unclassified
3912	3912	opera_contig_12439	3179	1	chromosome.unclassified
3913	3913	opera_contig_337856	3524	23	unclassified.unclassified
3916	3916	opera_contig_337	49647	2	chromosome.Bacteroidetes
3917	3917	opera_contig_91968	633	19	unclassified.Bacteroidetes
3918	3918	opera_contig_90791	639	23	unclassified.Firmicutes
3919	3919	opera_contig_75505	732	26	unclassified.Proteobacteria
3920	3920	opera_contig_50446	1000	8	unclassified.unclassified
3925	3925	opera_contig_82602	685	8	unclassified.unclassified
3928	3928	opera_contig_72333	756	23	plasmid.unclassified
3929	3929	opera_contig_100882	593	13	chromosome.Proteobacteria
3930	3930	opera_contig_69591	778	13	unclassified.unclassified
3931	3931	opera_contig_116237	537	23	plasmid.unclassified
3932	3932	opera_contig_70801	768	1	chromosome.unclassified
3933	3933	opera_contig_114304	543	23	plasmid.unclassified
3939	3939	opera_contig_80079	701	23	unclassified.Firmicutes
3941	3941	opera_contig_316	51041	2	chromosome.Bacteroidetes
3942	3942	opera_contig_50024	1007	1	unclassified.unclassified
3944	3944	opera_contig_27196	1710	26	unclassified.Proteobacteria
3948	3948	opera_contig_31475	1468	26	unclassified.Proteobacteria
3949	3949	opera_contig_40522	1194	8	chromosome.unclassified
3951	3951	opera_contig_74678	738	26	unclassified.Proteobacteria
3957	3957	opera_contig_127828	502	8	chromosome.Firmicutes
3960	3960	opera_contig_989	24802	8	chromosome.Firmicutes
3966	3966	opera_contig_84787	672	23	plasmid.Firmicutes
3970	3970	opera_contig_115296	540	22	plasmid.unclassified
3971	3971	opera_contig_109066	561	26	plasmid.Proteobacteria
3976	3976	opera_contig_70256	773	26	plasmid.Proteobacteria
3979	3979	opera_contig_94596	621	1	unclassified.unclassified
3980	3980	opera_contig_112272	550	23	plasmid.Firmicutes
3981	3981	opera_contig_82017	689	8	unclassified.Firmicutes
3987	3987	opera_contig_19138	2226	2	unclassified.Bacteroidetes
3989	3989	opera_contig_91676	634	26	plasmid.Proteobacteria
3991	3991	opera_contig_98339	603	2	chromosome.Bacteroidetes
3993	3993	opera_contig_2895	12427	8	chromosome.Firmicutes
3997	3997	opera_contig_115194	540	8	unclassified.unclassified
4003	4003	opera_contig_106359	571	2	unclassified.unclassified
4004	4004	opera_contig_94740	620	11	chromosome.unclassified
4008	4008	opera_contig_37432	1274	19	unclassified.unclassified
4010	4010	opera_contig_88008	654	26	plasmid.Proteobacteria
4011	4011	opera_contig_3619	10834	8	chromosome.Firmicutes
4015	4015	opera_contig_32704	1422	23	plasmid.Firmicutes
4017	4017	opera_contig_55727	926	13	chromosome.unclassified
4019	4019	opera_contig_32532	1429	13	chromosome.unclassified
4022	4022	opera_contig_38513	1245	13	chromosome.Proteobacteria
4023	4023	opera_contig_78729	710	8	unclassified.Firmicutes
4024	4024	opera_contig_10298	3719	8	chromosome.unclassified
4025	4025	opera_contig_46338	1072	26	unclassified.Proteobacteria
4033	4033	opera_contig_337208	625	13	chromosome.unclassified
4034	4034	opera_contig_115884	538	23	plasmid.unclassified
4037	4037	opera_contig_123298	516	23	unclassified.unclassified
4038	4038	opera_contig_57887	898	14	chromosome.unclassified
4040	4040	opera_contig_18064	2336	8	unclassified.unclassified
4041	4041	opera_contig_73546	747	2	chromosome.unclassified
4042	4042	opera_contig_90160	642	8	plasmid.unclassified
4043	4043	opera_contig_16476	2525	8	chromosome.unclassified
4047	4047	opera_contig_31128	1481	26	plasmid.unclassified
4051	4051	opera_contig_91649	635	8	unclassified.unclassified
4054	4054	opera_contig_123583	515	26	plasmid.Proteobacteria
4057	4057	opera_contig_9805	3880	13	unclassified.Proteobacteria
4058	4058	opera_contig_73385	748	23	plasmid.Firmicutes
4059	4059	opera_contig_61044	860	8	chromosome.unclassified
4064	4064	opera_contig_335090	46608	1	chromosome.Actinobacteria
4070	4070	opera_contig_63445	835	2	chromosome.Bacteroidetes
4071	4071	opera_contig_1741	17007	1	plasmid.unclassified
4073	4073	opera_contig_336167	7747	8	chromosome.Firmicutes
4075	4075	opera_contig_92996	628	26	plasmid.Proteobacteria
4076	4076	opera_contig_18133	2328	8	unclassified.unclassified
4077	4077	opera_contig_111763	551	8	chromosome.unclassified
4078	4078	opera_contig_15149	2705	11	chromosome.unclassified
4079	4079	opera_contig_122990	517	27	plasmid.Spirochaetes
4080	4080	opera_contig_10914	3533	8	chromosome.unclassified
4082	4082	opera_contig_95747	615	1	plasmid.unclassified
4084	4084	opera_contig_68360	789	14	unclassified.unclassified
4089	4089	opera_contig_58435	891	26	plasmid.unclassified
4090	4090	opera_contig_52753	966	1	unclassified.unclassified
4092	4092	opera_contig_110710	555	26	unclassified.unclassified
4093	4093	opera_contig_117348	534	23	plasmid.unclassified
4094	4094	opera_contig_85753	667	11	chromosome.unclassified
4104	4104	opera_contig_78969	708	19	unclassified.unclassified
4105	4105	opera_contig_69229	781	8	unclassified.unclassified
4106	4106	opera_contig_117045	535	23	plasmid.unclassified
4107	4107	opera_contig_339294	780	13	unclassified.Proteobacteria
4109	4109	opera_contig_95429	617	13	unclassified.Proteobacteria
4112	4112	opera_contig_31545	1465	13	chromosome.unclassified
4118	4118	opera_contig_58846	886	26	unclassified.Proteobacteria
4119	4119	opera_contig_83137	682	13	chromosome.unclassified
4120	4120	opera_contig_55438	929	23	plasmid.unclassified
4124	4124	opera_contig_50132	1005	23	plasmid.unclassified
4128	4128	opera_contig_64233	827	2	unclassified.unclassified
4132	4132	opera_contig_60868	862	21	plasmid.unclassified
4133	4133	opera_contig_39167	1229	26	plasmid.Proteobacteria
4134	4134	opera_contig_127994	502	2	unclassified.unclassified
4136	4136	opera_contig_50055	1007	23	unclassified.Firmicutes
4137	4137	opera_contig_67362	798	5	unclassified.unclassified
4139	4139	opera_contig_61059	860	2	unclassified.unclassified
4141	4141	opera_contig_126587	506	23	unclassified.Firmicutes
4142	4142	opera_contig_1147	21587	8	unclassified.unclassified
4143	4143	opera_contig_84790	672	6	unclassified.unclassified
4145	4145	opera_contig_75443	732	27	plasmid.unclassified
4146	4146	opera_contig_69376	780	25	unclassified.unclassified
4154	4154	opera_contig_46660	1066	13	unclassified.Proteobacteria
4155	4155	opera_contig_102759	585	26	plasmid.unclassified
4156	4156	opera_contig_43662	1125	14	unclassified.unclassified
4158	4158	opera_contig_89679	645	23	plasmid.Firmicutes
4162	4162	opera_contig_108104	564	26	plasmid.unclassified
4163	4163	opera_contig_37490	1272	1	unclassified.unclassified
4165	4165	opera_contig_97040	609	27	unclassified.unclassified
4167	4167	opera_contig_31673	1461	8	unclassified.unclassified
4170	4170	opera_contig_4466	7527	2	chromosome.Bacteroidetes
4177	4177	opera_contig_111841	551	23	plasmid.unclassified
4183	4183	opera_contig_46112	1077	23	plasmid.Firmicutes
4184	4184	opera_contig_127097	504	23	plasmid.Firmicutes
4185	4185	opera_contig_102413	587	19	unclassified.unclassified
4190	4190	opera_contig_35049	1432	26	plasmid.Proteobacteria
4191	4191	opera_contig_76961	722	23	unclassified.Firmicutes
4192	4192	opera_contig_69998	775	2	chromosome.unclassified
4193	4193	opera_contig_38967	1234	26	unclassified.unclassified
4195	4195	opera_contig_75696	731	13	unclassified.Proteobacteria
4197	4197	opera_contig_52728	966	23	plasmid.Firmicutes
4202	4202	opera_contig_120945	523	26	plasmid.unclassified
4206	4206	opera_contig_98107	604	9	unclassified.unclassified
4207	4207	opera_contig_56115	921	26	unclassified.unclassified
4210	4210	opera_contig_126117	507	11	unclassified.unclassified
4214	4214	opera_contig_22224	1966	2	unclassified.unclassified
4218	4218	opera_contig_12164	3237	8	chromosome.unclassified
4220	4220	opera_contig_18922	2246	8	chromosome.unclassified
4221	4221	opera_contig_90034	643	25	plasmid.unclassified
4223	4223	opera_contig_17447	2406	23	plasmid.unclassified
4227	4227	opera_contig_8681	4281	2	unclassified.Bacteroidetes
4229	4229	opera_contig_45412	1091	8	unclassified.unclassified
4230	4230	opera_contig_82375	687	2	unclassified.unclassified
4232	4232	opera_contig_30188	1520	8	unclassified.unclassified
4233	4233	opera_contig_70282	773	2	unclassified.unclassified
4239	4239	opera_contig_3364	9491	8	chromosome.Firmicutes
4241	4241	opera_contig_3024	11540	8	chromosome.Firmicutes
4246	4246	opera_contig_9452	3989	26	unclassified.unclassified
4250	4250	opera_contig_27138	1661	2	unclassified.unclassified
4252	4252	opera_contig_78342	712	11	chromosome.unclassified
4254	4254	opera_contig_116863	535	23	plasmid.unclassified
4255	4255	opera_contig_39919	1209	13	unclassified.Proteobacteria
4258	4258	opera_contig_60906	862	1	unclassified.unclassified
4259	4259	opera_contig_7032	5213	8	chromosome.unclassified
4263	4263	opera_contig_127439	503	2	chromosome.unclassified
4265	4265	opera_contig_18470	2291	5	chromosome.unclassified
4270	4270	opera_contig_69697	777	23	plasmid.unclassified
4272	4272	opera_contig_74232	741	8	unclassified.Firmicutes
4274	4274	opera_contig_102861	585	2	unclassified.unclassified
4277	4277	opera_contig_94283	622	23	unclassified.unclassified
4279	4279	opera_contig_21693	2028	8	chromosome.unclassified
4283	4283	opera_contig_19881	2156	1	chromosome.Actinobacteria
4284	4284	opera_contig_39150	1229	26	plasmid.Proteobacteria
4287	4287	opera_contig_40049	1206	26	unclassified.unclassified
4290	4290	opera_contig_92220	632	2	unclassified.unclassified
4291	4291	opera_contig_86263	664	19	unclassified.unclassified
4295	4295	opera_contig_62179	848	26	plasmid.unclassified
4296	4296	opera_contig_339240	940	26	unclassified.Proteobacteria
4297	4297	opera_contig_51669	982	1	chromosome.unclassified
4299	4299	opera_contig_47891	1044	13	chromosome.unclassified
4303	4303	opera_contig_38286	1251	14	unclassified.unclassified
4304	4304	opera_contig_54311	944	1	unclassified.unclassified
4306	4306	opera_contig_44360	1112	22	unclassified.unclassified
4307	4307	opera_contig_36615	1297	26	plasmid.Proteobacteria
4312	4312	opera_contig_95520	616	23	plasmid.unclassified
4314	4314	opera_contig_92478	631	6	unclassified.unclassified
4316	4316	opera_contig_30347	1513	26	plasmid.Proteobacteria
4318	4318	opera_contig_113888	544	13	unclassified.unclassified
4319	4319	opera_contig_61651	854	25	plasmid.unclassified
4321	4321	opera_contig_68640	786	26	plasmid.Proteobacteria
4322	4322	opera_contig_345	48968	13	unclassified.unclassified
4324	4324	opera_contig_20535	2100	8	chromosome.unclassified
4328	4328	opera_contig_85561	668	8	chromosome.unclassified
4329	4329	opera_contig_51537	984	8	unclassified.unclassified
4330	4330	opera_contig_18532	2285	26	unclassified.Proteobacteria
4331	4331	opera_contig_46690	1066	8	chromosome.unclassified
4335	4335	opera_contig_71477	763	23	plasmid.Firmicutes
4336	4336	opera_contig_100264	595	23	plasmid.unclassified
4337	4337	opera_contig_109249	560	23	plasmid.Firmicutes
4338	4338	opera_contig_123801	514	26	unclassified.unclassified
4339	4339	opera_contig_8354	4418	8	unclassified.unclassified
4340	4340	opera_contig_69453	779	8	chromosome.unclassified
4341	4341	opera_contig_62020	850	8	unclassified.Firmicutes
4342	4342	opera_contig_74177	742	23	plasmid.Firmicutes
4343	4343	opera_contig_65838	811	26	unclassified.unclassified
4345	4345	opera_contig_72322	756	23	plasmid.Firmicutes
4349	4349	opera_contig_115631	539	8	unclassified.unclassified
4353	4353	opera_contig_44281	1113	26	plasmid.Proteobacteria
4355	4355	opera_contig_20076	2138	23	plasmid.Firmicutes
4358	4358	opera_contig_121758	520	13	chromosome.unclassified
4366	4366	opera_contig_112160	550	26	plasmid.unclassified
4369	4369	opera_contig_72471	755	26	plasmid.Proteobacteria
4373	4373	opera_contig_75782	730	8	unclassified.Firmicutes
4378	4378	opera_contig_106312	571	8	chromosome.Firmicutes
4381	4381	opera_contig_335625	19572	23	unclassified.Firmicutes
4383	4383	opera_contig_83114	682	27	unclassified.unclassified
4384	4384	opera_contig_44499	1109	26	plasmid.Proteobacteria
4385	4385	opera_contig_79192	707	13	unclassified.Proteobacteria
4387	4387	opera_contig_63605	833	23	plasmid.unclassified
4390	4390	opera_contig_78433	712	8	chromosome.unclassified
4392	4392	opera_contig_41733	1166	23	plasmid.unclassified
4393	4393	opera_contig_14095	2861	23	unclassified.unclassified
4395	4395	opera_contig_100181	596	2	unclassified.unclassified
4397	4397	opera_contig_90751	639	26	unclassified.Proteobacteria
4405	4405	opera_contig_52791	966	23	unclassified.Firmicutes
4407	4407	opera_contig_38296	1251	8	chromosome.Firmicutes
4411	4411	opera_contig_66985	801	23	unclassified.Firmicutes
4412	4412	opera_contig_100356	595	26	plasmid.unclassified
4413	4413	opera_contig_114389	543	8	unclassified.unclassified
4414	4414	opera_contig_103551	582	2	unclassified.unclassified
4417	4417	opera_contig_75780	730	27	plasmid.unclassified
4420	4420	opera_contig_337847	3970	8	chromosome.Firmicutes
4425	4425	opera_contig_61176	859	2	unclassified.unclassified
4426	4426	opera_contig_81439	692	23	plasmid.unclassified
4427	4427	opera_contig_50206	1004	8	chromosome.unclassified
4428	4428	opera_contig_119103	528	26	plasmid.unclassified
4429	4429	opera_contig_9634	3932	8	chromosome.unclassified
4431	4431	opera_contig_80758	697	13	chromosome.unclassified
4434	4434	opera_contig_59669	876	8	unclassified.unclassified
4435	4435	opera_contig_20856	2072	26	unclassified.Proteobacteria
4437	4437	opera_contig_84925	671	26	plasmid.unclassified
4439	4439	opera_contig_123445	515	27	unclassified.unclassified
4440	4440	opera_contig_37318	1277	13	chromosome.unclassified
4441	4441	opera_contig_50095	1006	23	plasmid.unclassified
4442	4442	opera_contig_123727	514	8	unclassified.Firmicutes
4445	4445	opera_contig_111510	552	26	plasmid.unclassified
4446	4446	opera_contig_127324	504	26	unclassified.Proteobacteria
4448	4448	opera_contig_52466	970	8	unclassified.unclassified
4449	4449	opera_contig_6391	17838	2	chromosome.Bacteroidetes
4452	4452	opera_contig_15995	2590	13	unclassified.unclassified
4453	4453	opera_contig_73030	750	18	plasmid.unclassified
4460	4460	opera_contig_80448	699	23	plasmid.unclassified
4462	4462	opera_contig_105652	573	8	unclassified.Firmicutes
4463	4463	opera_contig_6067	5766	8	chromosome.Firmicutes
4464	4464	opera_contig_59755	875	26	plasmid.unclassified
4465	4465	opera_contig_31382	1472	23	plasmid.Firmicutes
4472	4472	opera_contig_82233	687	23	plasmid.Firmicutes
4474	4474	opera_contig_97780	606	8	unclassified.unclassified
4476	4476	opera_contig_10493	3658	2	unclassified.Bacteroidetes
4479	4479	opera_contig_111133	554	2	unclassified.unclassified
4480	4480	opera_contig_35993	1780	23	unclassified.unclassified
4482	4482	opera_contig_77074	721	8	unclassified.unclassified
4484	4484	opera_contig_107114	568	19	plasmid.unclassified
4486	4486	opera_contig_45004	1099	14	unclassified.unclassified
4488	4488	opera_contig_27383	1649	2	unclassified.unclassified
4495	4495	opera_contig_102390	587	2	unclassified.unclassified
4498	4498	opera_contig_74795	737	2	chromosome.unclassified
4502	4502	opera_contig_75379	733	8	chromosome.unclassified
4507	4507	opera_contig_117207	534	26	unclassified.Proteobacteria
4514	4514	opera_contig_98660	602	26	plasmid.unclassified
4516	4516	opera_contig_9071	4114	8	chromosome.unclassified
4528	4528	opera_contig_47433	1052	2	chromosome.Bacteroidetes
4530	4530	opera_contig_335706	10249	2	unclassified.Bacteroidetes
4531	4531	opera_contig_89038	648	2	unclassified.unclassified
4532	4532	opera_contig_338022	883	2	chromosome.unclassified
4533	4533	opera_contig_21070	2053	8	unclassified.unclassified
4535	4535	opera_contig_9140	4092	26	unclassified.Proteobacteria
4536	4536	opera_contig_18323	2306	2	unclassified.Bacteroidetes
4541	4541	opera_contig_46205	1075	18	unclassified.unclassified
4542	4542	opera_contig_95802	615	23	plasmid.unclassified
4545	4545	opera_contig_28946	1573	23	unclassified.unclassified
4548	4548	opera_contig_49900	1009	27	plasmid.unclassified
4549	4549	opera_contig_76613	724	8	chromosome.unclassified
4550	4550	opera_contig_101460	590	26	plasmid.Proteobacteria
4551	4551	opera_contig_20174	2130	19	unclassified.unclassified
4552	4552	opera_contig_61066	860	14	chromosome.unclassified
4554	4554	opera_contig_69500	779	14	unclassified.unclassified
4556	4556	opera_contig_121760	520	2	chromosome.unclassified
4557	4557	opera_contig_111104	554	26	plasmid.Proteobacteria
4559	4559	opera_contig_58391	891	21	plasmid.unclassified
4561	4561	opera_contig_335671	10252	2	chromosome.Bacteroidetes
4563	4563	opera_contig_339784	596	26	plasmid.Proteobacteria
4567	4567	opera_contig_63230	837	2	chromosome.unclassified
4568	4568	opera_contig_67410	797	8	chromosome.Firmicutes
4570	4570	opera_contig_11467	3404	2	unclassified.unclassified
4572	4572	opera_contig_7015	5109	13	chromosome.unclassified
4573	4573	opera_contig_81563	691	16	plasmid.unclassified
4577	4577	opera_contig_35485	1331	2	chromosome.unclassified
4579	4579	opera_contig_103298	583	23	plasmid.Firmicutes
4584	4584	opera_contig_41227	1178	1	unclassified.unclassified
4592	4592	opera_contig_47049	1059	23	plasmid.Firmicutes
4596	4596	opera_contig_109187	560	26	unclassified.Proteobacteria
4599	4599	opera_contig_49423	1018	8	chromosome.unclassified
4602	4602	opera_contig_6952	9623	2	chromosome.unclassified
4603	4603	opera_contig_44982	1099	2	chromosome.unclassified
4608	4608	opera_contig_53225	960	13	unclassified.unclassified
4611	4611	opera_contig_93343	627	2	chromosome.unclassified
4613	4613	opera_contig_16629	2508	23	plasmid.unclassified
4614	4614	opera_contig_336837	632	27	plasmid.Spirochaetes
4617	4617	opera_contig_55680	926	2	unclassified.unclassified
4619	4619	opera_contig_93359	626	12	chromosome.unclassified
4620	4620	opera_contig_59484	878	23	plasmid.Firmicutes
4621	4621	opera_contig_80172	700	19	plasmid.unclassified
4623	4623	opera_contig_22283	1962	8	chromosome.Firmicutes
4627	4627	opera_contig_116532	536	26	plasmid.Proteobacteria
4632	4632	opera_contig_13723	2927	2	chromosome.Bacteroidetes
4633	4633	opera_contig_32362	1436	8	chromosome.Firmicutes
4636	4636	opera_contig_40943	1184	1	unclassified.unclassified
4641	4641	opera_contig_54828	937	26	plasmid.unclassified
4643	4643	opera_contig_337653	552	21	plasmid.unclassified
4644	4644	opera_contig_51551	984	2	chromosome.unclassified
4645	4645	opera_contig_91713	634	26	plasmid.Proteobacteria
4646	4646	opera_contig_23954	1846	26	unclassified.Proteobacteria
4651	4651	opera_contig_85729	667	12	unclassified.unclassified
4656	4656	opera_contig_17273	2426	8	chromosome.Firmicutes
4661	4661	opera_contig_114352	543	8	chromosome.unclassified
4662	4662	opera_contig_118826	529	26	plasmid.unclassified
4663	4663	opera_contig_118567	530	19	plasmid.unclassified
4665	4665	opera_contig_8375	4408	23	unclassified.Firmicutes
4666	4666	opera_contig_17897	2355	8	unclassified.unclassified
4670	4670	opera_contig_127116	504	26	plasmid.Proteobacteria
4674	4674	opera_contig_92686	630	26	plasmid.Proteobacteria
4679	4679	opera_contig_28452	1597	23	unclassified.Firmicutes
4681	4681	opera_contig_59646	876	23	unclassified.Firmicutes
4684	4684	opera_contig_75038	735	8	chromosome.unclassified
4687	4687	opera_contig_86719	661	11	unclassified.unclassified
4693	4693	opera_contig_2746	10981	2	unclassified.Bacteroidetes
4700	4700	opera_contig_81003	695	13	chromosome.Proteobacteria
4704	4704	opera_contig_30273	1517	23	plasmid.Firmicutes
4705	4705	opera_contig_22459	1949	23	plasmid.Firmicutes
4706	4706	opera_contig_12172	3236	2	unclassified.unclassified
4707	4707	opera_contig_48500	1034	14	unclassified.unclassified
4708	4708	opera_contig_27243	1656	8	chromosome.unclassified
4709	4709	opera_contig_47668	1048	23	unclassified.Firmicutes
4716	4716	opera_contig_110556	556	26	unclassified.Proteobacteria
4717	4717	opera_contig_16158	2566	8	chromosome.unclassified
4718	4718	opera_contig_24440	1815	26	plasmid.unclassified
4722	4722	opera_contig_103504	582	26	plasmid.unclassified
4723	4723	opera_contig_40065	1205	8	chromosome.unclassified
4726	4726	opera_contig_31690	1460	23	unclassified.Firmicutes
4727	4727	opera_contig_36210	1310	23	plasmid.Firmicutes
4728	4728	opera_contig_24828	1790	26	chromosome.unclassified
4729	4729	opera_contig_70702	769	8	unclassified.unclassified
4732	4732	opera_contig_116065	538	11	unclassified.unclassified
4734	4734	opera_contig_103859	581	22	plasmid.unclassified
4737	4737	opera_contig_56814	912	23	plasmid.unclassified
4739	4739	opera_contig_113833	545	23	unclassified.unclassified
4740	4740	opera_contig_101338	591	27	plasmid.unclassified
4741	4741	opera_contig_121762	520	8	unclassified.unclassified
4742	4742	opera_contig_82529	686	26	unclassified.unclassified
4746	4746	opera_contig_119030	529	23	unclassified.unclassified
4749	4749	opera_contig_12871	3083	23	plasmid.unclassified
4751	4751	opera_contig_22722	1930	19	plasmid.unclassified
4757	4757	opera_contig_62966	840	8	unclassified.unclassified
4761	4761	opera_contig_47172	1057	13	unclassified.unclassified
4763	4763	opera_contig_96708	611	23	plasmid.Firmicutes
4764	4764	opera_contig_60291	869	23	unclassified.Firmicutes
4766	4766	opera_contig_113412	546	8	chromosome.unclassified
4769	4769	opera_contig_33409	1399	13	unclassified.unclassified
4770	4770	opera_contig_17437	2407	13	chromosome.unclassified
4773	4773	opera_contig_68983	783	26	plasmid.Proteobacteria
4774	4774	opera_contig_6515	5429	13	chromosome.unclassified
4775	4775	opera_contig_95852	615	8	unclassified.Firmicutes
4776	4776	opera_contig_59784	875	25	unclassified.unclassified
4781	4781	opera_contig_83303	681	23	unclassified.unclassified
4782	4782	opera_contig_11972	3279	23	plasmid.Firmicutes
4784	4784	opera_contig_53070	962	23	plasmid.unclassified
4785	4785	opera_contig_20926	2064	8	unclassified.unclassified
4786	4786	opera_contig_73860	744	8	unclassified.unclassified
4787	4787	opera_contig_8651	4291	19	unclassified.Bacteroidetes
4788	4788	opera_contig_13753	2921	13	unclassified.unclassified
4790	4790	opera_contig_8136	4522	8	chromosome.Firmicutes
4791	4791	opera_contig_64156	828	2	chromosome.unclassified
4793	4793	opera_contig_338914	43210	2	chromosome.Bacteroidetes
4794	4794	opera_contig_64230	827	23	plasmid.Firmicutes
4795	4795	opera_contig_31473	1468	2	chromosome.unclassified
4796	4796	opera_contig_113535	546	13	unclassified.Proteobacteria
4797	4797	opera_contig_104268	579	26	plasmid.Proteobacteria
4798	4798	opera_contig_30594	1503	2	chromosome.Bacteroidetes
4799	4799	opera_contig_48019	1041	8	unclassified.Firmicutes
4800	4800	opera_contig_107694	566	8	unclassified.unclassified
4801	4801	opera_contig_13519	3260	26	unclassified.unclassified
4805	4805	opera_contig_38847	1237	13	unclassified.unclassified
4806	4806	opera_contig_12070	3257	8	chromosome.Firmicutes
4807	4807	opera_contig_335073	61104	1	chromosome.unclassified
4810	4810	opera_contig_72639	753	23	unclassified.Firmicutes
4811	4811	opera_contig_67262	799	26	plasmid.Proteobacteria
4813	4813	opera_contig_336649	1225	8	unclassified.unclassified
4814	4814	opera_contig_97066	609	2	unclassified.unclassified
4819	4819	opera_contig_71498	762	26	plasmid.unclassified
4822	4822	opera_contig_70590	770	23	plasmid.Firmicutes
4823	4823	opera_contig_65101	818	14	chromosome.unclassified
4826	4826	opera_contig_3629	9522	26	unclassified.unclassified
4832	4832	opera_contig_52892	964	1	unclassified.unclassified
4834	4834	opera_contig_93721	625	13	chromosome.unclassified
4841	4841	opera_contig_123911	514	2	unclassified.unclassified
4843	4843	opera_contig_337678	522	26	plasmid.Proteobacteria
4846	4846	opera_contig_21882	1991	14	chromosome.unclassified
4849	4849	opera_contig_117527	533	2	unclassified.unclassified
4850	4850	opera_contig_17733	2374	8	chromosome.unclassified
4852	4852	opera_contig_78008	715	13	chromosome.unclassified
4855	4855	opera_contig_20636	2480	2	unclassified.Bacteroidetes
4857	4857	opera_contig_26470	1696	8	unclassified.unclassified
4863	4863	opera_contig_111802	551	27	plasmid.unclassified
4864	4864	opera_contig_95026	619	13	unclassified.Proteobacteria
4865	4865	opera_contig_49075	1024	1	chromosome.Actinobacteria
4867	4867	opera_contig_65751	812	13	chromosome.unclassified
4868	4868	opera_contig_102030	588	8	chromosome.unclassified
4869	4869	opera_contig_80490	698	8	chromosome.unclassified
4871	4871	opera_contig_127552	503	23	unclassified.unclassified
4874	4874	opera_contig_86787	661	26	unclassified.Proteobacteria
4879	4879	opera_contig_38850	1237	26	plasmid.Proteobacteria
4881	4881	opera_contig_68721	786	26	plasmid.Proteobacteria
4885	4885	opera_contig_54632	940	13	chromosome.unclassified
4886	4886	opera_contig_39056	1232	23	unclassified.Firmicutes
4892	4892	opera_contig_77054	721	23	plasmid.unclassified
4894	4894	opera_contig_312	52169	2	chromosome.Bacteroidetes
4895	4895	opera_contig_127159	504	25	unclassified.unclassified
4897	4897	opera_contig_7237	4990	23	plasmid.unclassified
4902	4902	opera_contig_31417	1471	23	plasmid.unclassified
4903	4903	opera_contig_58655	888	23	plasmid.unclassified
4908	4908	opera_contig_98750	602	23	plasmid.unclassified
4909	4909	opera_contig_17482	2402	26	plasmid.unclassified
4916	4916	opera_contig_81565	691	13	chromosome.unclassified
4918	4918	opera_contig_55919	923	23	unclassified.unclassified
4923	4923	opera_contig_8742	4251	2	chromosome.Bacteroidetes
4925	4925	opera_contig_1090	35066	2	chromosome.Bacteroidetes
4926	4926	opera_contig_63090	839	13	unclassified.Proteobacteria
4929	4929	opera_contig_18492	2289	8	chromosome.unclassified
4931	4931	opera_contig_47484	1051	14	unclassified.unclassified
4934	4934	opera_contig_35069	1344	2	chromosome.unclassified
4937	4937	opera_contig_53205	960	26	unclassified.Proteobacteria
4938	4938	opera_contig_582	43749	2	chromosome.Bacteroidetes
4939	4939	opera_contig_338887	9111	2	chromosome.Bacteroidetes
4942	4942	opera_contig_108760	562	26	plasmid.unclassified
4943	4943	opera_contig_52485	970	1	chromosome.unclassified
4947	4947	opera_contig_86774	661	8	unclassified.unclassified
4950	4950	opera_contig_110357	556	1	unclassified.unclassified
4953	4953	opera_contig_81744	690	2	unclassified.unclassified
4955	4955	opera_contig_105835	573	8	chromosome.unclassified
4957	4957	opera_contig_111169	553	8	unclassified.unclassified
4959	4959	opera_contig_336804	735	8	chromosome.unclassified
4963	4963	opera_contig_124902	511	23	plasmid.Firmicutes
4964	4964	opera_contig_26273	1707	2	chromosome.Bacteroidetes
4969	4969	opera_contig_47418	1053	2	unclassified.unclassified
4972	4972	opera_contig_99268	599	26	unclassified.Proteobacteria
4978	4978	opera_contig_10453	3672	23	plasmid.Firmicutes
4983	4983	opera_contig_55872	924	26	plasmid.unclassified
4988	4988	opera_contig_112151	550	27	plasmid.unclassified
4991	4991	opera_contig_40576	1193	23	plasmid.Firmicutes
4994	4994	opera_contig_120385	524	2	unclassified.Bacteroidetes
4996	4996	opera_contig_26368	1701	8	chromosome.unclassified
4998	4998	opera_contig_32340	1437	23	unclassified.Firmicutes
4999	4999	opera_contig_72123	758	23	plasmid.Firmicutes
5001	5001	opera_contig_109008	561	8	unclassified.unclassified
5004	5004	opera_contig_36953	1287	27	plasmid.unclassified
5007	5007	opera_contig_337300	3633	26	unclassified.Proteobacteria
5012	5012	opera_contig_91825	634	8	chromosome.unclassified
5018	5018	opera_contig_112707	548	6	unclassified.unclassified
5019	5019	opera_contig_68161	791	26	unclassified.unclassified
5020	5020	opera_contig_68750	786	2	chromosome.unclassified
5021	5021	opera_contig_75069	735	5	chromosome.unclassified
5022	5022	opera_contig_42900	1141	2	unclassified.unclassified
5023	5023	opera_contig_31509	1467	8	unclassified.unclassified
5024	5024	opera_contig_32435	1433	23	unclassified.Firmicutes
5028	5028	opera_contig_80195	700	2	unclassified.unclassified
5029	5029	opera_contig_34647	1357	26	plasmid.Proteobacteria
5035	5035	opera_contig_26929	1670	8	unclassified.unclassified
5036	5036	opera_contig_44413	1111	13	unclassified.Proteobacteria
5037	5037	opera_contig_107511	567	14	plasmid.unclassified
5039	5039	opera_contig_127787	502	1	unclassified.unclassified
5041	5041	opera_contig_13179	3023	13	chromosome.Proteobacteria
5044	5044	opera_contig_4351	7682	2	chromosome.unclassified
5045	5045	opera_contig_9993	3818	8	unclassified.unclassified
5047	5047	opera_contig_81867	690	27	plasmid.unclassified
5053	5053	opera_contig_121768	520	8	unclassified.unclassified
5054	5054	opera_contig_81833	690	8	unclassified.Firmicutes
5055	5055	opera_contig_14139	2852	26	unclassified.Proteobacteria
5060	5060	opera_contig_104782	577	23	plasmid.unclassified
5064	5064	opera_contig_106035	572	2	unclassified.unclassified
5065	5065	opera_contig_17084	2450	19	unclassified.unclassified
5067	5067	opera_contig_112793	548	13	unclassified.Proteobacteria
5071	5071	opera_contig_29155	1564	23	plasmid.Firmicutes
5074	5074	opera_contig_112350	550	27	plasmid.unclassified
5075	5075	opera_contig_91151	637	8	unclassified.unclassified
5079	5079	opera_contig_114849	541	26	unclassified.unclassified
5081	5081	opera_contig_83606	679	25	plasmid.unclassified
5085	5085	opera_contig_123605	515	26	plasmid.unclassified
5086	5086	opera_contig_124505	512	26	unclassified.unclassified
5096	5096	opera_contig_16279	2550	13	chromosome.unclassified
5097	5097	opera_contig_90783	639	27	plasmid.Spirochaetes
5098	5098	opera_contig_30825	1492	11	unclassified.unclassified
5099	5099	opera_contig_41473	1172	27	plasmid.Spirochaetes
5100	5100	opera_contig_72807	752	23	plasmid.unclassified
5102	5102	opera_contig_338192	28424	8	chromosome.Firmicutes
5103	5103	opera_contig_112061	550	27	plasmid.unclassified
5104	5104	opera_contig_68234	790	23	unclassified.Firmicutes
5107	5107	opera_contig_107653	566	26	plasmid.Proteobacteria
5110	5110	opera_contig_127898	502	2	unclassified.unclassified
5111	5111	opera_contig_94162	623	23	plasmid.unclassified
5112	5112	opera_contig_335079	52897	1	chromosome.unclassified
5114	5114	opera_contig_77450	718	14	unclassified.unclassified
5119	5119	opera_contig_18911	2248	23	unclassified.unclassified
5120	5120	opera_contig_2876	26448	2	chromosome.unclassified
5125	5125	opera_contig_97441	607	23	unclassified.Firmicutes
5129	5129	opera_contig_3434	10564	8	chromosome.Firmicutes
5131	5131	opera_contig_95730	615	13	chromosome.Proteobacteria
5135	5135	opera_contig_28794	1581	8	chromosome.Firmicutes
5137	5137	opera_contig_58449	890	26	unclassified.Proteobacteria
5139	5139	opera_contig_71854	760	26	unclassified.unclassified
5143	5143	opera_contig_45977	1080	2	unclassified.unclassified
5149	5149	opera_contig_124179	513	8	unclassified.unclassified
5153	5153	opera_contig_104369	579	26	plasmid.Proteobacteria
5154	5154	opera_contig_335492	543	23	plasmid.unclassified
5155	5155	opera_contig_69670	778	1	chromosome.Actinobacteria
5157	5157	opera_contig_109874	558	26	plasmid.unclassified
5158	5158	opera_contig_110921	554	26	unclassified.unclassified
[truncated: 132,362 more rows]

## Sheet: metaSPAdes
	contig_id	contig_name	contig_length	id	label
0	0	NODE_74725_length_904_cov_834.815077	904	2	unclassified.Bacteroidetes
6	6	NODE_135003_length_546_cov_1.354379	546	8	unclassified.unclassified
8	8	NODE_141250_length_526_cov_2.420382	526	8	unclassified.unclassified
14	14	NODE_136368_length_541_cov_2.847737	541	2	unclassified.unclassified
20	20	NODE_12671_length_4555_cov_31.482000	4555	2	chromosome.unclassified
21	21	NODE_76013_length_891_cov_1.852871	891	25	unclassified.unclassified
28	28	NODE_135959_length_543_cov_1.362705	543	8	chromosome.unclassified
34	34	NODE_97382_length_715_cov_1.727273	715	25	plasmid.unclassified
35	35	NODE_86543_length_793_cov_1.456640	793	11	chromosome.unclassified
36	36	NODE_97225_length_716_cov_1.580938	716	8	unclassified.Firmicutes
42	42	NODE_119895_length_601_cov_1.565934	601	2	chromosome.unclassified
44	44	NODE_94165_length_736_cov_1.906021	736	27	unclassified.unclassified
46	46	NODE_77621_length_874_cov_2.199023	874	2	chromosome.Bacteroidetes
48	48	NODE_96506_length_720_cov_2.915789	720	8	unclassified.Firmicutes
49	49	NODE_89161_length_772_cov_2.383543	772	8	chromosome.unclassified
52	52	NODE_29652_length_2137_cov_3.739193	2137	8	chromosome.Firmicutes
54	54	NODE_10970_length_5159_cov_6.114028	5159	8	chromosome.unclassified
66	66	NODE_98902_length_705_cov_2.930769	705	23	unclassified.Firmicutes
72	72	NODE_145903_length_513_cov_1.244541	513	26	plasmid.Proteobacteria
91	91	NODE_2102_length_21450_cov_5.096004	21450	8	chromosome.Firmicutes
92	92	NODE_56245_length_1176_cov_2.196253	1176	8	unclassified.Firmicutes
96	96	NODE_70230_length_957_cov_9.902439	957	26	plasmid.Proteobacteria
100	100	NODE_79276_length_857_cov_2.087282	857	1	chromosome.unclassified
105	105	NODE_122729_length_590_cov_1.242991	590	8	unclassified.unclassified
106	106	NODE_145625_length_513_cov_2.696507	513	8	chromosome.unclassified
107	107	NODE_127011_length_573_cov_2.521236	573	1	chromosome.unclassified
108	108	NODE_11472_length_4972_cov_11.914175	4972	7	unclassified.unclassified
111	111	NODE_6207_length_8401_cov_3.800983	8401	8	chromosome.Firmicutes
115	115	NODE_124125_length_584_cov_1.975425	584	23	plasmid.unclassified
118	118	NODE_138403_length_535_cov_1.506250	535	13	unclassified.unclassified
119	119	NODE_101038_length_693_cov_1.474922	693	8	chromosome.Firmicutes
122	122	NODE_135958_length_543_cov_1.362705	543	26	plasmid.unclassified
125	125	NODE_134017_length_549_cov_1.730769	549	26	unclassified.unclassified
127	127	NODE_134911_length_546_cov_1.741344	546	2	chromosome.unclassified
130	130	NODE_114095_length_626_cov_1.325744	626	26	plasmid.Proteobacteria
132	132	NODE_6450_length_8125_cov_3.119703	8125	8	chromosome.Firmicutes
140	140	NODE_105214_length_669_cov_2.003257	669	23	plasmid.unclassified
147	147	NODE_135610_length_544_cov_1.425358	544	2	unclassified.unclassified
159	159	NODE_90722_length_760_cov_2.733333	760	13	chromosome.Proteobacteria
165	165	NODE_17728_length_3412_cov_3.095919	3412	8	chromosome.unclassified
166	166	NODE_67320_length_994_cov_2.863685	994	2	chromosome.unclassified
167	167	NODE_51233_length_1283_cov_3.016287	1283	26	plasmid.unclassified
169	169	NODE_67588_length_990_cov_6.432086	990	1	unclassified.unclassified
172	172	NODE_37182_length_1735_cov_3.610714	1735	26	unclassified.unclassified
175	175	NODE_53548_length_1231_cov_33.212585	1231	8	unclassified.unclassified
181	181	NODE_57791_length_1146_cov_3.528873	1146	6	unclassified.unclassified
184	184	NODE_130396_length_561_cov_2.628458	561	26	plasmid.Proteobacteria
187	187	NODE_140364_length_529_cov_1.573840	529	8	unclassified.unclassified
188	188	NODE_49649_length_1321_cov_3.821485	1321	26	unclassified.unclassified
189	189	NODE_101119_length_692_cov_2.268446	692	23	plasmid.Firmicutes
190	190	NODE_129514_length_564_cov_3.956778	564	26	plasmid.Proteobacteria
201	201	NODE_96214_length_722_cov_2.416792	722	13	chromosome.Proteobacteria
202	202	NODE_97881_length_712_cov_1.406393	712	1	chromosome.unclassified
203	203	NODE_13211_length_4398_cov_4.411236	4398	2	chromosome.unclassified
206	206	NODE_138009_length_536_cov_1.950104	536	26	plasmid.Proteobacteria
215	215	NODE_65997_length_1013_cov_1.784969	1013	2	chromosome.unclassified
220	220	NODE_144063_length_518_cov_1.520518	518	26	unclassified.unclassified
227	227	NODE_107048_length_659_cov_2.201987	659	16	plasmid.unclassified
228	228	NODE_79922_length_851_cov_2.182161	851	26	plasmid.Proteobacteria
232	232	NODE_16217_length_3690_cov_2.942503	3690	8	chromosome.unclassified
236	236	NODE_102724_length_683_cov_1.815287	683	23	plasmid.Firmicutes
237	237	NODE_150463_length_501_cov_0.973094	501	23	plasmid.unclassified
245	245	NODE_147956_length_507_cov_1.681416	507	26	unclassified.Proteobacteria
246	246	NODE_51677_length_1273_cov_2.318555	1273	11	chromosome.unclassified
249	249	NODE_58894_length_1125_cov_3.260748	1125	2	unclassified.unclassified
257	257	NODE_66004_length_1013_cov_1.586639	1013	13	unclassified.Proteobacteria
260	260	NODE_104034_length_675_cov_3.748387	675	8	unclassified.unclassified
264	264	NODE_10878_length_5192_cov_11.457271	5192	2	chromosome.unclassified
265	265	NODE_146539_length_511_cov_1.458333	511	13	chromosome.unclassified
269	269	NODE_148767_length_505_cov_1.566667	505	26	unclassified.unclassified
270	270	NODE_149640_length_503_cov_1.198661	503	14	unclassified.unclassified
277	277	NODE_73833_length_915_cov_1.546512	915	23	plasmid.unclassified
279	279	NODE_38445_length_1682_cov_2.709896	1682	26	plasmid.unclassified
280	280	NODE_71492_length_942_cov_3.873732	942	23	plasmid.unclassified
283	283	NODE_85820_length_799_cov_2.233871	799	13	chromosome.unclassified
292	292	NODE_113173_length_630_cov_1.652174	630	2	unclassified.unclassified
299	299	NODE_129405_length_565_cov_1.490196	565	23	unclassified.Firmicutes
300	300	NODE_23916_length_2597_cov_2.982691	2597	8	chromosome.unclassified
309	309	NODE_10021_length_5526_cov_3.326449	5526	8	chromosome.Firmicutes
310	310	NODE_79655_length_853_cov_3.131579	853	8	unclassified.unclassified
314	314	NODE_2362_length_19303_cov_4.814163	19303	8	chromosome.unclassified
331	331	NODE_67178_length_996_cov_3.176408	996	26	plasmid.Proteobacteria
334	334	NODE_74620_length_906_cov_1.446533	906	10	unclassified.unclassified
341	341	NODE_110141_length_644_cov_1.837012	644	14	unclassified.unclassified
342	342	NODE_41754_length_1557_cov_2.290280	1557	23	plasmid.unclassified
351	351	NODE_117518_length_610_cov_2.772973	610	2	chromosome.unclassified
361	361	NODE_15928_length_3746_cov_130.588458	3746	2	chromosome.Bacteroidetes
370	370	NODE_42111_length_1545_cov_2.662416	1545	13	unclassified.unclassified
373	373	NODE_124628_length_582_cov_2.218216	582	23	unclassified.unclassified
386	386	NODE_108498_length_652_cov_1.708543	652	26	unclassified.unclassified
391	391	NODE_4315_length_11623_cov_7.272994	11623	13	chromosome.Proteobacteria
398	398	NODE_111595_length_637_cov_2.446735	637	13	unclassified.Proteobacteria
401	401	NODE_53491_length_1232_cov_8.810535	1232	23	plasmid.unclassified
403	403	NODE_20718_length_2963_cov_4.548487	2963	26	plasmid.unclassified
405	405	NODE_43086_length_1511_cov_4563.831044	1511	8	chromosome.Firmicutes
406	406	NODE_119118_length_604_cov_1.996357	604	23	plasmid.Firmicutes
409	409	NODE_44615_length_1462_cov_2.425729	1462	1	chromosome.unclassified
410	410	NODE_78931_length_861_cov_1.487593	861	23	plasmid.unclassified
417	417	NODE_85202_length_804_cov_3.044059	804	26	unclassified.unclassified
420	420	NODE_131089_length_559_cov_1.626984	559	23	unclassified.unclassified
423	423	NODE_107166_length_658_cov_6.202322	658	14	chromosome.unclassified
424	424	NODE_87809_length_782_cov_4.442916	782	23	unclassified.Firmicutes
428	428	NODE_98357_length_709_cov_1.441896	709	8	chromosome.Firmicutes
430	430	NODE_92530_length_747_cov_4.099711	747	23	unclassified.Firmicutes
432	432	NODE_49481_length_1325_cov_2.222047	1325	8	chromosome.unclassified
436	436	NODE_27684_length_2274_cov_3.535376	2274	13	chromosome.unclassified
444	444	NODE_35264_length_1826_cov_2.467532	1826	2	unclassified.unclassified
446	446	NODE_111993_length_635_cov_6.279310	635	26	unclassified.unclassified
449	449	NODE_7871_length_6801_cov_4.999852	6801	2	chromosome.unclassified
453	453	NODE_132805_length_553_cov_1.716867	553	23	plasmid.Firmicutes
454	454	NODE_31414_length_2029_cov_134.523810	2029	8	chromosome.unclassified
460	460	NODE_1100_length_35804_cov_1020.147165	35804	2	chromosome.Bacteroidetes
462	462	NODE_34242_length_1878_cov_14.015908	1878	1	chromosome.Actinobacteria
467	467	NODE_25195_length_2479_cov_2253.716997	2479	23	plasmid.Firmicutes
468	468	NODE_70599_length_953_cov_2.409800	953	26	plasmid.unclassified
475	475	NODE_40280_length_1609_cov_3.059202	1609	13	chromosome.Proteobacteria
476	476	NODE_34675_length_1855_cov_4.195000	1855	8	unclassified.unclassified
478	478	NODE_49973_length_1313_cov_2.814785	1313	8	chromosome.unclassified
485	485	NODE_73040_length_924_cov_1.497123	924	14	unclassified.unclassified
492	492	NODE_64218_length_1038_cov_2.677518	1038	8	unclassified.Firmicutes
494	494	NODE_417_length_68374_cov_63.214479	68374	2	chromosome.Bacteroidetes
498	498	NODE_82752_length_825_cov_1.727273	825	26	plasmid.unclassified
499	499	NODE_80681_length_844_cov_2.172370	844	26	plasmid.Proteobacteria
506	506	NODE_79472_length_855_cov_2.332500	855	8	unclassified.unclassified
512	512	NODE_35175_length_1830_cov_3.182535	1830	19	plasmid.unclassified
513	513	NODE_86255_length_795_cov_2.437838	795	8	unclassified.unclassified
516	516	NODE_55623_length_1188_cov_3.179170	1188	26	plasmid.unclassified
525	525	NODE_128081_length_569_cov_3.324903	569	8	unclassified.unclassified
526	526	NODE_51046_length_1288_cov_1.678832	1288	13	chromosome.Proteobacteria
531	531	NODE_110839_length_641_cov_1.542662	641	23	plasmid.Firmicutes
536	536	NODE_79674_length_853_cov_2.434837	853	23	unclassified.unclassified
538	538	NODE_84680_length_808_cov_7.041169	808	26	unclassified.Proteobacteria
540	540	NODE_144229_length_517_cov_2.545455	517	15	unclassified.unclassified
550	550	NODE_110701_length_641_cov_4.233788	641	8	unclassified.Firmicutes
552	552	NODE_143899_length_518_cov_2.393089	518	13	chromosome.unclassified
558	558	NODE_115455_length_619_cov_6.980496	619	27	plasmid.Spirochaetes
562	562	NODE_81783_length_834_cov_1.500642	834	23	unclassified.Firmicutes
566	566	NODE_107068_length_659_cov_1.950331	659	26	plasmid.Proteobacteria
573	573	NODE_114193_length_625_cov_2.278947	625	25	plasmid.unclassified
574	574	NODE_123269_length_587_cov_4.503759	587	23	plasmid.unclassified
576	576	NODE_109489_length_647_cov_2.062500	647	14	unclassified.unclassified
584	584	NODE_64459_length_1035_cov_1.818367	1035	14	unclassified.unclassified
590	590	NODE_116545_length_615_cov_1.444643	615	26	unclassified.unclassified
597	597	NODE_133931_length_549_cov_2.427126	549	22	unclassified.unclassified
598	598	NODE_99329_length_703_cov_1.759259	703	8	chromosome.unclassified
599	599	NODE_74828_length_903_cov_5.153302	903	23	plasmid.unclassified
601	601	NODE_1511_length_27813_cov_158.130521	27813	2	chromosome.Bacteroidetes
604	604	NODE_145098_length_515_cov_1.239130	515	13	unclassified.unclassified
619	619	NODE_138702_length_534_cov_1.586639	534	14	chromosome.unclassified
636	636	NODE_43809_length_1488_cov_2.645499	1488	13	chromosome.unclassified
644	644	NODE_34252_length_1878_cov_3.118486	1878	8	unclassified.unclassified
648	648	NODE_103262_length_680_cov_1.283200	680	26	unclassified.Proteobacteria
650	650	NODE_100598_length_695_cov_2.315625	695	13	chromosome.Proteobacteria
658	658	NODE_120763_length_597_cov_2.629151	597	26	unclassified.unclassified
659	659	NODE_112032_length_635_cov_2.629310	635	26	plasmid.unclassified
660	660	NODE_97070_length_717_cov_1.577039	717	2	chromosome.unclassified
664	664	NODE_55645_length_1188_cov_2.143866	1188	13	unclassified.Proteobacteria
665	665	NODE_49523_length_1324_cov_3.055162	1324	26	plasmid.Proteobacteria
666	666	NODE_61856_length_1075_cov_1.754902	1075	26	plasmid.Proteobacteria
673	673	NODE_80660_length_844_cov_2.648923	844	23	plasmid.unclassified
682	682	NODE_5165_length_9906_cov_6.597503	9906	8	chromosome.unclassified
686	686	NODE_145004_length_515_cov_1.652174	515	26	unclassified.unclassified
701	701	NODE_83558_length_818_cov_1.943644	818	8	unclassified.unclassified
709	709	NODE_64530_length_1034_cov_1.541369	1034	8	chromosome.unclassified
717	717	NODE_140494_length_528_cov_24.693446	528	23	plasmid.unclassified
718	718	NODE_88439_length_777_cov_3.839335	777	23	plasmid.unclassified
720	720	NODE_115590_length_619_cov_1.797872	619	8	chromosome.unclassified
730	730	NODE_97668_length_713_cov_1.878419	713	13	unclassified.unclassified
736	736	NODE_87956_length_781_cov_3.497245	781	14	unclassified.unclassified
737	737	NODE_37930_length_1704_cov_2.634324	1704	1	chromosome.unclassified
744	744	NODE_22939_length_2704_cov_17.128728	2704	2	unclassified.unclassified
758	758	NODE_75180_length_899_cov_8.117299	899	26	unclassified.Proteobacteria
765	765	NODE_150422_length_501_cov_1.264574	501	6	unclassified.unclassified
768	768	NODE_59511_length_1114_cov_3.461756	1114	13	chromosome.Proteobacteria
769	769	NODE_44985_length_1449_cov_3.832138	1449	1	chromosome.unclassified
775	775	NODE_120240_length_599_cov_8.056985	599	16	unclassified.unclassified
780	780	NODE_103309_length_679_cov_3.197115	679	23	unclassified.unclassified
781	781	NODE_99788_length_700_cov_2.062016	700	2	unclassified.unclassified
802	802	NODE_92859_length_745_cov_2.002899	745	23	unclassified.Firmicutes
804	804	NODE_119707_length_602_cov_1.215722	602	26	plasmid.Proteobacteria
806	806	NODE_78128_length_869_cov_1.721130	869	1	chromosome.unclassified
809	809	NODE_27948_length_2254_cov_2.070032	2254	8	unclassified.unclassified
811	811	NODE_125791_length_578_cov_1.634799	578	23	plasmid.unclassified
815	815	NODE_27883_length_2260_cov_2.843537	2260	23	unclassified.unclassified
819	819	NODE_116070_length_617_cov_1.389680	617	23	unclassified.Firmicutes
822	822	NODE_82024_length_831_cov_7.807990	831	2	chromosome.unclassified
823	823	NODE_137700_length_537_cov_1.771784	537	26	plasmid.Proteobacteria
830	830	NODE_10912_length_5180_cov_153.984976	5180	8	unclassified.unclassified
834	834	NODE_43323_length_1504_cov_2.654934	1504	14	chromosome.unclassified
840	840	NODE_89017_length_773_cov_2.381616	773	23	plasmid.Firmicutes
842	842	NODE_62043_length_1072_cov_1.454277	1072	8	unclassified.unclassified
844	844	NODE_70031_length_959_cov_5.674779	959	23	plasmid.Firmicutes
845	845	NODE_57267_length_1157_cov_1.269510	1157	8	unclassified.Firmicutes
848	848	NODE_58017_length_1142_cov_2.148114	1142	1	unclassified.unclassified
849	849	NODE_31804_length_2007_cov_3.061988	2007	26	plasmid.Proteobacteria
850	850	NODE_130219_length_562_cov_1.871795	562	8	chromosome.unclassified
860	860	NODE_8452_length_6394_cov_2.569490	6394	8	chromosome.unclassified
874	874	NODE_106370_length_663_cov_1.562500	663	26	plasmid.unclassified
875	875	NODE_40254_length_1610_cov_2.976849	1610	23	unclassified.unclassified
880	880	NODE_23883_length_2600_cov_3.213752	2600	23	plasmid.unclassified
884	884	NODE_145528_length_514_cov_1.047930	514	19	unclassified.unclassified
886	886	NODE_104643_length_672_cov_2.264182	672	2	unclassified.unclassified
887	887	NODE_84478_length_810_cov_2.079470	810	26	unclassified.unclassified
893	893	NODE_95487_length_727_cov_2.668155	727	14	chromosome.unclassified
895	895	NODE_102355_length_685_cov_1.960317	685	8	unclassified.unclassified
900	900	NODE_104491_length_673_cov_1.844660	673	26	plasmid.Proteobacteria
903	903	NODE_142821_length_521_cov_6.508584	521	2	chromosome.unclassified
904	904	NODE_104660_length_672_cov_2.001621	672	2	chromosome.Bacteroidetes
909	909	NODE_29689_length_2135_cov_3.732692	2135	13	unclassified.unclassified
915	915	NODE_3985_length_12485_cov_4.751730	12485	8	chromosome.Firmicutes
916	916	NODE_86683_length_791_cov_4.108696	791	8	chromosome.Firmicutes
917	917	NODE_20708_length_2964_cov_3.929873	2964	23	unclassified.unclassified
927	927	NODE_17651_length_3425_cov_2.555193	3425	8	chromosome.unclassified
929	929	NODE_34284_length_1876_cov_4.442614	1876	23	plasmid.Firmicutes
932	932	NODE_129938_length_563_cov_1.834646	563	26	plasmid.Proteobacteria
935	935	NODE_4279_length_11714_cov_8.103011	11714	2	chromosome.Bacteroidetes
947	947	NODE_7576_length_7055_cov_122.230571	7055	2	chromosome.Bacteroidetes
948	948	NODE_128272_length_569_cov_1.478599	569	2	chromosome.unclassified
949	949	NODE_31563_length_2020_cov_3.546056	2020	1	chromosome.unclassified
962	962	NODE_150462_length_501_cov_0.984305	501	26	plasmid.Proteobacteria
965	965	NODE_140523_length_528_cov_3.414376	528	8	unclassified.Firmicutes
971	971	NODE_14693_length_4013_cov_4.218545	4013	8	unclassified.Firmicutes
973	973	NODE_87746_length_783_cov_1.826923	783	23	plasmid.Firmicutes
980	980	NODE_87313_length_786_cov_2.859097	786	8	unclassified.unclassified
982	982	NODE_79569_length_854_cov_2.188986	854	8	chromosome.unclassified
983	983	NODE_37766_length_1712_cov_1.634882	1712	2	unclassified.unclassified
986	986	NODE_21966_length_2813_cov_8.530819	2813	19	unclassified.unclassified
992	992	NODE_43275_length_1505_cov_6.603448	1505	23	plasmid.Firmicutes
1001	1001	NODE_38534_length_1678_cov_3.537277	1678	26	plasmid.Proteobacteria
1006	1006	NODE_97445_length_714_cov_3.726859	714	13	chromosome.unclassified
1009	1009	NODE_81028_length_840_cov_3.388535	840	26	unclassified.unclassified
1019	1019	NODE_56811_length_1165_cov_2.789189	1165	8	unclassified.unclassified
1023	1023	NODE_115215_length_621_cov_1.007067	621	26	plasmid.Proteobacteria
1025	1025	NODE_75215_length_899_cov_2.138626	899	8	chromosome.unclassified
1026	1026	NODE_130842_length_560_cov_1.316832	560	26	plasmid.unclassified
1030	1030	NODE_117442_length_611_cov_1.381295	611	26	plasmid.unclassified
1036	1036	NODE_125486_length_579_cov_1.881679	579	19	unclassified.Bacteroidetes
1041	1041	NODE_26808_length_2342_cov_3.730652	2342	13	chromosome.unclassified
1046	1046	NODE_7333_length_7266_cov_5.758702	7266	1	chromosome.unclassified
1048	1048	NODE_146491_length_511_cov_1.666667	511	11	unclassified.unclassified
1051	1051	NODE_13026_length_4451_cov_12.777298	4451	19	unclassified.unclassified
1053	1053	NODE_7740_length_6907_cov_3.671337	6907	26	unclassified.unclassified
1075	1075	NODE_72922_length_925_cov_2.068966	925	6	chromosome.unclassified
1076	1076	NODE_5681_length_9111_cov_9.360203	9111	2	chromosome.Bacteroidetes
1089	1089	NODE_143278_length_520_cov_1.974194	520	23	plasmid.Firmicutes
1094	1094	NODE_1629_length_26237_cov_7.857001	26237	2	chromosome.Bacteroidetes
1100	1100	NODE_22969_length_2700_cov_26.555766	2700	1	chromosome.unclassified
1105	1105	NODE_85918_length_798_cov_2.826380	798	12	plasmid.unclassified
1106	1106	NODE_17426_length_3467_cov_3.799824	3467	2	chromosome.Bacteroidetes
1114	1114	NODE_16012_length_3730_cov_3.751837	3730	8	unclassified.Firmicutes
1120	1120	NODE_9032_length_6051_cov_22.904770	6051	2	chromosome.Bacteroidetes
1137	1137	NODE_125480_length_579_cov_1.942748	579	8	chromosome.unclassified
1152	1152	NODE_73498_length_918_cov_4.775203	918	26	unclassified.Proteobacteria
1153	1153	NODE_104623_length_672_cov_2.615883	672	8	unclassified.unclassified
1154	1154	NODE_33879_length_1896_cov_2.827811	1896	8	unclassified.unclassified
1158	1158	NODE_2635_length_17597_cov_60.978965	17597	26	unclassified.Proteobacteria
1162	1162	NODE_102914_length_682_cov_1.505582	682	23	unclassified.unclassified
1164	1164	NODE_17386_length_3474_cov_3.379936	3474	26	unclassified.Proteobacteria
1166	1166	NODE_20260_length_3023_cov_3.757412	3023	8	chromosome.Firmicutes
1170	1170	NODE_49184_length_1332_cov_2.858262	1332	26	unclassified.unclassified
1176	1176	NODE_109519_length_647_cov_1.765203	647	26	unclassified.Proteobacteria
1186	1186	NODE_134361_length_548_cov_1.446247	548	19	plasmid.unclassified
1188	1188	NODE_122180_length_592_cov_1.415270	592	8	unclassified.Firmicutes
1194	1194	NODE_41169_length_1578_cov_2.485227	1578	8	chromosome.unclassified
1198	1198	NODE_67943_length_986_cov_2.563910	986	8	unclassified.unclassified
1199	1199	NODE_105282_length_669_cov_1.491857	669	26	plasmid.unclassified
1204	1204	NODE_49708_length_1320_cov_2.240316	1320	2	unclassified.unclassified
1205	1205	NODE_32252_length_1981_cov_16.142264	1981	14	unclassified.unclassified
1207	1207	NODE_30008_length_2115_cov_3.133981	2115	8	chromosome.Firmicutes
1209	1209	NODE_136182_length_542_cov_1.755647	542	26	plasmid.unclassified
1211	1211	NODE_30418_length_2090_cov_4.091400	2090	23	unclassified.unclassified
1228	1228	NODE_86486_length_793_cov_2.196477	793	12	unclassified.unclassified
1235	1235	NODE_125986_length_577_cov_2.172414	577	23	plasmid.unclassified
1237	1237	NODE_61187_length_1086_cov_2.939864	1086	26	plasmid.unclassified
1241	1241	NODE_100306_length_697_cov_1.876947	697	23	unclassified.Firmicutes
1244	1244	NODE_14153_length_4140_cov_6.573317	4140	26	plasmid.Proteobacteria
1246	1246	NODE_94825_length_731_cov_3.637574	731	23	unclassified.unclassified
1263	1263	NODE_81197_length_839_cov_1.934949	839	8	unclassified.Firmicutes
1268	1268	NODE_30612_length_2078_cov_2.659417	2078	26	unclassified.unclassified
1273	1273	NODE_133203_length_552_cov_1.338028	552	19	unclassified.unclassified
1275	1275	NODE_70561_length_954_cov_1.402670	954	2	unclassified.unclassified
1280	1280	NODE_26666_length_2353_cov_3.260661	2353	0	chromosome.unclassified
1282	1282	NODE_91998_length_751_cov_2.172414	751	2	chromosome.unclassified
1285	1285	NODE_125579_length_579_cov_1.417939	579	8	unclassified.unclassified
1286	1286	NODE_34190_length_1881_cov_2.381161	1881	23	unclassified.unclassified
1289	1289	NODE_16868_length_3570_cov_2.943954	3570	8	chromosome.unclassified
1295	1295	NODE_93840_length_738_cov_2.428990	738	16	plasmid.unclassified
1301	1301	NODE_45758_length_1427_cov_1.966472	1427	23	unclassified.unclassified
1304	1304	NODE_126941_length_574_cov_1.046243	574	14	chromosome.unclassified
1307	1307	NODE_1631_length_26230_cov_76.922713	26230	26	plasmid.Proteobacteria
1308	1308	NODE_17380_length_3475_cov_3.287135	3475	8	chromosome.Firmicutes
1313	1313	NODE_101732_length_689_cov_1.197161	689	13	chromosome.unclassified
1321	1321	NODE_84755_length_808_cov_2.018592	808	8	unclassified.unclassified
1323	1323	NODE_92876_length_745_cov_1.789855	745	11	unclassified.unclassified
1325	1325	NODE_52973_length_1243_cov_5.187710	1243	1	unclassified.unclassified
1329	1329	NODE_92694_length_746_cov_2.463097	746	8	chromosome.unclassified
1330	1330	NODE_36701_length_1758_cov_120.458015	1758	8	chromosome.unclassified
1333	1333	NODE_24137_length_2575_cov_4.036508	2575	26	unclassified.Proteobacteria
1334	1334	NODE_114350_length_624_cov_7.650264	624	26	unclassified.unclassified
1335	1335	NODE_20814_length_2951_cov_39.258978	2951	2	unclassified.unclassified
1345	1345	NODE_121641_length_594_cov_1.586271	594	19	plasmid.unclassified
1350	1350	NODE_142866_length_521_cov_2.560086	521	13	unclassified.Proteobacteria
1352	1352	NODE_99101_length_704_cov_2.469954	704	8	unclassified.Firmicutes
1353	1353	NODE_145984_length_512_cov_2.691466	512	13	unclassified.unclassified
1358	1358	NODE_4739_length_10670_cov_4.648987	10670	8	chromosome.unclassified
1361	1361	NODE_21108_length_2916_cov_2.985320	2916	2	chromosome.unclassified
1365	1365	NODE_56494_length_1171_cov_2.887097	1171	23	unclassified.unclassified
1369	1369	NODE_65026_length_1027_cov_2.457819	1027	26	plasmid.unclassified
1372	1372	NODE_64517_length_1034_cov_2.015322	1034	23	plasmid.unclassified
1376	1376	NODE_138870_length_533_cov_2.384937	533	26	plasmid.Proteobacteria
1378	1378	NODE_37783_length_1711_cov_2.989734	1711	26	unclassified.Proteobacteria
1380	1380	NODE_82328_length_829_cov_1.841085	829	2	chromosome.unclassified
1381	1381	NODE_98868_length_705_cov_7.489231	705	26	unclassified.Proteobacteria
1384	1384	NODE_127520_length_571_cov_3.199612	571	18	plasmid.unclassified
1388	1388	NODE_61620_length_1079_cov_1.919922	1079	2	unclassified.unclassified
1390	1390	NODE_104463_length_673_cov_2.152104	673	8	unclassified.unclassified
1394	1394	NODE_23966_length_2592_cov_4.105242	2592	1	chromosome.unclassified
1395	1395	NODE_64680_length_1032_cov_1.550665	1032	16	plasmid.unclassified
1400	1400	NODE_2109_length_21369_cov_19.937412	21369	8	chromosome.unclassified
1414	1414	NODE_139125_length_533_cov_0.993724	533	26	plasmid.unclassified
1415	1415	NODE_62252_length_1068_cov_2.693978	1068	13	chromosome.unclassified
1427	1427	NODE_107952_length_655_cov_1.108333	655	13	unclassified.Proteobacteria
1431	1431	NODE_16769_length_3586_cov_5.621354	3586	8	chromosome.Firmicutes
1433	1433	NODE_12699_length_4546_cov_6.997328	4546	8	chromosome.Firmicutes
1440	1440	NODE_45523_length_1434_cov_2.119652	1434	23	plasmid.unclassified
1450	1450	NODE_79117_length_859_cov_1.536070	859	26	unclassified.unclassified
1456	1456	NODE_134052_length_549_cov_1.538462	549	8	unclassified.Firmicutes
1462	1462	NODE_54630_length_1209_cov_1.454073	1209	23	plasmid.unclassified
1465	1465	NODE_35657_length_1806_cov_2.445460	1806	2	chromosome.unclassified
1469	1469	NODE_110149_length_644_cov_1.770798	644	8	chromosome.unclassified
1470	1470	NODE_118721_length_606_cov_1.206897	606	11	chromosome.unclassified
1479	1479	NODE_55690_length_1187_cov_2.303004	1187	8	unclassified.unclassified
1507	1507	NODE_21599_length_2855_cov_3.110714	2855	8	chromosome.Firmicutes
1518	1518	NODE_2549_length_18051_cov_6.227495	18051	2	chromosome.Bacteroidetes
1527	1527	NODE_40277_length_1609_cov_3.416345	1609	2	chromosome.unclassified
1531	1531	NODE_84725_length_808_cov_2.553785	808	14	unclassified.unclassified
1535	1535	NODE_92266_length_749_cov_2.463977	749	26	unclassified.Proteobacteria
1539	1539	NODE_121318_length_595_cov_1.935185	595	1	chromosome.unclassified
1543	1543	NODE_8429_length_6405_cov_3.014488	6405	8	chromosome.Firmicutes
1548	1548	NODE_51230_length_1283_cov_3.094463	1283	8	chromosome.Firmicutes
1556	1556	NODE_28543_length_2210_cov_2.919722	2210	23	unclassified.Firmicutes
1557	1557	NODE_6375_length_8199_cov_3.979740	8199	8	chromosome.Firmicutes
1560	1560	NODE_97519_length_714_cov_1.960546	714	27	unclassified.unclassified
1565	1565	NODE_40958_length_1585_cov_2.421569	1585	23	plasmid.Firmicutes
1566	1566	NODE_137596_length_537_cov_2.562241	537	26	plasmid.unclassified
1578	1578	NODE_56186_length_1177_cov_2.370766	1177	13	unclassified.Proteobacteria
1587	1587	NODE_103668_length_677_cov_24.869775	677	13	chromosome.Proteobacteria
1588	1588	NODE_93091_length_743_cov_2.899709	743	23	plasmid.unclassified
1594	1594	NODE_115872_length_618_cov_1.323268	618	26	plasmid.Proteobacteria
1596	1596	NODE_38145_length_1694_cov_31.679073	1694	8	chromosome.Firmicutes
1597	1597	NODE_79318_length_857_cov_1.371571	857	23	unclassified.unclassified
1604	1604	NODE_127757_length_571_cov_1.104651	571	26	plasmid.unclassified
1605	1605	NODE_66228_length_1010_cov_1.591623	1010	26	plasmid.unclassified
1606	1606	NODE_42322_length_1538_cov_2.168577	1538	23	plasmid.unclassified
1612	1612	NODE_107325_length_658_cov_1.437811	658	23	plasmid.Firmicutes
1615	1615	NODE_12475_length_4624_cov_3.810024	4624	8	unclassified.Firmicutes
1616	1616	NODE_145117_length_515_cov_1.236957	515	8	plasmid.unclassified
1622	1622	NODE_49049_length_1335_cov_3.580469	1335	8	chromosome.Firmicutes
1627	1627	NODE_37759_length_1712_cov_3.097164	1712	8	chromosome.unclassified
1628	1628	NODE_147455_length_508_cov_2.503311	508	23	plasmid.Firmicutes
1629	1629	NODE_111575_length_637_cov_2.774914	637	8	chromosome.unclassified
1630	1630	NODE_45788_length_1426_cov_1.988330	1426	23	plasmid.unclassified
1637	1637	NODE_5036_length_10133_cov_3.911689	10133	8	chromosome.unclassified
1644	1644	NODE_92282_length_749_cov_2.190202	749	23	plasmid.unclassified
1648	1648	NODE_29960_length_2118_cov_2.929714	2118	23	plasmid.Firmicutes
1651	1651	NODE_150305_length_501_cov_1.616592	501	8	unclassified.unclassified
1652	1652	NODE_24849_length_2509_cov_3.439690	2509	2	chromosome.unclassified
1654	1654	NODE_117367_length_611_cov_1.901079	611	26	unclassified.unclassified
1657	1657	NODE_116029_length_617_cov_1.690391	617	8	unclassified.unclassified
1661	1661	NODE_20755_length_2958_cov_3.593179	2958	23	plasmid.Firmicutes
1663	1663	NODE_134681_length_547_cov_1.461382	547	23	plasmid.Firmicutes
1666	1666	NODE_52124_length_1262_cov_5.697597	1262	8	unclassified.unclassified
1678	1678	NODE_16541_length_3629_cov_3.109401	3629	13	plasmid.unclassified
1680	1680	NODE_69713_length_963_cov_3.865639	963	23	plasmid.unclassified
1685	1685	NODE_142628_length_522_cov_2.014989	522	23	plasmid.unclassified
1701	1701	NODE_58310_length_1136_cov_3.057354	1136	8	unclassified.unclassified
1703	1703	NODE_105537_length_667_cov_2.653595	667	26	plasmid.unclassified
1707	1707	NODE_4216_length_11857_cov_3.480851	11857	8	chromosome.Firmicutes
1714	1714	NODE_78206_length_868_cov_2.151292	868	14	unclassified.unclassified
1723	1723	NODE_19804_length_3082_cov_3.482656	3082	8	chromosome.Firmicutes
1725	1725	NODE_124348_length_583_cov_2.251894	583	2	unclassified.unclassified
1726	1726	NODE_32728_length_1956_cov_11.136770	1956	2	unclassified.unclassified
1731	1731	NODE_34998_length_1839_cov_3.993274	1839	26	plasmid.Proteobacteria
1734	1734	NODE_84637_length_809_cov_1.851459	809	26	unclassified.Proteobacteria
1739	1739	NODE_91913_length_752_cov_1.361549	752	26	unclassified.unclassified
1741	1741	NODE_118117_length_608_cov_1.857143	608	2	chromosome.unclassified
1742	1742	NODE_116930_length_613_cov_1.872760	613	23	plasmid.Firmicutes
1744	1744	NODE_126710_length_574_cov_2.745665	574	13	unclassified.Proteobacteria
1747	1747	NODE_76180_length_889_cov_2.164269	889	23	unclassified.unclassified
1749	1749	NODE_36236_length_1779_cov_10.560325	1779	26	plasmid.Proteobacteria
1758	1758	NODE_104578_length_672_cov_16.343598	672	26	plasmid.Proteobacteria
1759	1759	NODE_30005_length_2115_cov_3.528641	2115	8	chromosome.unclassified
1763	1763	NODE_33569_length_1912_cov_3.510501	1912	2	chromosome.unclassified
1767	1767	NODE_83340_length_820_cov_1.862745	820	2	unclassified.unclassified
1768	1768	NODE_17444_length_3463_cov_3.139965	3463	2	chromosome.unclassified
1772	1772	NODE_2845_length_16459_cov_4.856011	16459	8	chromosome.Firmicutes
1773	1773	NODE_22865_length_2712_cov_3.732781	2712	8	unclassified.unclassified
1774	1774	NODE_53111_length_1240_cov_14.486076	1240	25	unclassified.unclassified
1775	1775	NODE_125244_length_580_cov_1.628571	580	8	unclassified.unclassified
1777	1777	NODE_65510_length_1020_cov_2.075648	1020	26	unclassified.Proteobacteria
1778	1778	NODE_14843_length_3979_cov_4.141947	3979	14	chromosome.unclassified
1785	1785	NODE_20206_length_3030_cov_3.236975	3030	8	chromosome.unclassified
1789	1789	NODE_7014_length_7543_cov_4.004407	7543	8	chromosome.Firmicutes
1791	1791	NODE_54409_length_1213_cov_75.531088	1213	19	plasmid.unclassified
1796	1796	NODE_8552_length_6336_cov_4.010189	6336	2	chromosome.Bacteroidetes
1798	1798	NODE_136530_length_541_cov_1.559671	541	26	plasmid.Proteobacteria
1829	1829	NODE_145487_length_514_cov_1.241830	514	8	unclassified.unclassified
1839	1839	NODE_125832_length_578_cov_1.453155	578	8	unclassified.unclassified
1847	1847	NODE_92919_length_745_cov_1.224638	745	26	plasmid.unclassified
1849	1849	NODE_84952_length_806_cov_5.320905	806	23	plasmid.Firmicutes
1855	1855	NODE_19192_length_3174_cov_2.423533	3174	8	chromosome.unclassified
1856	1856	NODE_55229_length_1197_cov_2.199650	1197	26	plasmid.unclassified
1858	1858	NODE_42006_length_1548_cov_3.933691	1548	7	unclassified.unclassified
1863	1863	NODE_75473_length_897_cov_1.332542	897	19	plasmid.unclassified
1867	1867	NODE_116005_length_617_cov_1.859431	617	23	plasmid.unclassified
1873	1873	NODE_104172_length_675_cov_1.437097	675	8	unclassified.Firmicutes
1876	1876	NODE_53168_length_1239_cov_3.048986	1239	8	unclassified.unclassified
1877	1877	NODE_49409_length_1326_cov_5.835563	1326	2	unclassified.unclassified
1880	1880	NODE_141504_length_526_cov_1.186837	526	26	unclassified.Proteobacteria
1882	1882	NODE_27486_length_2287_cov_25.953405	2287	13	unclassified.Proteobacteria
1885	1885	NODE_18752_length_3242_cov_2.867273	3242	8	chromosome.unclassified
1887	1887	NODE_98229_length_709_cov_4.357798	709	26	plasmid.Proteobacteria
1894	1894	NODE_2035_length_22067_cov_7.350990	22067	2	chromosome.Bacteroidetes
1897	1897	NODE_57106_length_1159_cov_3.772645	1159	14	chromosome.unclassified
1898	1898	NODE_97206_length_716_cov_1.724660	716	1	chromosome.unclassified
1902	1902	NODE_135296_length_545_cov_1.526531	545	8	unclassified.unclassified
1906	1906	NODE_33160_length_1934_cov_13.950506	1934	2	unclassified.unclassified
1918	1918	NODE_27694_length_2273_cov_39.878269	2273	13	unclassified.Proteobacteria
1921	1921	NODE_65232_length_1024_cov_2.325077	1024	27	unclassified.unclassified
1922	1922	NODE_29495_length_2148_cov_3.928333	2148	8	chromosome.Firmicutes
1925	1925	NODE_102696_length_683_cov_2.117834	683	8	unclassified.unclassified
1932	1932	NODE_141985_length_524_cov_2.010661	524	13	unclassified.unclassified
1934	1934	NODE_77974_length_870_cov_3.728834	870	26	plasmid.unclassified
1939	1939	NODE_125278_length_580_cov_1.529524	580	23	unclassified.Firmicutes
1940	1940	NODE_86858_length_790_cov_2.069388	790	26	plasmid.Proteobacteria
1942	1942	NODE_127933_length_570_cov_1.770874	570	26	plasmid.unclassified
1943	1943	NODE_5705_length_9077_cov_65.181667	9077	1	chromosome.unclassified
1944	1944	NODE_125241_length_580_cov_1.662857	580	23	plasmid.unclassified
1948	1948	NODE_96878_length_718_cov_1.987934	718	8	unclassified.unclassified
1949	1949	NODE_55339_length_1194_cov_25.768218	1194	2	chromosome.unclassified
1951	1951	NODE_120186_length_600_cov_1.394495	600	25	plasmid.unclassified
1952	1952	NODE_57937_length_1143_cov_5.114890	1143	23	plasmid.Firmicutes
1953	1953	NODE_94716_length_732_cov_2.379616	732	23	plasmid.Firmicutes
1956	1956	NODE_98918_length_705_cov_2.680000	705	8	unclassified.unclassified
1963	1963	NODE_88921_length_774_cov_1.887344	774	2	chromosome.unclassified
1968	1968	NODE_42243_length_1541_cov_1.974428	1541	2	unclassified.unclassified
1970	1970	NODE_57395_length_1154_cov_2.599636	1154	26	unclassified.Proteobacteria
1977	1977	NODE_83998_length_814_cov_2.503294	814	1	chromosome.unclassified
1978	1978	NODE_70119_length_959_cov_1.434735	959	8	unclassified.unclassified
1981	1981	NODE_145929_length_513_cov_1.037118	513	8	chromosome.unclassified
1984	1984	NODE_98046_length_710_cov_12.019847	710	26	plasmid.unclassified
1985	1985	NODE_71243_length_945_cov_3.219101	945	26	unclassified.unclassified
1986	1986	NODE_11700_length_4886_cov_4.893397	4886	13	unclassified.unclassified
1991	1991	NODE_149358_length_503_cov_2.544643	503	2	unclassified.unclassified
1993	1993	NODE_76127_length_889_cov_80.991607	889	16	unclassified.unclassified
1997	1997	NODE_92468_length_748_cov_1.702742	748	5	unclassified.unclassified
1998	1998	NODE_107474_length_657_cov_1.893688	657	26	unclassified.unclassified
2004	2004	NODE_147217_length_509_cov_1.674009	509	23	plasmid.unclassified
2015	2015	NODE_94312_length_735_cov_1.892647	735	26	plasmid.unclassified
2016	2016	NODE_58693_length_1129_cov_2.121974	1129	8	chromosome.unclassified
2017	2017	NODE_140411_length_529_cov_1.364979	529	22	unclassified.unclassified
2022	2022	NODE_132316_length_555_cov_1.140000	555	23	plasmid.unclassified
2023	2023	NODE_11584_length_4927_cov_7.850164	4927	2	chromosome.Bacteroidetes
2026	2026	NODE_139950_length_530_cov_1.888421	530	14	unclassified.unclassified
2027	2027	NODE_97815_length_712_cov_2.143075	712	2	plasmid.unclassified
2031	2031	NODE_96487_length_720_cov_3.882707	720	0	unclassified.unclassified
2032	2032	NODE_106966_length_660_cov_1.256198	660	2	unclassified.unclassified
2042	2042	NODE_56302_length_1175_cov_2.108929	1175	25	unclassified.unclassified
2043	2043	NODE_27390_length_2295_cov_3.761161	2295	13	unclassified.Proteobacteria
2048	2048	NODE_131663_length_557_cov_1.703187	557	13	unclassified.Proteobacteria
2060	2060	NODE_62763_length_1060_cov_2.174129	1060	13	chromosome.unclassified
2062	2062	NODE_25051_length_2491_cov_4.147373	2491	8	chromosome.unclassified
2071	2071	NODE_73005_length_924_cov_2.150748	924	23	unclassified.unclassified
2079	2079	NODE_76262_length_888_cov_2.620648	888	2	chromosome.unclassified
2080	2080	NODE_146682_length_510_cov_5.872527	510	23	plasmid.Firmicutes
2085	2085	NODE_11892_length_4824_cov_26.436150	4824	13	chromosome.unclassified
2095	2095	NODE_121664_length_594_cov_1.486085	594	26	unclassified.unclassified
2097	2097	NODE_112741_length_632_cov_1.646447	632	26	plasmid.unclassified
2119	2119	NODE_74061_length_912_cov_2.204201	912	19	unclassified.unclassified
2120	2120	NODE_7195_length_7381_cov_14.031668	7381	8	unclassified.unclassified
2121	2121	NODE_82238_length_830_cov_1.680000	830	23	plasmid.Firmicutes
2125	2125	NODE_123632_length_586_cov_1.804143	586	26	plasmid.unclassified
2130	2130	NODE_143254_length_520_cov_2.043011	520	21	plasmid.unclassified
2134	2134	NODE_12015_length_4782_cov_4.374656	4782	8	chromosome.unclassified
2137	2137	NODE_148450_length_506_cov_1.263858	506	19	unclassified.unclassified
2139	2139	NODE_68225_length_983_cov_1.637931	983	8	chromosome.Firmicutes
2143	2143	NODE_7711_length_6924_cov_5.888484	6924	1	chromosome.unclassified
2144	2144	NODE_150116_length_501_cov_2.769058	501	8	unclassified.unclassified
2146	2146	NODE_58581_length_1131_cov_1.953532	1131	1	unclassified.unclassified
2158	2158	NODE_127901_length_570_cov_1.844660	570	14	unclassified.unclassified
2162	2162	NODE_120147_length_600_cov_1.568807	600	23	plasmid.Firmicutes
2170	2170	NODE_142036_length_524_cov_1.639659	524	19	unclassified.unclassified
2171	2171	NODE_111739_length_637_cov_1.297251	637	26	plasmid.Proteobacteria
2178	2178	NODE_57989_length_1143_cov_1.484375	1143	23	plasmid.unclassified
2182	2182	NODE_145242_length_514_cov_2.474946	514	13	unclassified.unclassified
2197	2197	NODE_22511_length_2754_cov_34.068544	2754	8	chromosome.unclassified
2205	2205	NODE_148391_length_506_cov_1.474501	506	13	unclassified.unclassified
2206	2206	NODE_52271_length_1259_cov_2.682724	1259	13	chromosome.unclassified
2207	2207	NODE_120146_length_600_cov_1.568807	600	16	unclassified.unclassified
2208	2208	NODE_100570_length_695_cov_2.895313	695	11	unclassified.unclassified
2210	2210	NODE_120373_length_599_cov_1.753676	599	23	plasmid.unclassified
2214	2214	NODE_85145_length_805_cov_1.736000	805	8	chromosome.unclassified
2221	2221	NODE_20791_length_2954_cov_6.738875	2954	8	chromosome.Firmicutes
2224	2224	NODE_102208_length_686_cov_1.727417	686	26	unclassified.unclassified
2225	2225	NODE_83467_length_819_cov_1.547120	819	13	unclassified.unclassified
2227	2227	NODE_66797_length_1001_cov_32.645877	1001	26	plasmid.Proteobacteria
2230	2230	NODE_134836_length_546_cov_2.395112	546	26	unclassified.Proteobacteria
2231	2231	NODE_95587_length_727_cov_1.413690	727	26	plasmid.unclassified
2233	2233	NODE_39088_length_1657_cov_2.351436	1657	26	unclassified.unclassified
2247	2247	NODE_76129_length_889_cov_57.732614	889	26	unclassified.unclassified
2252	2252	NODE_80386_length_847_cov_1.571970	847	26	unclassified.unclassified
2255	2255	NODE_118727_length_606_cov_1.170599	606	2	chromosome.unclassified
2259	2259	NODE_148663_length_505_cov_1.900000	505	13	chromosome.unclassified
2261	2261	NODE_107132_length_659_cov_1.359272	659	26	unclassified.unclassified
2262	2262	NODE_49414_length_1326_cov_4.080252	1326	2	unclassified.unclassified
2279	2279	NODE_123306_length_587_cov_2.635338	587	2	chromosome.unclassified
2285	2285	NODE_40342_length_1607_cov_3.443943	1607	13	unclassified.Proteobacteria
2286	2286	NODE_113582_length_628_cov_1.935428	628	14	unclassified.unclassified
2287	2287	NODE_21931_length_2817_cov_3.483707	2817	8	chromosome.Firmicutes
2290	2290	NODE_107367_length_657_cov_9.423588	657	8	unclassified.unclassified
2293	2293	NODE_126814_length_574_cov_1.647399	574	23	unclassified.Firmicutes
2298	2298	NODE_91754_length_753_cov_1.737822	753	23	unclassified.unclassified
2299	2299	NODE_143815_length_519_cov_1.023707	519	13	chromosome.Proteobacteria
2300	2300	NODE_49772_length_1318_cov_2.707047	1318	13	unclassified.Proteobacteria
2303	2303	NODE_3137_length_15170_cov_4.673569	15170	8	chromosome.Firmicutes
2310	2310	NODE_41670_length_1560_cov_2.629900	1560	26	plasmid.Proteobacteria
2311	2311	NODE_121265_length_595_cov_2.394444	595	6	plasmid.unclassified
2321	2321	NODE_94849_length_731_cov_2.752959	731	8	unclassified.unclassified
2322	2322	NODE_73076_length_923_cov_2.405530	923	2	unclassified.unclassified
2327	2327	NODE_143282_length_520_cov_1.948387	520	8	unclassified.Firmicutes
2329	2329	NODE_1802_length_24286_cov_30.587636	24286	8	chromosome.Firmicutes
2343	2343	NODE_103475_length_679_cov_1.065705	679	8	chromosome.Firmicutes
2346	2346	NODE_113824_length_627_cov_1.729021	627	23	plasmid.unclassified
2351	2351	NODE_61477_length_1081_cov_2.797271	1081	8	unclassified.unclassified
2353	2353	NODE_99866_length_700_cov_1.274419	700	2	chromosome.unclassified
2365	2365	NODE_44958_length_1450_cov_3.682437	1450	2	unclassified.unclassified
2371	2371	NODE_60774_length_1093_cov_2.577071	1093	14	unclassified.unclassified
2372	2372	NODE_103567_length_678_cov_1.982343	678	14	unclassified.unclassified
2380	2380	NODE_55073_length_1200_cov_2.240175	1200	25	unclassified.unclassified
2381	2381	NODE_52847_length_1247_cov_1.583893	1247	23	plasmid.Firmicutes
2382	2382	NODE_56209_length_1176_cov_45.911686	1176	13	chromosome.unclassified
2383	2383	NODE_9602_length_5749_cov_3.279768	5749	2	chromosome.Bacteroidetes
2391	2391	NODE_13782_length_4244_cov_2.720458	4244	8	chromosome.unclassified
2393	2393	NODE_15601_length_3813_cov_2.769026	3813	8	chromosome.Firmicutes
2401	2401	NODE_127834_length_570_cov_2.398058	570	26	plasmid.Proteobacteria
2402	2402	NODE_100371_length_697_cov_1.158879	697	26	plasmid.Proteobacteria
2415	2415	NODE_69265_length_970_cov_1.349727	970	26	plasmid.Proteobacteria
2420	2420	NODE_87699_length_783_cov_2.410714	783	26	plasmid.unclassified
2426	2426	NODE_108491_length_652_cov_1.750419	652	26	unclassified.unclassified
2432	2432	NODE_147313_length_509_cov_1.381057	509	13	chromosome.Proteobacteria
2440	2440	NODE_118108_length_608_cov_1.889693	608	27	plasmid.Spirochaetes
2446	2446	NODE_131352_length_558_cov_1.829026	558	8	unclassified.unclassified
2462	2462	NODE_64446_length_1035_cov_2.229592	1035	23	plasmid.Firmicutes
2475	2475	NODE_135816_length_543_cov_1.946721	543	8	unclassified.Firmicutes
2476	2476	NODE_91191_length_757_cov_1.759259	757	2	unclassified.unclassified
2481	2481	NODE_9183_length_5973_cov_4.130449	5973	2	chromosome.Bacteroidetes
2482	2482	NODE_101473_length_690_cov_2.381102	690	8	unclassified.unclassified
2484	2484	NODE_97972_length_711_cov_1.852134	711	26	plasmid.unclassified
2486	2486	NODE_22767_length_2723_cov_3.586957	2723	23	unclassified.Firmicutes
2487	2487	NODE_149519_length_503_cov_1.696429	503	2	unclassified.unclassified
2494	2494	NODE_64520_length_1034_cov_1.898876	1034	2	unclassified.unclassified
2495	2495	NODE_65772_length_1016_cov_2.229969	1016	26	plasmid.Proteobacteria
2500	2500	NODE_12443_length_4639_cov_6.738438	4639	4	chromosome.unclassified
2502	2502	NODE_61637_length_1078_cov_3.900293	1078	1	chromosome.unclassified
2508	2508	NODE_59668_length_1112_cov_2.268685	1112	1	unclassified.unclassified
2509	2509	NODE_54668_length_1208_cov_1.849957	1208	23	plasmid.Firmicutes
2518	2518	NODE_6209_length_8400_cov_3.218694	8400	8	chromosome.Firmicutes
2519	2519	NODE_86848_length_790_cov_2.299320	790	19	plasmid.unclassified
2520	2520	NODE_126581_length_575_cov_1.640385	575	8	unclassified.unclassified
2524	2524	NODE_52555_length_1253_cov_1.581803	1253	1	unclassified.unclassified
2525	2525	NODE_49700_length_1320_cov_2.516996	1320	26	unclassified.unclassified
2532	2532	NODE_82274_length_829_cov_2.700258	829	26	plasmid.Proteobacteria
2535	2535	NODE_54226_length_1218_cov_1.423904	1218	26	plasmid.Proteobacteria
2537	2537	NODE_133879_length_549_cov_4.674089	549	19	unclassified.unclassified
2542	2542	NODE_110919_length_640_cov_3.699145	640	26	unclassified.unclassified
2545	2545	NODE_65159_length_1025_cov_2.680412	1025	23	plasmid.unclassified
2548	2548	NODE_38213_length_1692_cov_3.005498	1692	1	chromosome.unclassified
2551	2551	NODE_69823_length_962_cov_1.983462	962	13	unclassified.Proteobacteria
2555	2555	NODE_140237_length_529_cov_2.139241	529	21	plasmid.unclassified
2559	2559	NODE_113010_length_631_cov_1.154514	631	13	unclassified.Proteobacteria
2562	2562	NODE_124357_length_583_cov_2.159091	583	26	plasmid.unclassified
2567	2567	NODE_78544_length_864_cov_46.323857	864	26	unclassified.unclassified
2568	2568	NODE_73398_length_920_cov_1.647399	920	23	plasmid.Firmicutes
2573	2573	NODE_143323_length_520_cov_1.784946	520	23	plasmid.unclassified
2583	2583	NODE_56400_length_1173_cov_2.790698	1173	26	plasmid.Proteobacteria
2585	2585	NODE_50172_length_1308_cov_2.273743	1308	26	plasmid.Proteobacteria
2587	2587	NODE_20872_length_2945_cov_3.844983	2945	2	chromosome.unclassified
2597	2597	NODE_130153_length_562_cov_2.358974	562	26	unclassified.Proteobacteria
2601	2601	NODE_33593_length_1911_cov_4.103987	1911	26	unclassified.Proteobacteria
2603	2603	NODE_79869_length_851_cov_3.650754	851	14	chromosome.unclassified
2608	2608	NODE_34489_length_1865_cov_2.478453	1865	26	unclassified.unclassified
2625	2625	NODE_37225_length_1734_cov_1.917808	1734	23	unclassified.Firmicutes
2626	2626	NODE_99264_length_703_cov_2.918210	703	1	chromosome.unclassified
2631	2631	NODE_58317_length_1136_cov_2.283996	1136	8	unclassified.unclassified
2642	2642	NODE_131618_length_557_cov_1.908367	557	23	plasmid.Firmicutes
2645	2645	NODE_60241_length_1102_cov_3.038204	1102	8	chromosome.unclassified
2649	2649	NODE_86777_length_791_cov_1.548913	791	23	plasmid.unclassified
2651	2651	NODE_126809_length_574_cov_1.745665	574	23	unclassified.Firmicutes
2665	2665	NODE_146176_length_512_cov_1.455142	512	23	plasmid.Firmicutes
2668	2668	NODE_32209_length_1984_cov_3.530327	1984	11	chromosome.unclassified
2680	2680	NODE_82494_length_827_cov_2.461140	827	8	unclassified.Firmicutes
2683	2683	NODE_147003_length_510_cov_1.134066	510	26	unclassified.Proteobacteria
2686	2686	NODE_38024_length_1700_cov_7.571429	1700	23	plasmid.Firmicutes
2698	2698	NODE_94771_length_732_cov_1.675037	732	22	unclassified.unclassified
2700	2700	NODE_114660_length_623_cov_1.839789	623	26	unclassified.unclassified
2702	2702	NODE_62599_length_1063_cov_1.590278	1063	8	chromosome.unclassified
2704	2704	NODE_115985_length_617_cov_2.028470	617	2	chromosome.unclassified
2705	2705	NODE_80442_length_846_cov_2.759798	846	14	unclassified.unclassified
2707	2707	NODE_14335_length_4097_cov_4.143741	4097	13	chromosome.unclassified
2709	2709	NODE_87063_length_788_cov_3.219645	788	13	unclassified.unclassified
2711	2711	NODE_124311_length_583_cov_3.238636	583	7	plasmid.unclassified
2712	2712	NODE_74207_length_910_cov_3.219883	910	23	plasmid.Firmicutes
2713	2713	NODE_139939_length_530_cov_1.995789	530	26	plasmid.Proteobacteria
2743	2743	NODE_83656_length_817_cov_2.510499	817	8	chromosome.Firmicutes
2744	2744	NODE_145150_length_515_cov_1.032609	515	26	plasmid.unclassified
2751	2751	NODE_28011_length_2249_cov_2.987694	2249	1	chromosome.unclassified
2761	2761	NODE_66326_length_1008_cov_2.770199	1008	23	plasmid.unclassified
2764	2764	NODE_63344_length_1051_cov_2.600402	1051	8	unclassified.unclassified
2765	2765	NODE_79813_length_852_cov_2.008783	852	8	unclassified.unclassified
2767	2767	NODE_24485_length_2543_cov_3.051447	2543	2	unclassified.unclassified
2768	2768	NODE_144469_length_517_cov_1.188312	517	0	unclassified.unclassified
2783	2783	NODE_131986_length_556_cov_1.514970	556	23	plasmid.unclassified
2794	2794	NODE_124567_length_582_cov_3.425047	582	23	unclassified.unclassified
2795	2795	NODE_84875_length_807_cov_2.147606	807	14	chromosome.unclassified
2798	2798	NODE_42013_length_1548_cov_2.649699	1548	14	chromosome.unclassified
2801	2801	NODE_16616_length_3615_cov_4.003371	3615	23	plasmid.Firmicutes
2807	2807	NODE_16300_length_3675_cov_3.406630	3675	23	plasmid.Firmicutes
2815	2815	NODE_62279_length_1068_cov_1.721619	1068	26	plasmid.Proteobacteria
2817	2817	NODE_87903_length_782_cov_1.676754	782	26	plasmid.unclassified
2824	2824	NODE_2205_length_20594_cov_25.115001	20594	8	chromosome.Firmicutes
2835	2835	NODE_135836_length_543_cov_1.909836	543	26	plasmid.Proteobacteria
2837	2837	NODE_101725_length_689_cov_1.309148	689	8	unclassified.Firmicutes
2851	2851	NODE_130621_length_561_cov_0.897233	561	1	unclassified.unclassified
2854	2854	NODE_104436_length_673_cov_2.613269	673	23	plasmid.Firmicutes
2858	2858	NODE_59485_length_1115_cov_1.881132	1115	2	unclassified.unclassified
2874	2874	NODE_35501_length_1813_cov_2.871445	1813	8	unclassified.unclassified
2878	2878	NODE_114991_length_622_cov_1.093474	622	25	unclassified.unclassified
2882	2882	NODE_134704_length_547_cov_1.351626	547	8	unclassified.unclassified
2888	2888	NODE_50236_length_1306_cov_7.752198	1306	13	chromosome.Proteobacteria
2889	2889	NODE_31256_length_2038_cov_5.221382	2038	14	unclassified.unclassified
2898	2898	NODE_41509_length_1566_cov_2.842488	1566	23	plasmid.Firmicutes
2904	2904	NODE_97091_length_717_cov_1.261329	717	23	plasmid.Firmicutes
2905	2905	NODE_141798_length_525_cov_1.310638	525	12	unclassified.unclassified
2909	2909	NODE_92965_length_744_cov_2.383164	744	13	chromosome.unclassified
2917	2917	NODE_2779_length_16770_cov_19.550823	16770	2	chromosome.unclassified
2919	2919	NODE_138915_length_533_cov_2.186192	533	23	plasmid.unclassified
2920	2920	NODE_42247_length_1540_cov_21.644444	1540	26	plasmid.Proteobacteria
2927	2927	NODE_55859_length_1183_cov_23.417553	1183	8	unclassified.unclassified
2945	2945	NODE_106235_length_664_cov_1.395731	664	8	unclassified.unclassified
2946	2946	NODE_138220_length_535_cov_3.645833	535	25	plasmid.unclassified
2947	2947	NODE_103552_length_678_cov_2.134831	678	23	plasmid.Firmicutes
2948	2948	NODE_17707_length_3415_cov_3.617857	3415	8	chromosome.unclassified
2950	2950	NODE_5913_length_8787_cov_22.942854	8787	8	chromosome.Firmicutes
2953	2953	NODE_69339_length_968_cov_3.957284	968	13	unclassified.unclassified
2956	2956	NODE_75355_length_898_cov_1.561091	898	14	chromosome.unclassified
2963	2963	NODE_67687_length_989_cov_3.163812	989	23	plasmid.Firmicutes
2965	2965	NODE_4313_length_11625_cov_6.180380	11625	16	unclassified.unclassified
2969	2969	NODE_149961_length_502_cov_1.275168	502	23	plasmid.Firmicutes
2979	2979	NODE_102635_length_683_cov_3.128981	683	8	chromosome.unclassified
2980	2980	NODE_54499_length_1211_cov_8.656574	1211	26	unclassified.unclassified
2983	2983	NODE_120829_length_597_cov_1.928044	597	26	unclassified.unclassified
2987	2987	NODE_145059_length_515_cov_1.445652	515	26	plasmid.Proteobacteria
2989	2989	NODE_102675_length_683_cov_2.386943	683	13	chromosome.Proteobacteria
2992	2992	NODE_28192_length_2235_cov_7.610092	2235	23	unclassified.unclassified
2997	2997	NODE_10409_length_5365_cov_3.254614	5365	13	chromosome.Proteobacteria
3007	3007	NODE_134790_length_546_cov_3.869654	546	8	unclassified.Firmicutes
3012	3012	NODE_68715_length_977_cov_1.429501	977	26	plasmid.unclassified
3018	3018	NODE_91684_length_753_cov_2.988539	753	23	unclassified.Firmicutes
3021	3021	NODE_148456_length_506_cov_1.263858	506	26	plasmid.unclassified
3023	3023	NODE_90225_length_764_cov_1.875882	764	2	unclassified.unclassified
3028	3028	NODE_87387_length_786_cov_1.559508	786	26	plasmid.Proteobacteria
3033	3033	NODE_92960_length_744_cov_2.545718	744	11	chromosome.unclassified
3035	3035	NODE_78171_length_868_cov_2.980320	868	8	unclassified.unclassified
3040	3040	NODE_62456_length_1065_cov_2.177228	1065	19	plasmid.unclassified
3041	3041	NODE_125099_length_580_cov_2.895238	580	27	plasmid.Spirochaetes
3042	3042	NODE_132757_length_553_cov_1.907631	553	23	plasmid.unclassified
3043	3043	NODE_68079_length_985_cov_1.519355	985	23	plasmid.unclassified
3045	3045	NODE_46614_length_1400_cov_12.454275	1400	19	unclassified.Bacteroidetes
3051	3051	NODE_110134_length_644_cov_1.923599	644	16	unclassified.unclassified
3057	3057	NODE_86093_length_797_cov_1.792453	797	8	unclassified.unclassified
3060	3060	NODE_63308_length_1052_cov_1.416249	1052	26	unclassified.Proteobacteria
3071	3071	NODE_89621_length_769_cov_1.429972	769	14	chromosome.unclassified
3072	3072	NODE_8352_length_6455_cov_2.853125	6455	10	unclassified.unclassified
3073	3073	NODE_66197_length_1010_cov_2.485864	1010	11	unclassified.unclassified
3078	3078	NODE_5824_length_8908_cov_139.887383	8908	26	unclassified.unclassified
3084	3084	NODE_41462_length_1567_cov_4.072090	1567	14	unclassified.unclassified
3086	3086	NODE_18828_length_3230_cov_3.684724	3230	26	plasmid.Proteobacteria
3088	3088	NODE_54195_length_1218_cov_3.133276	1218	2	unclassified.unclassified
3117	3117	NODE_61155_length_1087_cov_2.063953	1087	23	plasmid.Firmicutes
3118	3118	NODE_47677_length_1371_cov_2.453647	1371	26	plasmid.unclassified
3125	3125	NODE_79327_length_857_cov_1.246883	857	8	chromosome.unclassified
3136	3136	NODE_47695_length_1370_cov_4.139163	1370	23	unclassified.Firmicutes
3138	3138	NODE_53598_length_1231_cov_1.454082	1231	26	plasmid.unclassified
3148	3148	NODE_142834_length_521_cov_3.564378	521	26	plasmid.unclassified
3150	3150	NODE_97946_length_711_cov_2.307927	711	23	unclassified.Firmicutes
3152	3152	NODE_70167_length_958_cov_2.449612	958	1	unclassified.unclassified
3160	3160	NODE_94455_length_734_cov_1.818851	734	2	chromosome.unclassified
3162	3162	NODE_87141_length_788_cov_1.555252	788	2	unclassified.unclassified
3172	3172	NODE_28521_length_2212_cov_2.642559	2212	8	chromosome.Firmicutes
3183	3183	NODE_22269_length_2781_cov_3.661775	2781	8	unclassified.unclassified
3184	3184	NODE_146813_length_510_cov_1.879121	510	8	chromosome.unclassified
3185	3185	NODE_104011_length_675_cov_46.075806	675	23	plasmid.Firmicutes
3187	3187	NODE_45159_length_1444_cov_2.187905	1444	8	unclassified.Firmicutes
3192	3192	NODE_25582_length_2442_cov_9.741517	2442	26	unclassified.unclassified
3197	3197	NODE_37826_length_1709_cov_3.099154	1709	14	unclassified.unclassified
3200	3200	NODE_11916_length_4816_cov_3.901071	4816	2	chromosome.Bacteroidetes
3207	3207	NODE_122646_length_590_cov_1.743925	590	1	unclassified.unclassified
3208	3208	NODE_92304_length_749_cov_1.916427	749	26	plasmid.unclassified
3210	3210	NODE_56038_length_1180_cov_2.585778	1180	14	chromosome.unclassified
3215	3215	NODE_14586_length_4037_cov_6.884731	4037	2	unclassified.Bacteroidetes
3219	3219	NODE_43734_length_1490_cov_3.707317	1490	23	unclassified.Firmicutes
3221	3221	NODE_74512_length_907_cov_1.805164	907	8	unclassified.unclassified
3227	3227	NODE_61427_length_1082_cov_2.534567	1082	5	unclassified.unclassified
3231	3231	NODE_22109_length_2800_cov_2.515118	2800	8	unclassified.unclassified
3232	3232	NODE_54799_length_1205_cov_3.568696	1205	14	unclassified.unclassified
3240	3240	NODE_47943_length_1364_cov_2.453018	1364	13	unclassified.unclassified
3246	3246	NODE_60338_length_1101_cov_1.725621	1101	2	unclassified.unclassified
3251	3251	NODE_26342_length_2378_cov_3.726216	2378	1	unclassified.unclassified
3254	3254	NODE_11648_length_4903_cov_4.587459	4903	8	unclassified.unclassified
3256	3256	NODE_49480_length_1325_cov_2.229134	1325	8	chromosome.unclassified
3258	3258	NODE_114493_length_624_cov_1.502636	624	1	chromosome.Actinobacteria
3261	3261	NODE_40637_length_1597_cov_7.691958	1597	8	unclassified.unclassified
3264	3264	NODE_35548_length_1811_cov_2.551822	1811	2	chromosome.unclassified
3277	3277	NODE_75783_length_893_cov_2.719570	893	8	unclassified.unclassified
3279	3279	NODE_24159_length_2574_cov_2.712187	2574	14	unclassified.unclassified
3280	3280	NODE_113583_length_628_cov_1.923211	628	11	unclassified.unclassified
3284	3284	NODE_127226_length_572_cov_111.174081	572	23	plasmid.unclassified
3286	3286	NODE_28578_length_2208_cov_3.449605	2208	14	unclassified.unclassified
3287	3287	NODE_79114_length_859_cov_1.557214	859	8	chromosome.Firmicutes
3288	3288	NODE_77695_length_873_cov_2.903423	873	26	plasmid.Proteobacteria
3290	3290	NODE_47608_length_1373_cov_2.522003	1373	23	unclassified.Firmicutes
3291	3291	NODE_100944_length_693_cov_2.349530	693	2	chromosome.unclassified
3296	3296	NODE_64511_length_1034_cov_2.127681	1034	13	chromosome.unclassified
3300	3300	NODE_66600_length_1004_cov_2.702845	1004	26	unclassified.unclassified
3304	3304	NODE_80975_length_841_cov_2.054707	841	2	unclassified.unclassified
3306	3306	NODE_41014_length_1583_cov_3.761780	1583	19	plasmid.unclassified
3307	3307	NODE_109467_length_647_cov_2.236486	647	23	plasmid.Firmicutes
3311	3311	NODE_124527_length_583_cov_1.079545	583	26	unclassified.unclassified
3313	3313	NODE_87217_length_787_cov_2.206284	787	26	unclassified.Proteobacteria
3319	3319	NODE_35362_length_1820_cov_14.524646	1820	8	unclassified.Firmicutes
3320	3320	NODE_8064_length_6669_cov_3.879498	6669	8	chromosome.Firmicutes
3331	3331	NODE_115751_length_618_cov_2.193606	618	14	chromosome.unclassified
3339	3339	NODE_76060_length_890_cov_2.615569	890	8	unclassified.unclassified
3349	3349	NODE_111576_length_637_cov_2.742268	637	27	plasmid.Spirochaetes
3354	3354	NODE_19206_length_3172_cov_4.680783	3172	2	chromosome.Bacteroidetes
3360	3360	NODE_87244_length_787_cov_1.816940	787	26	plasmid.Proteobacteria
3361	3361	NODE_59748_length_1111_cov_1.785985	1111	26	plasmid.Proteobacteria
3364	3364	NODE_127393_length_572_cov_1.555126	572	23	unclassified.Firmicutes
3366	3366	NODE_114607_length_623_cov_2.507042	623	26	unclassified.unclassified
3368	3368	NODE_128440_length_568_cov_2.222222	568	23	plasmid.Firmicutes
3377	3377	NODE_82786_length_824_cov_9.945384	824	26	unclassified.Proteobacteria
3385	3385	NODE_131877_length_556_cov_2.085828	556	1	unclassified.unclassified
3387	3387	NODE_81409_length_837_cov_1.700767	837	23	plasmid.unclassified
3389	3389	NODE_73903_length_914_cov_2.089639	914	13	unclassified.Proteobacteria
3393	3393	NODE_111340_length_638_cov_3.349914	638	2	unclassified.unclassified
3394	3394	NODE_93087_length_743_cov_3.148256	743	26	plasmid.unclassified
3395	3395	NODE_136547_length_541_cov_1.510288	541	26	plasmid.unclassified
3399	3399	NODE_133273_length_551_cov_3.860887	551	8	chromosome.unclassified
3402	3402	NODE_39171_length_1653_cov_3.055069	1653	23	plasmid.unclassified
3404	3404	NODE_39780_length_1629_cov_1.611817	1629	23	plasmid.unclassified
3405	3405	NODE_85836_length_799_cov_1.965054	799	2	unclassified.unclassified
3409	3409	NODE_56753_length_1166_cov_2.671467	1166	8	chromosome.unclassified
3415	3415	NODE_132749_length_553_cov_2.058233	553	8	plasmid.unclassified
3416	3416	NODE_103605_length_678_cov_1.677368	678	27	plasmid.unclassified
3424	3424	NODE_73615_length_917_cov_2.407193	917	8	unclassified.unclassified
3426	3426	NODE_105677_length_667_cov_1.143791	667	26	plasmid.Proteobacteria
3427	3427	NODE_145592_length_513_cov_3.316594	513	23	plasmid.unclassified
3428	3428	NODE_15234_length_3893_cov_10.492705	3893	8	unclassified.unclassified
3431	3431	NODE_80276_length_848_cov_1.756620	848	13	chromosome.Proteobacteria
3433	3433	NODE_137439_length_538_cov_1.573499	538	23	plasmid.Firmicutes
3434	3434	NODE_131003_length_559_cov_2.073413	559	26	plasmid.Proteobacteria
3437	3437	NODE_110897_length_640_cov_12.430769	640	2	unclassified.unclassified
3442	3442	NODE_139031_length_533_cov_1.531381	533	13	chromosome.Proteobacteria
3446	3446	NODE_140878_length_527_cov_2.616525	527	8	chromosome.unclassified
3454	3454	NODE_121906_length_593_cov_1.412639	593	26	unclassified.unclassified
3465	3465	NODE_92481_length_748_cov_1.538240	748	26	unclassified.Proteobacteria
3469	3469	NODE_101614_length_689_cov_2.697161	689	23	plasmid.Firmicutes
3475	3475	NODE_101752_length_688_cov_5.101106	688	2	chromosome.unclassified
3480	3480	NODE_47902_length_1365_cov_2.711450	1365	2	unclassified.unclassified
3487	3487	NODE_104174_length_675_cov_1.409677	675	2	unclassified.unclassified
3492	3492	NODE_57756_length_1147_cov_2.741758	1147	13	unclassified.unclassified
3499	3499	NODE_22667_length_2734_cov_4.600971	2734	2	chromosome.unclassified
3500	3500	NODE_77346_length_877_cov_2.080292	877	2	chromosome.unclassified
3502	3502	NODE_83525_length_818_cov_2.378768	818	26	unclassified.Proteobacteria
3503	3503	NODE_128682_length_567_cov_3.089844	567	2	chromosome.unclassified
3506	3506	NODE_57828_length_1146_cov_1.567369	1146	2	unclassified.unclassified
3509	3509	NODE_61809_length_1075_cov_2.794118	1075	8	chromosome.unclassified
3513	3513	NODE_107513_length_657_cov_1.544850	657	14	unclassified.unclassified
3518	3518	NODE_36620_length_1762_cov_1.934388	1762	2	chromosome.unclassified
3525	3525	NODE_10915_length_5180_cov_3.728195	5180	19	unclassified.unclassified
3527	3527	NODE_45727_length_1427_cov_4.681487	1427	2	chromosome.unclassified
3532	3532	NODE_128145_length_569_cov_2.217899	569	23	unclassified.Firmicutes
3535	3535	NODE_57201_length_1158_cov_2.135993	1158	8	unclassified.unclassified
3541	3541	NODE_6849_length_7693_cov_24.489002	7693	13	chromosome.unclassified
3544	3544	NODE_1934_length_22981_cov_6.357498	22981	2	chromosome.Bacteroidetes
3545	3545	NODE_45850_length_1424_cov_2.428050	1424	26	plasmid.Proteobacteria
3553	3553	NODE_21059_length_2921_cov_3.593161	2921	8	chromosome.unclassified
3554	3554	NODE_124361_length_583_cov_2.159091	583	8	unclassified.unclassified
3557	3557	NODE_22074_length_2803_cov_19.554585	2803	2	unclassified.Bacteroidetes
3560	3560	NODE_72656_length_928_cov_2.394044	928	8	chromosome.unclassified
3565	3565	NODE_72959_length_925_cov_1.432184	925	23	plasmid.Firmicutes
3568	3568	NODE_99062_length_704_cov_9.090909	704	23	plasmid.Firmicutes
3570	3570	NODE_47079_length_1387_cov_2.710210	1387	26	plasmid.Proteobacteria
3575	3575	NODE_73879_length_914_cov_2.614668	914	23	unclassified.unclassified
3583	3583	NODE_50311_length_1304_cov_5.878303	1304	19	unclassified.unclassified
3587	3587	NODE_122347_length_591_cov_2.065299	591	23	unclassified.unclassified
3588	3588	NODE_61887_length_1074_cov_2.663395	1074	26	plasmid.Proteobacteria
3592	3592	NODE_139266_length_532_cov_1.874214	532	26	plasmid.Proteobacteria
3593	3593	NODE_128798_length_567_cov_1.669922	567	8	chromosome.unclassified
3597	3597	NODE_9030_length_6052_cov_13.043188	6052	1	chromosome.unclassified
3598	3598	NODE_124583_length_582_cov_2.840607	582	2	chromosome.unclassified
3602	3602	NODE_107800_length_655_cov_2.696667	655	13	chromosome.Proteobacteria
3606	3606	NODE_32952_length_1946_cov_2.077737	1946	8	chromosome.unclassified
3610	3610	NODE_24320_length_2561_cov_2.539904	2561	2	chromosome.unclassified
3619	3619	NODE_10100_length_5491_cov_3.649742	5491	8	chromosome.Firmicutes
3624	3624	NODE_86248_length_795_cov_2.695946	795	26	plasmid.Proteobacteria
3626	3626	NODE_21269_length_2894_cov_27.829870	2894	26	unclassified.Proteobacteria
3628	3628	NODE_43298_length_1505_cov_2.146897	1505	1	unclassified.unclassified
3629	3629	NODE_117128_length_612_cov_2.032316	612	2	unclassified.unclassified
3631	3631	NODE_30622_length_2077_cov_2.990109	2077	8	chromosome.unclassified
3648	3648	NODE_6843_length_7699_cov_8.653977	7699	11	chromosome.unclassified
3652	3652	NODE_69102_length_972_cov_1.367503	972	19	unclassified.unclassified
3654	3654	NODE_88657_length_776_cov_1.844660	776	2	unclassified.Bacteroidetes
3665	3665	NODE_7630_length_7003_cov_17.474237	7003	8	chromosome.unclassified
3670	3670	NODE_23967_length_2592_cov_3.384312	2592	26	unclassified.unclassified
3671	3671	NODE_143956_length_518_cov_2.010799	518	23	plasmid.unclassified
3674	3674	NODE_18352_length_3308_cov_3.847833	3308	8	chromosome.Firmicutes
3676	3676	NODE_43189_length_1508_cov_3.463180	1508	2	chromosome.unclassified
3678	3678	NODE_78878_length_861_cov_2.790323	861	1	chromosome.unclassified
3680	3680	NODE_107682_length_656_cov_1.738769	656	23	plasmid.Firmicutes
3681	3681	NODE_101905_length_688_cov_1.491311	688	8	chromosome.Firmicutes
3683	3683	NODE_58758_length_1128_cov_1.843430	1128	11	unclassified.unclassified
3687	3687	NODE_81068_length_840_cov_1.936306	840	26	unclassified.unclassified
3694	3694	NODE_102808_length_682_cov_3.977671	682	26	unclassified.Proteobacteria
3696	3696	NODE_67689_length_989_cov_3.000000	989	19	plasmid.unclassified
3698	3698	NODE_54108_length_1220_cov_2.038627	1220	11	unclassified.unclassified
3703	3703	NODE_62844_length_1059_cov_1.401394	1059	26	plasmid.Proteobacteria
3714	3714	NODE_62306_length_1067_cov_2.664032	1067	8	unclassified.unclassified
3716	3716	NODE_137947_length_536_cov_2.320166	536	0	chromosome.unclassified
3718	3718	NODE_43110_length_1511_cov_2.561813	1511	25	unclassified.unclassified
3722	3722	NODE_37172_length_1736_cov_2.509816	1736	13	unclassified.unclassified
3725	3725	NODE_147686_length_508_cov_1.428256	508	13	unclassified.unclassified
3727	3727	NODE_74355_length_908_cov_52.037515	908	8	unclassified.Firmicutes
3728	3728	NODE_123387_length_587_cov_1.785714	587	8	unclassified.unclassified
3743	3743	NODE_88575_length_776_cov_4.705964	776	23	plasmid.unclassified
3744	3744	NODE_6719_length_7821_cov_13.892995	7821	23	unclassified.unclassified
3747	3747	NODE_46167_length_1414_cov_5.991906	1414	23	plasmid.Firmicutes
3748	3748	NODE_143176_length_520_cov_2.944086	520	23	unclassified.Firmicutes
3750	3750	NODE_56125_length_1178_cov_3.869101	1178	2	unclassified.unclassified
3752	3752	NODE_129351_length_565_cov_1.862745	565	23	plasmid.Firmicutes
3754	3754	NODE_25915_length_2413_cov_3.743851	2413	8	unclassified.Firmicutes
3766	3766	NODE_23621_length_2628_cov_4.179946	2628	13	chromosome.Proteobacteria
3769	3769	NODE_110598_length_642_cov_1.778535	642	26	plasmid.Proteobacteria
3770	3770	NODE_124971_length_581_cov_1.593156	581	23	plasmid.unclassified
3773	3773	NODE_78283_length_867_cov_2.800493	867	2	unclassified.unclassified
3774	3774	NODE_137305_length_538_cov_2.360248	538	23	plasmid.Firmicutes
3775	3775	NODE_59029_length_1123_cov_2.035581	1123	23	plasmid.unclassified
3776	3776	NODE_97062_length_717_cov_1.673716	717	13	unclassified.Proteobacteria
3779	3779	NODE_108686_length_651_cov_1.823826	651	23	plasmid.Firmicutes
3787	3787	NODE_116460_length_615_cov_2.021429	615	8	chromosome.unclassified
3795	3795	NODE_113985_length_626_cov_2.157618	626	14	unclassified.unclassified
3799	3799	NODE_41261_length_1574_cov_3.251481	1574	26	unclassified.Proteobacteria
3802	3802	NODE_1707_length_25367_cov_16.348017	25367	8	chromosome.Firmicutes
3803	3803	NODE_5379_length_9566_cov_3.168542	9566	23	unclassified.Firmicutes
3810	3810	NODE_55057_length_1200_cov_3.273362	1200	8	unclassified.unclassified
3814	3814	NODE_3224_length_14839_cov_26.303504	14839	13	chromosome.Proteobacteria
3818	3818	NODE_139391_length_532_cov_1.394130	532	8	chromosome.Firmicutes
3824	3824	NODE_78856_length_861_cov_4.187345	861	1	chromosome.unclassified
3825	3825	NODE_50036_length_1311_cov_3.765924	1311	13	chromosome.Proteobacteria
3832	3832	NODE_79867_length_851_cov_4.101759	851	2	unclassified.unclassified
3834	3834	NODE_8199_length_6567_cov_4.564189	6567	13	chromosome.unclassified
3836	3836	NODE_5631_length_9198_cov_6.776769	9198	19	unclassified.unclassified
3837	3837	NODE_3696_length_13314_cov_35.534052	13314	2	unclassified.unclassified
3843	3843	NODE_134946_length_546_cov_1.682281	546	26	unclassified.unclassified
3845	3845	NODE_109422_length_647_cov_2.831081	647	8	unclassified.unclassified
3848	3848	NODE_147891_length_507_cov_2.081858	507	13	unclassified.unclassified
3853	3853	NODE_100767_length_694_cov_2.316119	694	2	unclassified.unclassified
3869	3869	NODE_99943_length_699_cov_2.183230	699	26	unclassified.unclassified
3870	3870	NODE_144227_length_517_cov_2.595238	517	26	plasmid.Proteobacteria
3871	3871	NODE_38824_length_1666_cov_15.684668	1666	26	unclassified.Proteobacteria
3872	3872	NODE_69825_length_962_cov_1.885336	962	1	unclassified.unclassified
3874	3874	NODE_76462_length_886_cov_2.049338	886	8	chromosome.unclassified
3879	3879	NODE_35406_length_1817_cov_49.663451	1817	13	unclassified.Proteobacteria
3881	3881	NODE_127320_length_572_cov_2.021277	572	23	plasmid.unclassified
3891	3891	NODE_69809_length_962_cov_2.493936	962	23	unclassified.unclassified
3895	3895	NODE_115232_length_620_cov_7.323894	620	2	chromosome.unclassified
3899	3899	NODE_61014_length_1089_cov_2.713733	1089	26	unclassified.unclassified
3905	3905	NODE_129064_length_566_cov_1.859100	566	13	unclassified.unclassified
3906	3906	NODE_61763_length_1076_cov_2.136141	1076	8	chromosome.unclassified
3907	3907	NODE_50852_length_1292_cov_2.380760	1292	2	unclassified.unclassified
3909	3909	NODE_100967_length_693_cov_2.057994	693	26	unclassified.unclassified
3912	3912	NODE_12439_length_4640_cov_11.118212	4640	8	chromosome.unclassified
3916	3916	NODE_337_length_77714_cov_15.468510	77714	2	chromosome.Bacteroidetes
3918	3918	NODE_90791_length_760_cov_1.652482	760	23	plasmid.unclassified
3919	3919	NODE_75505_length_896_cov_2.801427	896	13	chromosome.Proteobacteria
3920	3920	NODE_50446_length_1301_cov_2.269663	1301	8	unclassified.unclassified
3929	3929	NODE_100882_length_694_cov_1.115806	694	19	unclassified.unclassified
3930	3930	NODE_69591_length_965_cov_2.296703	965	13	chromosome.unclassified
3933	3933	NODE_114304_length_625_cov_1.443860	625	2	unclassified.unclassified
3941	3941	NODE_316_length_80077_cov_13.086864	80077	8	chromosome.Firmicutes
3942	3942	NODE_50024_length_1312_cov_1.548130	1312	8	unclassified.unclassified
3944	3944	NODE_27196_length_2311_cov_5.551862	2311	26	plasmid.Proteobacteria
3946	3946	NODE_150344_length_501_cov_1.491031	501	26	plasmid.Proteobacteria
3948	3948	NODE_31475_length_2026_cov_2.723998	2026	8	chromosome.Firmicutes
3951	3951	NODE_74678_length_905_cov_2.252941	905	23	plasmid.Firmicutes
3952	3952	NODE_147783_length_507_cov_14.181416	507	26	plasmid.Proteobacteria
3953	3953	NODE_129842_length_563_cov_2.561024	563	8	unclassified.unclassified
3971	3971	NODE_109066_length_649_cov_2.079125	649	26	unclassified.Proteobacteria
3987	3987	NODE_19138_length_3183_cov_4.454923	3183	26	unclassified.unclassified
3993	3993	NODE_2895_length_16176_cov_10.268035	16176	2	chromosome.Bacteroidetes
4003	4003	NODE_106359_length_663_cov_1.708882	663	23	plasmid.Firmicutes
4011	4011	NODE_3619_length_13528_cov_3.774438	13528	8	chromosome.Firmicutes
4015	4015	NODE_32704_length_1958_cov_2.446138	1958	23	plasmid.Firmicutes
4017	4017	NODE_55727_length_1186_cov_3.591512	1186	2	unclassified.unclassified
4018	4018	NODE_145999_length_512_cov_2.494530	512	8	unclassified.Firmicutes
4019	4019	NODE_32532_length_1966_cov_5.092622	1966	13	chromosome.unclassified
4023	4023	NODE_78729_length_863_cov_1.736386	863	8	unclassified.unclassified
4025	4025	NODE_46338_length_1409_cov_2.901034	1409	19	unclassified.unclassified
4038	4038	NODE_57887_length_1144_cov_4.692378	1144	13	chromosome.unclassified
4046	4046	NODE_132691_length_553_cov_2.479920	553	2	chromosome.unclassified
4048	4048	NODE_147775_length_508_cov_0.838852	508	25	plasmid.unclassified
4057	4057	NODE_9805_length_5638_cov_5.855096	5638	23	unclassified.unclassified
4058	4058	NODE_73385_length_920_cov_1.952601	920	26	unclassified.Proteobacteria
4059	4059	NODE_61044_length_1089_cov_1.250484	1089	14	chromosome.unclassified
4063	4063	NODE_142900_length_521_cov_2.242489	521	8	unclassified.Firmicutes
4071	4071	NODE_1741_length_25031_cov_8.821429	25031	2	chromosome.Bacteroidetes
4075	4075	NODE_92996_length_744_cov_2.026125	744	16	unclassified.unclassified
4077	4077	NODE_111763_length_636_cov_74.018933	636	23	unclassified.Firmicutes
4078	4078	NODE_15149_length_3909_cov_6.846393	3909	13	chromosome.Proteobacteria
4079	4079	NODE_122990_length_589_cov_1.067416	589	2	chromosome.unclassified
4080	4080	NODE_10914_length_5180_cov_4.676878	5180	8	chromosome.Firmicutes
4084	4084	NODE_68360_length_981_cov_2.104752	981	13	unclassified.Proteobacteria
4090	4090	NODE_52753_length_1249_cov_1.429648	1249	26	plasmid.Proteobacteria
4092	4092	NODE_110710_length_641_cov_3.242321	641	25	unclassified.unclassified
4093	4093	NODE_117348_length_611_cov_2.050360	611	23	plasmid.Firmicutes
4094	4094	NODE_85753_length_800_cov_1.506040	800	13	unclassified.unclassified
4102	4102	NODE_134173_length_548_cov_3.450304	548	2	chromosome.unclassified
4104	4104	NODE_78969_length_860_cov_2.596273	860	23	plasmid.unclassified
4105	4105	NODE_69229_length_970_cov_2.387978	970	14	chromosome.unclassified
4109	4109	NODE_95429_length_728_cov_1.361070	728	8	unclassified.unclassified
4112	4112	NODE_31545_length_2021_cov_2.947101	2021	13	chromosome.unclassified
4128	4128	NODE_64233_length_1038_cov_2.222787	1038	25	unclassified.unclassified
4133	4133	NODE_39167_length_1653_cov_3.466834	1653	8	chromosome.unclassified
4134	4134	NODE_127994_length_570_cov_1.429126	570	23	unclassified.Firmicutes
4136	4136	NODE_50055_length_1311_cov_2.202229	1311	2	unclassified.unclassified
4137	4137	NODE_67362_length_994_cov_1.777423	994	14	chromosome.unclassified
4139	4139	NODE_61059_length_1088_cov_3.009681	1088	8	chromosome.Firmicutes
4141	4141	NODE_126587_length_575_cov_1.613462	575	8	unclassified.unclassified
4142	4142	NODE_1147_length_35018_cov_601.300289	35018	2	chromosome.Bacteroidetes
4143	4143	NODE_84790_length_808_cov_1.513944	808	26	unclassified.unclassified
4146	4146	NODE_69376_length_968_cov_2.061336	968	13	unclassified.unclassified
4167	4167	NODE_31673_length_2014_cov_6.788668	2014	8	unclassified.Firmicutes
4170	4170	NODE_4466_length_11275_cov_30.393405	11275	13	chromosome.Proteobacteria
4185	4185	NODE_102413_length_685_cov_1.457143	685	26	unclassified.unclassified
4190	4190	NODE_35049_length_1836_cov_4.966873	1836	13	chromosome.unclassified
4191	4191	NODE_76961_length_881_cov_1.838983	881	1	unclassified.Actinobacteria
4197	4197	NODE_52728_length_1249_cov_2.705193	1249	14	unclassified.unclassified
4202	4202	NODE_120945_length_597_cov_1.212177	597	26	plasmid.unclassified
4206	4206	NODE_98107_length_710_cov_2.274809	710	2	chromosome.unclassified
4207	4207	NODE_56115_length_1179_cov_1.651246	1179	2	unclassified.unclassified
4210	4210	NODE_126117_length_577_cov_1.348659	577	13	unclassified.unclassified
4211	4211	NODE_130994_length_559_cov_2.113095	559	8	unclassified.unclassified
4218	4218	NODE_12164_length_4729_cov_7.721438	4729	13	chromosome.Proteobacteria
4223	4223	NODE_17447_length_3462_cov_2.822424	3462	1	chromosome.unclassified
4227	4227	NODE_8681_length_6254_cov_19.291015	6254	13	unclassified.Proteobacteria
4229	4229	NODE_45412_length_1437_cov_2.238784	1437	23	unclassified.unclassified
4230	4230	NODE_82375_length_828_cov_4.055627	828	8	chromosome.unclassified
4233	4233	NODE_70282_length_957_cov_2.213969	957	23	unclassified.Firmicutes
4239	4239	NODE_3364_length_14345_cov_10.440868	14345	2	chromosome.unclassified
4246	4246	NODE_9452_length_5829_cov_3.450641	5829	8	chromosome.Firmicutes
4247	4247	NODE_147382_length_509_cov_0.942731	509	13	chromosome.Proteobacteria
4251	4251	NODE_133599_length_550_cov_2.652525	550	2	chromosome.unclassified
4252	4252	NODE_78342_length_867_cov_1.637931	867	23	unclassified.unclassified
4254	4254	NODE_116863_length_613_cov_2.693548	613	13	chromosome.Proteobacteria
4255	4255	NODE_39919_length_1623_cov_3.202806	1623	23	plasmid.Firmicutes
4258	4258	NODE_60906_length_1091_cov_1.727799	1091	23	unclassified.unclassified
4263	4263	NODE_127439_length_572_cov_1.334623	572	19	plasmid.unclassified
4265	4265	NODE_18470_length_3287_cov_3.895421	3287	8	chromosome.unclassified
4272	4272	NODE_74232_length_910_cov_2.270175	910	13	unclassified.Proteobacteria
4277	4277	NODE_94283_length_735_cov_2.155882	735	2	chromosome.unclassified
4280	4280	NODE_140802_length_528_cov_1.150106	528	13	unclassified.unclassified
4281	4281	NODE_129457_length_565_cov_1.298039	565	8	chromosome.unclassified
4287	4287	NODE_40049_length_1618_cov_3.000640	1618	8	unclassified.unclassified
4295	4295	NODE_62179_length_1070_cov_1.683744	1070	26	plasmid.unclassified
4304	4304	NODE_54311_length_1216_cov_2.533161	1216	26	plasmid.Proteobacteria
4312	4312	NODE_95520_length_727_cov_2.120536	727	26	plasmid.Proteobacteria
4314	4314	NODE_92478_length_748_cov_1.600289	748	8	unclassified.unclassified
4316	4316	NODE_30347_length_2094_cov_3.988230	2094	8	unclassified.unclassified
4318	4318	NODE_113888_length_627_cov_1.328671	627	26	plasmid.Proteobacteria
4321	4321	NODE_68640_length_977_cov_5.177874	977	23	unclassified.unclassified
4324	4324	NODE_20535_length_2988_cov_3.236959	2988	11	unclassified.unclassified
4329	4329	NODE_51537_length_1276_cov_2.210483	1276	26	unclassified.unclassified
4331	4331	NODE_46690_length_1398_cov_5.510797	1398	23	plasmid.Firmicutes
4336	4336	NODE_100264_length_697_cov_2.367601	697	23	plasmid.Firmicutes
4337	4337	NODE_109249_length_648_cov_2.155143	648	23	plasmid.unclassified
4339	4339	NODE_8354_length_6454_cov_4.878731	6454	8	chromosome.unclassified
4340	4340	NODE_69453_length_967_cov_2.458333	967	8	unclassified.unclassified
4341	4341	NODE_62020_length_1072_cov_2.451327	1072	8	chromosome.unclassified
4342	4342	NODE_74177_length_911_cov_1.599299	911	23	plasmid.Firmicutes
4349	4349	NODE_115631_length_619_cov_1.505319	619	2	unclassified.unclassified
4353	4353	NODE_44281_length_1473_cov_3.062764	1473	23	plasmid.unclassified
4358	4358	NODE_121758_length_593_cov_2.648699	593	13	chromosome.unclassified
4366	4366	NODE_112160_length_635_cov_1.310345	635	26	plasmid.Proteobacteria
4369	4369	NODE_72471_length_930_cov_3.771429	930	2	unclassified.unclassified
4373	4373	NODE_75782_length_893_cov_2.719570	893	8	chromosome.unclassified
4378	4378	NODE_106312_length_663_cov_2.187500	663	8	chromosome.unclassified
4380	4380	NODE_139688_length_531_cov_1.516807	531	26	plasmid.Proteobacteria
4390	4390	NODE_78433_length_866_cov_1.506782	866	14	plasmid.unclassified
4392	4392	NODE_41733_length_1558_cov_1.920825	1558	26	unclassified.unclassified
4393	4393	NODE_14095_length_4155_cov_8.319756	4155	13	unclassified.Proteobacteria
4395	4395	NODE_100181_length_698_cov_1.463453	698	14	chromosome.unclassified
4397	4397	NODE_90751_length_760_cov_2.156028	760	19	unclassified.unclassified
4401	4401	NODE_136246_length_542_cov_1.470226	542	22	plasmid.unclassified
4405	4405	NODE_52791_length_1248_cov_2.069573	1248	26	plasmid.Proteobacteria
4407	4407	NODE_38296_length_1688_cov_4.763625	1688	26	unclassified.unclassified
4412	4412	NODE_100356_length_697_cov_1.341121	697	26	plasmid.Proteobacteria
4414	4414	NODE_103551_length_678_cov_2.134831	678	23	plasmid.unclassified
4417	4417	NODE_75780_length_893_cov_2.793556	893	23	plasmid.Firmicutes
4428	4428	NODE_119103_length_604_cov_2.076503	604	16	chromosome.unclassified
4429	4429	NODE_9634_length_5726_cov_4.740081	5726	2	unclassified.unclassified
4430	4430	NODE_130229_length_562_cov_1.800789	562	2	chromosome.unclassified
4434	4434	NODE_59669_length_1112_cov_2.216651	1112	2	unclassified.unclassified
4440	4440	NODE_37318_length_1730_cov_2.268657	1730	1	unclassified.unclassified
4445	4445	NODE_111510_length_638_cov_1.331046	638	23	plasmid.Firmicutes
4448	4448	NODE_52466_length_1255_cov_1.895000	1255	23	unclassified.unclassified
4449	4449	NODE_6391_length_8181_cov_4.086266	8181	8	unclassified.Firmicutes
4452	4452	NODE_15995_length_3733_cov_4.352094	3733	13	chromosome.Proteobacteria
4453	4453	NODE_73030_length_924_cov_1.683544	924	26	plasmid.Proteobacteria
4461	4461	NODE_135828_length_543_cov_1.936475	543	13	unclassified.Proteobacteria
4463	4463	NODE_6067_length_8579_cov_23.680432	8579	13	chromosome.Proteobacteria
4465	4465	NODE_31382_length_2032_cov_3.147193	2032	1	chromosome.unclassified
4470	4470	NODE_144548_length_516_cov_2.468547	516	26	plasmid.Proteobacteria
4474	4474	NODE_97780_length_712_cov_2.573820	712	23	plasmid.unclassified
4476	4476	NODE_10493_length_5335_cov_3.336742	5335	8	chromosome.Firmicutes
4481	4481	NODE_150001_length_502_cov_1.272931	502	26	plasmid.unclassified
4482	4482	NODE_77074_length_880_cov_1.589091	880	2	unclassified.unclassified
4484	4484	NODE_107114_length_659_cov_1.546358	659	11	unclassified.unclassified
4485	4485	NODE_129136_length_566_cov_1.487280	566	2	chromosome.unclassified
4486	4486	NODE_45004_length_1449_cov_2.368723	1449	13	unclassified.unclassified
4495	4495	NODE_102390_length_685_cov_1.658730	685	23	plasmid.Firmicutes
4502	4502	NODE_75379_length_897_cov_4.928741	897	8	unclassified.unclassified
4516	4516	NODE_9071_length_6033_cov_98.244229	6033	11	chromosome.unclassified
4517	4517	NODE_141104_length_527_cov_1.389831	527	26	plasmid.Proteobacteria
4524	4524	NODE_145471_length_514_cov_1.374728	514	8	unclassified.unclassified
4528	4528	NODE_47433_length_1378_cov_2.539683	1378	8	chromosome.Firmicutes
4533	4533	NODE_21070_length_2920_cov_4.331937	2920	23	plasmid.unclassified
4536	4536	NODE_18323_length_3312_cov_6.617132	3312	2	unclassified.unclassified
4541	4541	NODE_46205_length_1413_cov_3.640648	1413	2	chromosome.unclassified
4545	4545	NODE_28946_length_2182_cov_11.309356	2182	2	chromosome.Bacteroidetes
4548	4548	NODE_49900_length_1315_cov_2.105556	1315	8	unclassified.unclassified
4550	4550	NODE_101460_length_690_cov_2.538583	690	8	unclassified.Firmicutes
4551	4551	NODE_20174_length_3035_cov_2.516443	3035	26	plasmid.Proteobacteria
4552	4552	NODE_61066_length_1088_cov_2.706680	1088	8	unclassified.unclassified
4554	4554	NODE_69500_length_966_cov_2.711306	966	8	unclassified.unclassified
4557	4557	NODE_111104_length_640_cov_0.974359	640	23	plasmid.unclassified
4567	4567	NODE_63230_length_1053_cov_1.500000	1053	8	chromosome.Firmicutes
4568	4568	NODE_67410_length_993_cov_2.324094	993	8	unclassified.unclassified
4570	4570	NODE_11467_length_4974_cov_4.831876	4974	23	plasmid.Firmicutes
4573	4573	NODE_81563_length_836_cov_1.338028	836	27	plasmid.unclassified
4579	4579	NODE_103298_length_679_cov_3.958333	679	1	unclassified.unclassified
4580	4580	NODE_138774_length_534_cov_1.350731	534	23	plasmid.Firmicutes
4584	4584	NODE_41227_length_1576_cov_2.393162	1576	8	chromosome.unclassified
4592	4592	NODE_47049_length_1388_cov_1.914479	1388	2	unclassified.unclassified
4599	4599	NODE_49423_length_1326_cov_3.067663	1326	2	chromosome.Bacteroidetes
4600	4600	NODE_132498_length_554_cov_1.713427	554	8	unclassified.Firmicutes
4602	4602	NODE_6952_length_7604_cov_4.448404	7604	2	chromosome.Bacteroidetes
4603	4603	NODE_44982_length_1449_cov_5.112626	1449	2	chromosome.Bacteroidetes
4611	4611	NODE_93343_length_742_cov_1.320233	742	8	unclassified.unclassified
4613	4613	NODE_16629_length_3613_cov_2.826869	3613	8	chromosome.Firmicutes
4615	4615	NODE_146129_length_512_cov_1.663020	512	23	unclassified.unclassified
4620	4620	NODE_59484_length_1115_cov_1.916038	1115	8	chromosome.unclassified
4627	4627	NODE_116532_length_615_cov_1.526786	615	23	unclassified.Firmicutes
4636	4636	NODE_40943_length_1585_cov_4.411111	1585	26	unclassified.unclassified
4641	4641	NODE_54828_length_1205_cov_2.251304	1205	26	plasmid.unclassified
4644	4644	NODE_51551_length_1275_cov_12.373770	1275	26	plasmid.unclassified
4645	4645	NODE_91713_length_753_cov_2.313754	753	13	unclassified.unclassified
4649	4649	NODE_133994_length_549_cov_1.898785	549	8	unclassified.unclassified
4651	4651	NODE_85729_length_800_cov_1.912752	800	23	plasmid.Firmicutes
4656	4656	NODE_17273_length_3491_cov_4.933062	3491	8	chromosome.unclassified
4663	4663	NODE_118567_length_606_cov_2.324864	606	14	unclassified.Spirochaetes
4665	4665	NODE_8375_length_6440_cov_2.553955	6440	23	plasmid.Firmicutes
4670	4670	NODE_127116_length_573_cov_1.650579	573	23	unclassified.Firmicutes
4679	4679	NODE_28452_length_2216_cov_4.602036	2216	2	chromosome.Bacteroidetes
4681	4681	NODE_59646_length_1112_cov_3.092715	1112	27	plasmid.unclassified
4682	4682	NODE_136276_length_542_cov_1.305955	542	23	plasmid.unclassified
4686	4686	NODE_146046_length_512_cov_2.078775	512	2	chromosome.unclassified
4690	4690	NODE_143214_length_520_cov_2.434409	520	1	unclassified.unclassified
4705	4705	NODE_22459_length_2762_cov_2.842261	2762	23	plasmid.unclassified
4708	4708	NODE_27243_length_2307_cov_2.845471	2307	8	unclassified.unclassified
4709	4709	NODE_47668_length_1371_cov_3.276596	1371	8	unclassified.Firmicutes
4716	4716	NODE_110556_length_642_cov_2.103918	642	26	plasmid.Proteobacteria
4718	4718	NODE_24440_length_2548_cov_60.938227	2548	13	unclassified.Proteobacteria
4722	4722	NODE_103504_length_678_cov_2.895666	678	6	chromosome.unclassified
4737	4737	NODE_56814_length_1165_cov_2.611712	1165	13	unclassified.unclassified
4740	4740	NODE_101338_length_691_cov_1.792453	691	13	chromosome.unclassified
4741	4741	NODE_121762_length_593_cov_2.572491	593	27	plasmid.Spirochaetes
4742	4742	NODE_82529_length_827_cov_1.871762	827	26	plasmid.Proteobacteria
4749	4749	NODE_12871_length_4496_cov_4.124522	4496	8	chromosome.Firmicutes
4750	4750	NODE_146108_length_512_cov_1.800875	512	26	plasmid.Proteobacteria
4751	4751	NODE_22722_length_2727_cov_4.120509	2727	23	unclassified.unclassified
4757	4757	NODE_62966_length_1057_cov_1.991018	1057	26	plasmid.unclassified
4761	4761	NODE_47172_length_1384_cov_3.145222	1384	26	unclassified.unclassified
4769	4769	NODE_33409_length_1921_cov_3.073955	1921	8	unclassified.Firmicutes
4770	4770	NODE_17437_length_3465_cov_95.919062	3465	8	unclassified.unclassified
4773	4773	NODE_68983_length_973_cov_2.866013	973	26	unclassified.unclassified
4782	4782	NODE_11972_length_4796_cov_3.480278	4796	13	unclassified.Proteobacteria
4787	4787	NODE_8651_length_6270_cov_3.923733	6270	2	chromosome.Bacteroidetes
4788	4788	NODE_13753_length_4251_cov_3.527407	4251	13	unclassified.unclassified
4797	4797	NODE_104268_length_674_cov_2.148627	674	8	chromosome.Firmicutes
4800	4800	NODE_107694_length_656_cov_1.660566	656	2	plasmid.unclassified
4805	4805	NODE_38847_length_1666_cov_2.319056	1666	13	chromosome.unclassified
4806	4806	NODE_12070_length_4762_cov_3.577863	4762	8	unclassified.Firmicutes
4810	4810	NODE_72639_length_928_cov_2.872852	928	23	plasmid.Firmicutes
4811	4811	NODE_67262_length_995_cov_2.324468	995	13	unclassified.Proteobacteria
4814	4814	NODE_97066_length_717_cov_1.578550	717	14	unclassified.unclassified
4823	4823	NODE_65101_length_1026_cov_2.314109	1026	27	plasmid.unclassified
4834	4834	NODE_93721_length_739_cov_2.058480	739	26	plasmid.Proteobacteria
4841	4841	NODE_123911_length_585_cov_1.728302	585	8	unclassified.unclassified
4849	4849	NODE_117527_length_610_cov_2.544144	610	1	unclassified.unclassified
4852	4852	NODE_78008_length_870_cov_2.009816	870	2	unclassified.unclassified
4857	4857	NODE_26470_length_2368_cov_3.445309	2368	8	unclassified.unclassified
4866	4866	NODE_138029_length_536_cov_1.777547	536	26	plasmid.unclassified
4867	4867	NODE_65751_length_1016_cov_2.647242	1016	5	chromosome.unclassified
4868	4868	NODE_102030_length_687_cov_1.746835	687	26	plasmid.Proteobacteria
4871	4871	NODE_127552_length_571_cov_2.393411	571	26	plasmid.Proteobacteria
4874	4874	NODE_86787_length_791_cov_1.169837	791	8	chromosome.unclassified
4878	4878	NODE_136517_length_541_cov_1.563786	541	19	plasmid.unclassified
4885	4885	NODE_54632_length_1208_cov_8.292281	1208	8	chromosome.Firmicutes
4892	4892	NODE_77054_length_880_cov_1.903030	880	14	unclassified.unclassified
4894	4894	NODE_312_length_80489_cov_15.622398	80489	2	chromosome.Bacteroidetes
4895	4895	NODE_127159_length_573_cov_1.451737	573	19	unclassified.unclassified
4902	4902	NODE_31417_length_2029_cov_4.904255	2029	26	plasmid.unclassified
4909	4909	NODE_17482_length_3455_cov_29.819706	3455	26	plasmid.Proteobacteria
4916	4916	NODE_81565_length_836_cov_1.334187	836	13	unclassified.Proteobacteria
4924	4924	NODE_137331_length_538_cov_2.163561	538	8	chromosome.unclassified
4926	4926	NODE_63090_length_1055_cov_1.974000	1055	26	plasmid.unclassified
4929	4929	NODE_18492_length_3282_cov_7.877905	3282	26	unclassified.Proteobacteria
4937	4937	NODE_53205_length_1238_cov_5.000845	1238	26	unclassified.Proteobacteria
4942	4942	NODE_108760_length_651_cov_1.384228	651	13	unclassified.Proteobacteria
4947	4947	NODE_86774_length_791_cov_1.548913	791	8	chromosome.unclassified
4953	4953	NODE_81744_length_834_cov_2.097561	834	8	unclassified.unclassified
4957	4957	NODE_111169_length_639_cov_2.304795	639	18	plasmid.unclassified
4963	4963	NODE_124902_length_581_cov_1.939163	581	8	unclassified.unclassified
4988	4988	NODE_112151_length_635_cov_1.415517	635	23	unclassified.unclassified
4991	4991	NODE_40576_length_1600_cov_2.469903	1600	14	chromosome.unclassified
5012	5012	NODE_91825_length_752_cov_2.695839	752	23	plasmid.Firmicutes
5018	5018	NODE_112707_length_632_cov_1.887348	632	8	unclassified.Firmicutes
5019	5019	NODE_68161_length_983_cov_10.681034	983	2	chromosome.unclassified
5021	5021	NODE_75069_length_901_cov_1.294326	901	23	unclassified.Firmicutes
5022	5022	NODE_42900_length_1518_cov_2.591251	1518	8	chromosome.Firmicutes
5023	5023	NODE_31509_length_2024_cov_2.530726	2024	26	plasmid.Proteobacteria
5028	5028	NODE_80195_length_848_cov_7.192938	848	23	plasmid.Firmicutes
5036	5036	NODE_44413_length_1469_cov_2.001414	1469	26	plasmid.Proteobacteria
5037	5037	NODE_107511_length_657_cov_1.574751	657	26	unclassified.unclassified
5041	5041	NODE_13179_length_4406_cov_3.636635	4406	14	chromosome.unclassified
5044	5044	NODE_4351_length_11549_cov_7.257787	11549	2	chromosome.unclassified
5053	5053	NODE_121768_length_593_cov_2.472119	593	2	plasmid.unclassified
5055	5055	NODE_14139_length_4143_cov_37.084393	4143	8	unclassified.unclassified
5060	5060	NODE_104782_length_671_cov_2.313312	671	8	unclassified.unclassified
5071	5071	NODE_29155_length_2170_cov_12.628369	2170	2	chromosome.unclassified
5074	5074	NODE_112350_length_634_cov_1.409326	634	2	unclassified.unclassified
5081	5081	NODE_83606_length_818_cov_1.242464	818	2	unclassified.unclassified
5097	5097	NODE_90783_length_760_cov_1.743262	760	26	plasmid.unclassified
5099	5099	NODE_41473_length_1567_cov_3.041667	1567	26	unclassified.unclassified
5107	5107	NODE_107653_length_656_cov_1.985025	656	2	unclassified.unclassified
5110	5110	NODE_127898_length_570_cov_1.844660	570	26	plasmid.Proteobacteria
5111	5111	NODE_94162_length_736_cov_1.942731	736	26	unclassified.unclassified
5114	5114	NODE_77450_length_876_cov_1.868453	876	5	chromosome.unclassified
5120	5120	NODE_2876_length_16260_cov_40.991854	16260	13	chromosome.Proteobacteria
5125	5125	NODE_97441_length_714_cov_4.321700	714	1	chromosome.unclassified
5135	5135	NODE_28794_length_2194_cov_4.451613	2194	8	plasmid.unclassified
5137	5137	NODE_58449_length_1133_cov_3.079777	1133	23	unclassified.Firmicutes
5139	5139	NODE_71854_length_938_cov_2.151755	938	25	unclassified.unclassified
5143	5143	NODE_45977_length_1420_cov_2.435165	1420	8	unclassified.unclassified
5155	5155	NODE_69670_length_964_cov_2.145215	964	23	plasmid.Firmicutes
5165	5165	NODE_107089_length_659_cov_1.733444	659	23	plasmid.unclassified
5178	5178	NODE_45482_length_1435_cov_2.476812	1435	11	unclassified.unclassified
5180	5180	NODE_24252_length_2565_cov_3.933865	2565	2	chromosome.Bacteroidetes
5184	5184	NODE_34821_length_1848_cov_2.142220	1848	2	chromosome.unclassified
5186	5186	NODE_142310_length_523_cov_1.899573	523	25	plasmid.unclassified
5190	5190	NODE_32678_length_1959_cov_4.806723	1959	2	unclassified.unclassified
5196	5196	NODE_86101_length_797_cov_1.739892	797	26	unclassified.Proteobacteria
5198	5198	NODE_82810_length_824_cov_3.211964	824	11	unclassified.unclassified
5200	5200	NODE_42356_length_1536_cov_7.224848	1536	13	unclassified.unclassified
5204	5204	NODE_80148_length_849_cov_1.998741	849	23	plasmid.Firmicutes
5209	5209	NODE_49351_length_1328_cov_2.124902	1328	13	chromosome.Proteobacteria
5210	5210	NODE_75822_length_893_cov_1.835322	893	8	unclassified.unclassified
5213	5213	NODE_55214_length_1197_cov_2.955342	1197	8	chromosome.Firmicutes
5215	5215	NODE_10385_length_5372_cov_4.123002	5372	8	chromosome.Firmicutes
5227	5227	NODE_144712_length_516_cov_1.596529	516	14	unclassified.unclassified
5233	5233	NODE_142260_length_523_cov_2.232906	523	6	unclassified.unclassified
5241	5241	NODE_46940_length_1391_cov_2.894461	1391	13	chromosome.unclassified
5244	5244	NODE_124375_length_583_cov_2.064394	583	2	unclassified.unclassified
5248	5248	NODE_46319_length_1410_cov_1.856089	1410	14	unclassified.unclassified
5253	5253	NODE_117043_length_613_cov_0.976703	613	27	plasmid.unclassified
5255	5255	NODE_98976_length_705_cov_1.900000	705	26	unclassified.unclassified
5259	5259	NODE_11399_length_5004_cov_3.636088	5004	8	chromosome.Firmicutes
5260	5260	NODE_146481_length_511_cov_1.666667	511	13	chromosome.unclassified
5271	5271	NODE_115096_length_621_cov_2.014134	621	26	plasmid.Proteobacteria
5272	5272	NODE_51380_length_1280_cov_2.187755	1280	26	unclassified.unclassified
5273	5273	NODE_77516_length_875_cov_2.674390	875	26	plasmid.Proteobacteria
5274	5274	NODE_127110_length_573_cov_1.654440	573	8	unclassified.unclassified
5279	5279	NODE_101831_length_688_cov_1.951027	688	23	plasmid.Firmicutes
5283	5283	NODE_55107_length_1199_cov_3.694930	1199	2	chromosome.unclassified
5290	5290	NODE_85048_length_806_cov_1.391478	806	0	chromosome.unclassified
5294	5294	NODE_4207_length_11876_cov_35.999154	11876	8	chromosome.Firmicutes
5296	5296	NODE_117285_length_611_cov_3.415468	611	23	plasmid.unclassified
5302	5302	NODE_94015_length_737_cov_1.810850	737	8	chromosome.unclassified
5303	5303	NODE_109214_length_648_cov_2.843170	648	13	unclassified.unclassified
5308	5308	NODE_69830_length_962_cov_1.773980	962	2	chromosome.unclassified
5311	5311	NODE_138451_length_535_cov_1.231250	535	26	plasmid.unclassified
5312	5312	NODE_1041_length_37239_cov_30.893503	37239	8	chromosome.Firmicutes
5316	5316	NODE_32236_length_1983_cov_2.414419	1983	8	unclassified.Firmicutes
5319	5319	NODE_24754_length_2519_cov_4.585227	2519	26	plasmid.Proteobacteria
5320	5320	NODE_144654_length_516_cov_1.809111	516	8	chromosome.unclassified
5321	5321	NODE_106929_length_660_cov_1.570248	660	23	plasmid.Firmicutes
5322	5322	NODE_54839_length_1205_cov_1.925217	1205	14	chromosome.unclassified
5340	5340	NODE_9333_length_5886_cov_3.926599	5886	23	unclassified.unclassified
5345	5345	NODE_11500_length_4958_cov_6.925964	4958	2	chromosome.unclassified
5349	5349	NODE_124065_length_584_cov_2.514178	584	14	chromosome.unclassified
5350	5350	NODE_132228_length_555_cov_1.710000	555	26	unclassified.unclassified
5352	5352	NODE_12292_length_4687_cov_2.998489	4687	2	chromosome.unclassified
5356	5356	NODE_132052_length_556_cov_1.109780	556	26	plasmid.unclassified
5357	5357	NODE_70995_length_948_cov_2.603583	948	11	chromosome.unclassified
5364	5364	NODE_109847_length_645_cov_3.328814	645	13	unclassified.Proteobacteria
5371	5371	NODE_141395_length_526_cov_1.613588	526	26	unclassified.unclassified
5376	5376	NODE_147546_length_508_cov_1.887417	508	6	unclassified.unclassified
5378	5378	NODE_126408_length_575_cov_23.455769	575	23	plasmid.Firmicutes
5380	5380	NODE_34902_length_1844_cov_3.617663	1844	26	plasmid.unclassified
5382	5382	NODE_22712_length_2728_cov_3.331089	2728	8	chromosome.Firmicutes
5383	5383	NODE_129232_length_565_cov_3.539216	565	27	plasmid.Spirochaetes
5408	5408	NODE_67367_length_994_cov_1.612354	994	8	chromosome.Firmicutes
5412	5412	NODE_91653_length_754_cov_1.223176	754	13	unclassified.Proteobacteria
5418	5418	NODE_73505_length_918_cov_4.304751	918	26	plasmid.unclassified
5420	5420	NODE_6966_length_7594_cov_3.685900	7594	8	chromosome.Firmicutes
5425	5425	NODE_71911_length_937_cov_2.867347	937	2	unclassified.unclassified
5439	5439	NODE_71357_length_944_cov_2.138358	944	8	unclassified.unclassified
5440	5440	NODE_120219_length_600_cov_1.045872	600	26	plasmid.unclassified
5443	5443	NODE_130047_length_563_cov_1.250000	563	26	unclassified.unclassified
5446	5446	NODE_138727_length_534_cov_1.582463	534	23	plasmid.Firmicutes
5450	5450	NODE_74185_length_911_cov_1.292056	911	13	unclassified.unclassified
5451	5451	NODE_43754_length_1490_cov_2.222997	1490	8	unclassified.unclassified
5458	5458	NODE_148025_length_507_cov_1.464602	507	13	chromosome.unclassified
5460	5460	NODE_144356_length_517_cov_1.645022	517	8	unclassified.unclassified
5466	5466	NODE_22903_length_2709_cov_2.910701	2709	8	unclassified.unclassified
5467	5467	NODE_138293_length_535_cov_2.177083	535	26	plasmid.unclassified
5471	5471	NODE_40521_length_1602_cov_2.083387	1602	23	unclassified.unclassified
5474	5474	NODE_143698_length_519_cov_1.579741	519	23	plasmid.unclassified
5475	5475	NODE_91082_length_758_cov_1.485064	758	23	plasmid.Firmicutes
5480	5480	NODE_147418_length_508_cov_3.355408	508	8	chromosome.unclassified
5484	5484	NODE_39651_length_1634_cov_2.819506	1634	26	unclassified.unclassified
5486	5486	NODE_125557_length_579_cov_1.450382	579	2	chromosome.Bacteroidetes
5487	5487	NODE_120134_length_600_cov_1.631193	600	23	plasmid.Firmicutes
5491	5491	NODE_17024_length_3539_cov_4.828645	3539	26	unclassified.Proteobacteria
5496	5496	NODE_120238_length_599_cov_9.259191	599	6	plasmid.unclassified
5500	5500	NODE_17303_length_3487_cov_3.188520	3487	13	unclassified.Proteobacteria
5507	5507	NODE_78322_length_867_cov_1.871921	867	23	plasmid.Firmicutes
5511	5511	NODE_149364_length_503_cov_2.544643	503	13	unclassified.Proteobacteria
5514	5514	NODE_53428_length_1234_cov_2.096692	1234	8	chromosome.unclassified
5516	5516	NODE_93565_length_740_cov_2.134307	740	23	plasmid.unclassified
5534	5534	NODE_6787_length_7755_cov_7.405065	7755	8	chromosome.Firmicutes
5543	5543	NODE_120069_length_600_cov_2.051376	600	13	chromosome.Proteobacteria
5548	5548	NODE_135173_length_545_cov_2.081633	545	8	unclassified.unclassified
5552	5552	NODE_89746_length_768_cov_1.305750	768	8	unclassified.unclassified
5554	5554	NODE_109626_length_646_cov_4.822335	646	23	plasmid.unclassified
5558	5558	NODE_143395_length_520_cov_1.430108	520	26	unclassified.unclassified
5559	5559	NODE_15528_length_3828_cov_3.508879	3828	2	chromosome.Bacteroidetes
5560	5560	NODE_22798_length_2720_cov_3.837899	2720	2	chromosome.unclassified
5561	5561	NODE_87046_length_788_cov_13.916780	788	13	chromosome.unclassified
5563	5563	NODE_83153_length_821_cov_3.915144	821	14	chromosome.unclassified
5565	5565	NODE_22218_length_2787_cov_3.385066	2787	1	chromosome.unclassified
5566	5566	NODE_123003_length_588_cov_36.285178	588	26	plasmid.unclassified
5569	5569	NODE_4749_length_10646_cov_24.449627	10646	13	chromosome.Proteobacteria
5571	5571	NODE_82454_length_828_cov_1.160414	828	8	chromosome.Firmicutes
5572	5572	NODE_110545_length_642_cov_2.182283	642	8	chromosome.Firmicutes
5583	5583	NODE_72306_length_932_cov_3.379704	932	13	chromosome.unclassified
5586	5586	NODE_97282_length_715_cov_3.310606	715	13	unclassified.Proteobacteria
5593	5593	NODE_89683_length_768_cov_2.217391	768	21	unclassified.unclassified
5597	5597	NODE_55412_length_1193_cov_2.398946	1193	8	chromosome.unclassified
5600	5600	NODE_72926_length_925_cov_2.029885	925	8	chromosome.unclassified
5601	5601	NODE_36692_length_1759_cov_3.393779	1759	1	chromosome.unclassified
5602	5602	NODE_104335_length_674_cov_1.534733	674	26	unclassified.unclassified
5603	5603	NODE_144129_length_518_cov_1.231102	518	12	plasmid.unclassified
5606	5606	NODE_94543_length_733_cov_2.522124	733	26	plasmid.Proteobacteria
5609	5609	NODE_6091_length_8554_cov_60.430051	8554	2	chromosome.Bacteroidetes
5612	5612	NODE_94320_length_735_cov_1.755882	735	11	unclassified.unclassified
5617	5617	NODE_2217_length_20466_cov_13.307138	20466	13	chromosome.unclassified
5621	5621	NODE_53525_length_1232_cov_2.417162	1232	2	chromosome.unclassified
5625	5625	NODE_124633_length_582_cov_2.163188	582	8	unclassified.unclassified
5630	5630	NODE_135115_length_545_cov_2.657143	545	2	chromosome.unclassified
5635	5635	NODE_112141_length_635_cov_1.474138	635	26	plasmid.Proteobacteria
5645	5645	NODE_150343_length_501_cov_1.491031	501	23	plasmid.Firmicutes
5650	5650	NODE_114190_length_625_cov_2.331579	625	23	plasmid.Firmicutes
5651	5651	NODE_114441_length_624_cov_1.929701	624	27	unclassified.Spirochaetes
5656	5656	NODE_9979_length_5548_cov_4.776443	5548	2	chromosome.Bacteroidetes
5662	5662	NODE_120467_length_599_cov_1.340074	599	13	unclassified.unclassified
5670	5670	NODE_131935_length_556_cov_1.706587	556	26	plasmid.Proteobacteria
5673	5673	NODE_140033_length_530_cov_1.549474	530	2	unclassified.unclassified
5677	5677	NODE_45914_length_1422_cov_2.359181	1422	26	unclassified.unclassified
5678	5678	NODE_44896_length_1453_cov_1.351216	1453	26	unclassified.unclassified
5682	5682	NODE_85250_length_804_cov_2.029372	804	23	plasmid.unclassified
5683	5683	NODE_138396_length_535_cov_1.550000	535	22	unclassified.unclassified
5690	5690	NODE_123200_length_588_cov_1.414634	588	2	unclassified.unclassified
5694	5694	NODE_28616_length_2206_cov_3.219898	2206	2	unclassified.unclassified
5698	5698	NODE_58338_length_1136_cov_1.377428	1136	23	plasmid.Firmicutes
5700	5700	NODE_138368_length_535_cov_1.691667	535	2	unclassified.unclassified
5703	5703	NODE_89241_length_771_cov_43.393855	771	23	unclassified.unclassified
5704	5704	NODE_63045_length_1055_cov_142.829000	1055	13	chromosome.unclassified
5706	5706	NODE_100132_length_698_cov_1.920684	698	26	plasmid.Proteobacteria
5715	5715	NODE_28727_length_2198_cov_1.901540	2198	8	chromosome.Firmicutes
5719	5719	NODE_118114_length_608_cov_1.886076	608	23	plasmid.unclassified
5721	5721	NODE_118243_length_608_cov_1.025316	608	14	unclassified.unclassified
5723	5723	NODE_112783_length_632_cov_1.443674	632	23	plasmid.unclassified
5727	5727	NODE_79761_length_852_cov_4.130489	852	26	plasmid.Proteobacteria
5728	5728	NODE_19210_length_3171_cov_20.147946	3171	2	chromosome.Bacteroidetes
5730	5730	NODE_139282_length_532_cov_1.792453	532	2	unclassified.unclassified
5733	5733	NODE_28133_length_2240_cov_2.890160	2240	2	chromosome.unclassified
5735	5735	NODE_10713_length_5256_cov_4.021342	5256	2	chromosome.unclassified
5742	5742	NODE_69826_length_962_cov_1.885336	962	8	chromosome.unclassified
5747	5747	NODE_43188_length_1508_cov_3.754301	1508	26	unclassified.unclassified
5748	5748	NODE_50197_length_1307_cov_3.392173	1307	23	unclassified.unclassified
5751	5751	NODE_74738_length_904_cov_4.870436	904	26	unclassified.unclassified
5764	5764	NODE_3549_length_13755_cov_4.857664	13755	8	chromosome.unclassified
5769	5769	NODE_81311_length_838_cov_1.733078	838	23	plasmid.Firmicutes
5776	5776	NODE_25499_length_2451_cov_3.958681	2451	1	unclassified.unclassified
5787	5787	NODE_8404_length_6420_cov_4.338727	6420	13	chromosome.unclassified
5788	5788	NODE_52537_length_1253_cov_2.536728	1253	14	unclassified.unclassified
5791	5791	NODE_45336_length_1439_cov_2.265173	1439	8	unclassified.Firmicutes
5792	5792	NODE_24394_length_2554_cov_3.114046	2554	23	plasmid.Firmicutes
5802	5802	NODE_107716_length_656_cov_1.509151	656	13	unclassified.Proteobacteria
5806	5806	NODE_124849_length_581_cov_2.304183	581	26	plasmid.unclassified
5818	5818	NODE_138298_length_535_cov_2.162500	535	25	plasmid.unclassified
5819	5819	NODE_88266_length_779_cov_1.837017	779	14	chromosome.unclassified
5821	5821	NODE_147492_length_508_cov_2.245033	508	23	plasmid.Firmicutes
5825	5825	NODE_42244_length_1541_cov_1.825707	1541	2	chromosome.unclassified
5834	5834	NODE_125865_length_578_cov_1.271511	578	23	plasmid.unclassified
5836	5836	NODE_46054_length_1417_cov_6.915565	1417	2	chromosome.unclassified
5838	5838	NODE_8109_length_6637_cov_6.010635	6637	2	chromosome.Bacteroidetes
5841	5841	NODE_12872_length_4496_cov_3.662914	4496	8	chromosome.unclassified
5843	5843	NODE_33705_length_1905_cov_26.189730	1905	19	unclassified.unclassified
5855	5855	NODE_100387_length_696_cov_3.843994	696	26	plasmid.Proteobacteria
5857	5857	NODE_91799_length_752_cov_6.991392	752	2	unclassified.unclassified
5858	5858	NODE_11795_length_4856_cov_2.905020	4856	23	unclassified.Firmicutes
5863	5863	NODE_68798_length_976_cov_1.671010	976	8	unclassified.unclassified
5864	5864	NODE_4707_length_10741_cov_6.155250	10741	8	chromosome.Firmicutes
5867	5867	NODE_64925_length_1028_cov_8.829394	1028	2	chromosome.unclassified
5877	5877	NODE_143432_length_520_cov_1.225806	520	6	unclassified.unclassified
5883	5883	NODE_142160_length_524_cov_1.012793	524	0	unclassified.unclassified
5884	5884	NODE_110571_length_642_cov_1.942078	642	8	chromosome.unclassified
5885	5885	NODE_116780_length_614_cov_1.472272	614	13	chromosome.unclassified
5893	5893	NODE_61494_length_1081_cov_2.192982	1081	26	unclassified.unclassified
5903	5903	NODE_77803_length_872_cov_2.325581	872	13	chromosome.unclassified
5908	5908	NODE_120495_length_599_cov_1.047794	599	26	unclassified.unclassified
5910	5910	NODE_45025_length_1448_cov_3.488155	1448	8	unclassified.unclassified
5918	5918	NODE_94310_length_735_cov_1.916176	735	8	unclassified.unclassified
5920	5920	NODE_79959_length_851_cov_1.639447	851	26	plasmid.Proteobacteria
5922	5922	NODE_94647_length_733_cov_1.091445	733	26	unclassified.unclassified
5927	5927	NODE_80484_length_846_cov_1.654867	846	2	chromosome.Bacteroidetes
5936	5936	NODE_48609_length_1347_cov_2.233746	1347	16	chromosome.unclassified
5938	5938	NODE_27325_length_2300_cov_3.337639	2300	2	unclassified.unclassified
5941	5941	NODE_117543_length_610_cov_2.293694	610	13	chromosome.unclassified
5945	5945	NODE_81814_length_833_cov_3.525707	833	11	unclassified.unclassified
5956	5956	NODE_134070_length_549_cov_1.520243	549	26	plasmid.unclassified
5961	5961	NODE_115709_length_618_cov_3.037300	618	2	unclassified.unclassified
5962	5962	NODE_19197_length_3173_cov_3.937781	3173	8	chromosome.Firmicutes
5967	5967	NODE_14192_length_4131_cov_3.093965	4131	13	chromosome.Proteobacteria
5969	5969	NODE_45933_length_1421_cov_4.183748	1421	26	plasmid.Proteobacteria
5973	5973	NODE_114124_length_625_cov_128.608772	625	23	unclassified.unclassified
5975	5975	NODE_63517_length_1049_cov_2.006036	1049	23	unclassified.unclassified
5982	5982	NODE_43272_length_1505_cov_10.375862	1505	26	plasmid.unclassified
5990	5990	NODE_14029_length_4173_cov_2.966246	4173	1	chromosome.unclassified
5993	5993	NODE_68321_length_981_cov_3.338013	981	2	chromosome.unclassified
5995	5995	NODE_4294_length_11681_cov_11.185618	11681	2	chromosome.Bacteroidetes
6005	6005	NODE_14931_length_3956_cov_124.708280	3956	2	unclassified.unclassified
6009	6009	NODE_130549_length_561_cov_1.501976	561	15	unclassified.unclassified
6012	6012	NODE_113165_length_630_cov_1.695652	630	8	chromosome.unclassified
6027	6027	NODE_95310_length_728_cov_2.540862	728	25	plasmid.unclassified
6028	6028	NODE_57187_length_1158_cov_2.456029	1158	14	chromosome.unclassified
6029	6029	NODE_119578_length_602_cov_2.257770	602	23	plasmid.unclassified
6033	6033	NODE_14713_length_4010_cov_3.309987	4010	13	chromosome.unclassified
6038	6038	NODE_122167_length_592_cov_1.415270	592	27	plasmid.unclassified
6040	6040	NODE_66272_length_1009_cov_2.561845	1009	2	unclassified.unclassified
6048	6048	NODE_96152_length_723_cov_1.366766	723	23	unclassified.Firmicutes
6049	6049	NODE_5398_length_9540_cov_3.791249	9540	23	unclassified.unclassified
6053	6053	NODE_13338_length_4361_cov_2.995123	4361	23	unclassified.unclassified
6064	6064	NODE_992_length_38471_cov_12.075672	38471	8	chromosome.Firmicutes
6065	6065	NODE_90069_length_765_cov_2.253521	765	18	plasmid.unclassified
6066	6066	NODE_51381_length_1280_cov_2.110204	1280	2	unclassified.unclassified
6069	6069	NODE_140032_length_530_cov_1.549474	530	2	unclassified.unclassified
6070	6070	NODE_8185_length_6580_cov_23.719080	6580	8	chromosome.Firmicutes
6071	6071	NODE_149440_length_503_cov_1.975446	503	26	plasmid.unclassified
6078	6078	NODE_140323_length_529_cov_1.632911	529	8	chromosome.unclassified
6080	6080	NODE_38978_length_1661_cov_1.887920	1661	23	plasmid.Firmicutes
6081	6081	NODE_95010_length_730_cov_2.674074	730	13	chromosome.Proteobacteria
6085	6085	NODE_8824_length_6177_cov_4.392682	6177	2	chromosome.Bacteroidetes
6088	6088	NODE_100516_length_696_cov_1.257410	696	8	unclassified.unclassified
6091	6091	NODE_77513_length_875_cov_2.697561	875	23	unclassified.Firmicutes
6095	6095	NODE_114941_length_622_cov_1.507937	622	23	plasmid.unclassified
6108	6108	NODE_107616_length_656_cov_2.374376	656	8	chromosome.unclassified
6110	6110	NODE_19259_length_3164_cov_4.033451	3164	8	chromosome.Firmicutes
6111	6111	NODE_57401_length_1154_cov_2.344859	1154	8	chromosome.Firmicutes
6114	6114	NODE_36963_length_1745_cov_3.306509	1745	14	chromosome.unclassified
6115	6115	NODE_83886_length_815_cov_2.252632	815	8	unclassified.unclassified
6117	6117	NODE_146721_length_510_cov_2.714286	510	2	chromosome.unclassified
6119	6119	NODE_115003_length_621_cov_8.779152	621	26	plasmid.Proteobacteria
6122	6122	NODE_144117_length_518_cov_1.293737	518	26	plasmid.Proteobacteria
6127	6127	NODE_146886_length_510_cov_1.595604	510	19	plasmid.unclassified
6132	6132	NODE_67069_length_998_cov_2.060445	998	23	plasmid.unclassified
6133	6133	NODE_19101_length_3190_cov_3.286124	3190	13	chromosome.Proteobacteria
6134	6134	NODE_105407_length_668_cov_1.859706	668	25	plasmid.unclassified
6144	6144	NODE_26102_length_2398_cov_3.328638	2398	19	unclassified.Bacteroidetes
6147	6147	NODE_62309_length_1067_cov_2.622530	1067	2	chromosome.unclassified
6150	6150	NODE_73585_length_917_cov_7.176334	917	23	plasmid.Firmicutes
6151	6151	NODE_75620_length_895_cov_1.922619	895	23	unclassified.Firmicutes
6160	6160	NODE_100285_length_697_cov_2.168224	697	2	unclassified.unclassified
6164	6164	NODE_45808_length_1425_cov_2.977372	1425	2	chromosome.unclassified
6165	6165	NODE_7530_length_7093_cov_44.490196	7093	2	chromosome.unclassified
6171	6171	NODE_66996_length_999_cov_2.085805	999	26	plasmid.Proteobacteria
6182	6182	NODE_55819_length_1184_cov_20.682019	1184	8	unclassified.unclassified
6190	6190	NODE_76442_length_886_cov_2.515042	886	8	chromosome.unclassified
6195	6195	NODE_70977_length_948_cov_3.421053	948	1	chromosome.unclassified
6196	6196	NODE_69314_length_969_cov_2.036105	969	14	chromosome.unclassified
6199	6199	NODE_39270_length_1649_cov_3.530113	1649	13	unclassified.Proteobacteria
6202	6202	NODE_99310_length_703_cov_2.050926	703	2	unclassified.unclassified
6213	6213	NODE_77311_length_877_cov_3.143552	877	26	plasmid.Proteobacteria
6217	6217	NODE_44734_length_1458_cov_2.387741	1458	8	chromosome.Firmicutes
6220	6220	NODE_55778_length_1185_cov_3.301770	1185	8	chromosome.unclassified
6225	6225	NODE_39589_length_1637_cov_1.970923	1637	13	unclassified.Proteobacteria
6227	6227	NODE_80041_length_850_cov_2.031447	850	2	unclassified.unclassified
6228	6228	NODE_11704_length_4885_cov_3.457143	4885	8	chromosome.Firmicutes
6233	6233	NODE_17466_length_3458_cov_4.253306	3458	2	chromosome.Bacteroidetes
6237	6237	NODE_24036_length_2585_cov_3.607905	2585	8	unclassified.unclassified
6244	6244	NODE_85826_length_799_cov_2.159946	799	8	unclassified.Firmicutes
6249	6249	NODE_40967_length_1585_cov_1.671242	1585	23	unclassified.Firmicutes
6256	6256	NODE_111958_length_636_cov_1.306368	636	14	plasmid.unclassified
6257	6257	NODE_140011_length_530_cov_1.600000	530	12	unclassified.unclassified
6258	6258	NODE_112835_length_631_cov_3.625000	631	26	plasmid.Proteobacteria
6260	6260	NODE_45639_length_1431_cov_2.123547	1431	13	unclassified.Proteobacteria
6261	6261	NODE_128028_length_570_cov_1.108738	570	2	unclassified.unclassified
6262	6262	NODE_140533_length_528_cov_2.978858	528	23	unclassified.unclassified
6267	6267	NODE_43710_length_1491_cov_3.004178	1491	26	plasmid.unclassified
6268	6268	NODE_42753_length_1523_cov_2.993869	1523	26	unclassified.unclassified
6279	6279	NODE_8284_length_6503_cov_13.828939	6503	23	unclassified.unclassified
6289	6289	NODE_44414_length_1469_cov_1.948373	1469	26	plasmid.unclassified
6290	6290	NODE_130268_length_562_cov_1.631164	562	14	chromosome.unclassified
6294	6294	NODE_49112_length_1334_cov_2.368256	1334	23	plasmid.unclassified
6303	6303	NODE_35813_length_1798_cov_2.597820	1798	13	unclassified.Proteobacteria
6307	6307	NODE_100911_length_693_cov_3.167712	693	19	unclassified.Bacteroidetes
6314	6314	NODE_98947_length_705_cov_2.212308	705	2	chromosome.unclassified
6316	6316	NODE_144555_length_516_cov_2.388286	516	26	unclassified.Proteobacteria
6331	6331	NODE_38464_length_1681_cov_3.942804	1681	11	chromosome.unclassified
6332	6332	NODE_75766_length_893_cov_3.293556	893	26	unclassified.unclassified
6333	6333	NODE_95973_length_724_cov_1.840060	724	26	plasmid.Proteobacteria
6335	6335	NODE_16508_length_3637_cov_3.078448	3637	8	unclassified.unclassified
6336	6336	NODE_41968_length_1550_cov_2.864214	1550	19	plasmid.unclassified
6338	6338	NODE_75736_length_894_cov_1.580453	894	23	unclassified.Firmicutes
6347	6347	NODE_41648_length_1561_cov_2.361222	1561	8	unclassified.unclassified
6356	6356	NODE_94935_length_731_cov_1.686391	731	2	unclassified.unclassified
6359	6359	NODE_88934_length_774_cov_1.737135	774	23	plasmid.Firmicutes
6365	6365	NODE_131210_length_558_cov_3.721670	558	8	unclassified.unclassified
6369	6369	NODE_29989_length_2116_cov_2.530810	2116	14	chromosome.unclassified
6378	6378	NODE_35678_length_1805_cov_2.540571	1805	18	plasmid.unclassified
6380	6380	NODE_144226_length_517_cov_2.673160	517	2	chromosome.unclassified
6390	6390	NODE_67603_length_990_cov_3.403209	990	26	plasmid.Proteobacteria
6396	6396	NODE_71291_length_945_cov_1.698876	945	1	chromosome.unclassified
6400	6400	NODE_58004_length_1142_cov_3.071757	1142	8	chromosome.Firmicutes
6409	6409	NODE_143920_length_518_cov_2.144708	518	8	unclassified.Firmicutes
6412	6412	NODE_141019_length_527_cov_1.733051	527	23	unclassified.Firmicutes
6415	6415	NODE_103795_length_677_cov_1.604502	677	2	unclassified.unclassified
6419	6419	NODE_54879_length_1204_cov_2.062663	1204	8	unclassified.unclassified
6428	6428	NODE_36697_length_1759_cov_2.985915	1759	22	plasmid.DeinococcusThermus
6430	6430	NODE_137174_length_539_cov_1.373967	539	26	plasmid.unclassified
6437	6437	NODE_76053_length_890_cov_3.353293	890	27	unclassified.unclassified
6440	6440	NODE_58697_length_1129_cov_1.972998	1129	26	unclassified.unclassified
6446	6446	NODE_88667_length_776_cov_1.804438	776	26	unclassified.unclassified
6453	6453	NODE_32517_length_1967_cov_3.606172	1967	8	chromosome.unclassified
6454	6454	NODE_91476_length_755_cov_1.728571	755	23	plasmid.Firmicutes
6457	6457	NODE_120555_length_598_cov_2.388582	598	23	unclassified.Firmicutes
6463	6463	NODE_122751_length_589_cov_36.473783	589	26	unclassified.unclassified
6467	6467	NODE_39747_length_1630_cov_2.718095	1630	26	plasmid.unclassified
6469	6469	NODE_28104_length_2242_cov_2.732968	2242	14	chromosome.unclassified
6471	6471	NODE_12813_length_4513_cov_3.413414	4513	8	chromosome.Firmicutes
6473	6473	NODE_26220_length_2388_cov_3.192885	2388	19	unclassified.unclassified
6486	6486	NODE_68906_length_974_cov_2.791077	974	26	plasmid.unclassified
6487	6487	NODE_60477_length_1098_cov_3.594439	1098	2	chromosome.Bacteroidetes
6493	6493	NODE_130424_length_561_cov_2.252964	561	13	unclassified.unclassified
6498	6498	NODE_104599_length_672_cov_3.215559	672	2	unclassified.unclassified
6499	6499	NODE_36126_length_1784_cov_3.787160	1784	2	chromosome.unclassified
6508	6508	NODE_9581_length_5760_cov_3.330061	5760	23	plasmid.Firmicutes
6511	6511	NODE_50425_length_1301_cov_3.808989	1301	7	unclassified.unclassified
6512	6512	NODE_133545_length_551_cov_1.135081	551	12	unclassified.unclassified
6514	6514	NODE_118048_length_608_cov_2.325497	608	13	unclassified.Proteobacteria
6517	6517	NODE_1373_length_30132_cov_57.048509	30132	13	chromosome.Proteobacteria
6518	6518	NODE_73065_length_923_cov_2.843318	923	6	unclassified.unclassified
6520	6520	NODE_119307_length_603_cov_2.432482	603	13	chromosome.unclassified
6523	6523	NODE_1661_length_25804_cov_11.164472	25804	16	chromosome.unclassified
6525	6525	NODE_138924_length_533_cov_2.025105	533	23	plasmid.Firmicutes
6527	6527	NODE_18535_length_3275_cov_5.136335	3275	11	chromosome.unclassified
6532	6532	NODE_119064_length_604_cov_2.349727	604	19	plasmid.unclassified
6554	6554	NODE_100819_length_694_cov_1.782473	694	8	plasmid.unclassified
6556	6556	NODE_128704_length_567_cov_2.597656	567	23	plasmid.Firmicutes
6562	6562	NODE_137099_length_539_cov_1.766529	539	23	plasmid.unclassified
6565	6565	NODE_138019_length_536_cov_1.808732	536	2	unclassified.unclassified
6573	6573	NODE_105646_length_667_cov_1.509804	667	1	unclassified.unclassified
6574	6574	NODE_125025_length_581_cov_1.264259	581	23	unclassified.unclassified
6577	6577	NODE_66231_length_1010_cov_1.529843	1010	8	chromosome.unclassified
6581	6581	NODE_57265_length_1157_cov_1.462795	1157	23	unclassified.Firmicutes
6583	6583	NODE_115809_length_618_cov_1.825933	618	8	chromosome.unclassified
6590	6590	NODE_108338_length_653_cov_1.270903	653	2	chromosome.unclassified
6593	6593	NODE_74718_length_905_cov_1.403529	905	23	plasmid.unclassified
6594	6594	NODE_100005_length_699_cov_1.437888	699	2	unclassified.unclassified
6603	6603	NODE_96996_length_717_cov_2.439577	717	19	plasmid.unclassified
6609	6609	NODE_61120_length_1087_cov_3.877907	1087	13	unclassified.Proteobacteria
6611	6611	NODE_141037_length_527_cov_1.610169	527	23	plasmid.unclassified
6614	6614	NODE_57295_length_1156_cov_2.744777	1156	26	plasmid.unclassified
6615	6615	NODE_5499_length_9380_cov_30.034102	9380	8	chromosome.unclassified
6624	6624	NODE_117852_length_609_cov_1.861011	609	23	unclassified.Firmicutes
6630	6630	NODE_45544_length_1433_cov_4.432511	1433	1	unclassified.unclassified
6636	6636	NODE_3005_length_15760_cov_78.106781	15760	26	unclassified.Proteobacteria
6639	6639	NODE_123245_length_588_cov_1.015009	588	26	unclassified.unclassified
6644	6644	NODE_105332_length_668_cov_7.880914	668	8	chromosome.unclassified
6654	6654	NODE_23570_length_2634_cov_2.467623	2634	13	chromosome.unclassified
6660	6660	NODE_124741_length_582_cov_1.434535	582	23	plasmid.unclassified
6662	6662	NODE_29867_length_2124_cov_2.581440	2124	8	chromosome.Firmicutes
6663	6663	NODE_16388_length_3661_cov_3.392679	3661	8	chromosome.Firmicutes
6669	6669	NODE_29478_length_2149_cov_5.151862	2149	8	unclassified.unclassified
6671	6671	NODE_99643_length_701_cov_1.778638	701	14	chromosome.unclassified
6675	6675	NODE_146461_length_511_cov_1.813596	511	25	plasmid.unclassified
6676	6676	NODE_72182_length_934_cov_1.729238	934	8	chromosome.unclassified
6688	6688	NODE_81947_length_832_cov_2.579151	832	13	chromosome.Proteobacteria
6694	6694	NODE_111513_length_638_cov_1.303602	638	8	chromosome.unclassified
6695	6695	NODE_1957_length_22779_cov_16.042862	22779	2	chromosome.Bacteroidetes
6697	6697	NODE_8779_length_6198_cov_3.486896	6198	2	chromosome.Bacteroidetes
6704	6704	NODE_39993_length_1620_cov_5.544409	1620	14	unclassified.unclassified
6708	6708	NODE_9580_length_5760_cov_3.373006	5760	8	chromosome.Firmicutes
6718	6718	NODE_20869_length_2945_cov_11.348789	2945	13	unclassified.unclassified
6727	6727	NODE_56069_length_1179_cov_4.563167	1179	8	chromosome.unclassified
6739	6739	NODE_23105_length_2686_cov_3.350817	2686	2	unclassified.unclassified
6750	6750	NODE_138838_length_533_cov_3.071130	533	8	unclassified.unclassified
6752	6752	NODE_22668_length_2734_cov_3.953341	2734	13	unclassified.Proteobacteria
6755	6755	NODE_70737_length_951_cov_2.968750	951	23	unclassified.unclassified
6760	6760	NODE_15349_length_3869_cov_6.237284	3869	2	chromosome.unclassified
6761	6761	NODE_148464_length_506_cov_1.248337	506	23	plasmid.Firmicutes
6767	6767	NODE_68049_length_985_cov_2.167742	985	8	unclassified.Firmicutes
6768	6768	NODE_53684_length_1228_cov_27.009378	1228	26	unclassified.Proteobacteria
6783	6783	NODE_65620_length_1018_cov_2.370717	1018	23	unclassified.Firmicutes
6803	6803	NODE_38764_length_1669_cov_4.192689	1669	23	plasmid.unclassified
6805	6805	NODE_79700_length_853_cov_1.835840	853	26	plasmid.unclassified
6813	6813	NODE_87938_length_781_cov_342.873278	781	0	chromosome.unclassified
6814	6814	NODE_132675_length_553_cov_2.670683	553	25	plasmid.unclassified
6815	6815	NODE_73779_length_915_cov_2.700000	915	23	unclassified.unclassified
6816	6816	NODE_34371_length_1871_cov_3.781388	1871	26	plasmid.Proteobacteria
6817	6817	NODE_64390_length_1036_cov_1.689093	1036	2	chromosome.unclassified
6820	6820	NODE_75095_length_900_cov_3.250888	900	14	chromosome.unclassified
6821	6821	NODE_107202_length_658_cov_2.520730	658	13	plasmid.unclassified
6825	6825	NODE_31534_length_2022_cov_2.637519	2022	14	chromosome.unclassified
6829	6829	NODE_68052_length_985_cov_2.145161	985	23	plasmid.unclassified
6833	6833	NODE_58877_length_1126_cov_1.241830	1126	8	chromosome.Firmicutes
6834	6834	NODE_4822_length_10502_cov_5.636163	10502	8	chromosome.unclassified
6836	6836	NODE_143001_length_521_cov_1.630901	521	1	unclassified.Actinobacteria
[truncated: 148,910 more rows]

## Sheet: Flye
	contig_id	contig_name	contig_length	id	label
[truncated: 1,967 more rows]
