# Supplementary material for: High-Resolution Metagenomics of Human Gut Microbiota Generated by Nanopore and Illumina Hybrid Metagenome Assembly
Source: Front Microbiol. 2022 May 12;13:801587. doi: 10.3389/fmicb.2022.801587 (PMC9134245; doi:10.3389/fmicb.2022.801587)
Supplement: Supplementary file 3 [file Data_Sheet_3.xlsx]

## Sheet: Sheet1
	Genome fraction (%)				Duplication ratio				NGA50				misassemblies				Misassembled contigs length
	MK-hybridSPAdes	MK-metaSPAdes	Mk-Flye	Mk-OPERA	MK-hybridSPAdes	MK-metaSPAdes	Mk-Flye	Mk-OPERA	MK-hybridSPAdes	MK-metaSPAdes	Mk-Flye	Mk-OPERA	MK-hybridSPAdes	MK-metaSPAdes	Mk-Flye	Mk-OPERA	MK-hybridSPAdes	MK-metaSPAdes	Mk-Flye	Mk-OPERA
110-sz-unicycler	99.743	99.374	100	98.696	1.021	1.005	1.034	2.395	267409	201606	4527412	4397264	0	1	0	0	0	189403	0	0
114-SZ-unicycler	99.864	99.163	100	31.861	1.024	1.007	1.031	4.81	700786	291582	5253477	-	0	0	0	7	0	0	0	5410687
118-sz-unicycler	99.12	96.643	85.379	96.986	1.021	1.005	1.047	2.462	141289	33462	175508	146522	0	0	3	1	0	0	627124	274892
158-SZ-unicycler	99.635	98.859	99.928	0.971	1.023	1.037	1.069	158.47	312001	185920	4247522	-	0	0	0	0	0	0	0	0
1-E-unicycler	97.989	96.928	94.511	91.436	1.074	1.04	1.077	2.487	96752	56878	130836	222457	91	51	104	58	4430830	3011275	5209061	5450573
20-h-unicycler	99.599	96.778	99.863	96.453	1.006	1.001	1.015	1.285	346906	144879	2262522	1283406	0	0	2	1	0	0	28182	2266048
274-sz-unicycler	99.626	99.032	99.936	90.51	1.021	1.004	1.032	2.622	553831	356486	4185703	2571554	0	0	0	1	0	0	0	4249617
70-kc-unicycler	87.458	84.058	34.92	97.271	1.058	1.02	1.208	2.463	38520	25304	-	33905	1	0	3	2	751	0	139739	4230
A102-unicycler	98.436	97.582	15.837	96.307	1.003	1.001	1.049	2.087	251374	90824	-	29854	0	0	0	6	0	0	0	127050
A103-unicycler	99.071	98.584	83.25	98.541	1.001	1	1.007	1.051	835157	260972	118296	502575	0	0	4	1	0	0	570789	825049
A104-unicycler	97.509	96.985	97.084	93.531	1.019	1.014	1.057	1.132	30537	20864	70942	176641	33	4	56	32	1329445	151793	3066364	3377300
A105-unicycler	98.681	98.107	99.552	94.544	1.023	1.016	1.061	1.138	48328	22580	657779	173665	8	5	21	26	217340	5397	2935905	3040766
A106-unicycler	97.822	96.708	11.179	97.175	1.035	1.018	1.414	2.267	44826	37701	-	20874	3	5	4	5	321558	190546	97065	103056
A107-unicycler	98.791	97.416	99.863	97.492	1.036	1.013	1.044	2.423	193261	77015	2480577	694463	0	0	1	6	0	0	4320323	1250277
A108-unicycler	99.693	98.33	99.894	91.737	1.06	1.031	1.111	2.504	303782	99977	1987073	3157262	1	2	8	9	3573	30110	2840155	5252508
A110-unicycler	99.501	98.696	100	0.069	1.007	1.002	1.006	1201.91	1446274	237789	6834171	-	1	0	0	0	2247228	0	0	0
A111-unicycler	99.772	98.482	99.996	95.862	1.002	1.001	1.005	1.378	1462955	203131	6152575	5765835	0	0	0	0	0	0	0	0
A112-unicycler	98.755	98.477	99.01	98.314	1.001	1.001	1.013	1.056	385059	217726	3932066	1223388	1	1	2	4	2684	2684	15225	2675527
R4-unicycler	95.517	91.909	97.439	43.243	1.042	1.012	1.08	2.353	41908	24320	73863	-	141	95	194	37	2552527	2124453	3793363	3020434
R5-unicycler	98.979	97.012	100	10.86	1.05	1.014	1.131	9.064	143958	81698	2292142	-	10	0	106	21	31912	0	3939408	702173
101-sz-unicycler	99.228	98.639	99.911	97.467	1.215	1.172	1.076	2.426	177736	135322	1532640	193371	9	8	8	2	979207	160470	4887964	347177
Worst Median Best
