# Supplementary material for: High-Resolution Metagenomics of Human Gut Microbiota Generated by Nanopore and Illumina Hybrid Metagenome Assembly
Source: Front Microbiol. 2022 May 12;13:801587. doi: 10.3389/fmicb.2022.801587 (PMC9134245; doi:10.3389/fmicb.2022.801587)
Supplement: Supplementary file 4 [file Data_Sheet_4.xlsx]

## Sheet: 1
MAGs-ID	datasets	ANI	AQ	Accession	Phylum	Class	Order	Family	Genus	Species
mSPA1	HMP	96.319	0.781413	GCF_000162215	Bacteroidetes	Bacteroidia	Bacteroidales	Bacteroidaceae	Bacteroides	Bacteroides uniformis
mSPA14	HMP	97.1878	0.887737	GCF_000162015	Firmicutes	Clostridia	Clostridiales	Ruminococcaceae	Faecalibacterium	Faecalibacterium prausnitzii
mSPA21	HMP	98.717	0.898763	GCF_000210575	Bacteroidetes	Bacteroidia	Bacteroidales	Rikenellaceae	Alistipes	Alistipes shahii
mSPA36	HMP	99.5071	0.923295	GCF_000154465	Bacteroidetes	Bacteroidia	Bacteroidales	Rikenellaceae	Alistipes	Alistipes putredinis
mSPA38	HMP	98.4672	0.937365	GCF_014287515	Firmicutes	Clostridia	Eubacteriales	Lachnospiraceae	Roseburia	unclassified Roseburia
mSPA40	HMP	99.1051	0.899912	GCF_000307345	Bacteroidetes	Bacteroidia	Bacteroidales	Tannerellaceae	Parabacteroides	Parabacteroides merdae
mSPA44	HMP	97.6636	0.81655	GCF_000174195	Firmicutes	Clostridia	Eubacteriales	Lachnospiraceae	Roseburia	Roseburia inulinivorans
mSPA47	HMP	98.8691	0.931507	GCF_000273465	Bacteroidetes	Bacteroidia	Bacteroidales	Bacteroidaceae	Bacteroides	Bacteroides eggerthii
Op24	HMP	99.7813	0.949033	GCF_000307435	Bacteroidetes	Bacteroidia	Bacteroidales	Tannerellaceae	Parabacteroides	Parabacteroides distasonis
Op3	HMP	98.0528	0.832762	GCF_000154525	Bacteroidetes	Bacteroidia	Bacteroidales	Bacteroidaceae	Bacteroides	Bacteroides stercoris
Op30	HMP	98.0326	0.891156	GCF_000296465	Bacteroidetes	Bacteroidia	Bacteroidales	Porphyromonadaceae	Barnesiella	Barnesiella intestinihominis
Op34	HMP	95.4273	0.727951	GCF_000154205	Bacteroidetes	Bacteroidia	Bacteroidales	Bacteroidaceae	Bacteroides	Bacteroides uniformis
Op35	HMP	98.0822	0.822943	GCF_000273295	Firmicutes	Clostridia	Clostridiales	Lachnospiraceae
Op41	HMP	98.287	0.829268	GCF_000245775	Firmicutes	Negativicutes	Selenomonadales	Veillonellaceae	Megamonas	Megamonas funiformis
Op42	HMP	97.9945	0.91368	GCF_000485735	Proteobacteria	Gammaproteobacteria	Enterobacterales	Enterobacteriaceae	Escherichia	Escherichia coli
Op43	HMP	98.752	0.848894	GCF_000154465	Bacteroidetes	Bacteroidia	Bacteroidales	Rikenellaceae	Alistipes	Alistipes putredinis
hydSPA11	HMP	96.6475	0.892135	GCF_000210735	Firmicutes	Clostridia	Eubacteriales	Oscillospiraceae	Faecalibacterium	Faecalibacterium prausnitzii
hydSPA14	HMP	97.3385	0.809415	GCF_000233955	Bacteroidetes	Bacteroidia	Bacteroidales	Prevotellaceae	Paraprevotella	Paraprevotella clara
hydSPA25	HMP	97.8958	0.759457	GCF_000159975	Firmicutes	Clostridia	Clostridiales	Lachnospiraceae	Blautia
hydSPA29	HMP	98.0571	0.915625	GCF_000153885	Firmicutes	Clostridia	Clostridiales	Lachnospiraceae
hydSPA34	HMP	99.2967	0.966822	GCF_000300955	Proteobacteria	Gammaproteobacteria	Enterobacteriales	Enterobacteriaceae	Klebsiella	Klebsiella pneumoniae
hydSPA36	HMP	98.8355	0.941337	GCF_000311925	Bacteroidetes	Bacteroidia	Bacteroidales	Rikenellaceae
hydSPA38	HMP	98.4382	0.836343	GCF_000297775	Proteobacteria	Betaproteobacteria	Burkholderiales	Alcaligenaceae	Sutterella	Sutterella wadsworthensis
hydSPA43	HMP	99.3649	0.907971	GCF_020736405	Bacteroidetes	Bacteroidia	Bacteroidales	Odoribacteraceae	Odoribacter	Odoribacter splanchnicus
hydSPA46	HMP	98.4798	0.895238	GCF_015097455	Firmicutes	Erysipelotrichia	Erysipelotrichales	Erysipelotrichaceae	Faecalibacillus
hydSPA47	HMP	97.6775	0.909582	GCF_000154385	Firmicutes	Clostridia	Clostridiales	Ruminococcaceae	Faecalibacterium	Faecalibacterium prausnitzii
hydSPA48	HMP	98.5404	0.650702	GCF_000273295	Bacteroidetes	Bacteroidia	Bacteroidales	Bacteroidaceae	Phocaeicola	Phocaeicola vulgatus
hydSPA5	HMP	99.468	0.899844	GCF_000485735	Proteobacteria	Gammaproteobacteria	Enterobacterales	Enterobacteriaceae	Escherichia	Escherichia coli
hydSPA6	HMP	98.3187	0.929134	GCF_902387955	Firmicutes	Clostridia	Eubacteriales	Lachnospiraceae	Roseburia
mSPA15	UMGS	98.3721	0.845785	GCA_900539475	Firmicutes	Clostridia	Eubacteriales	Clostridiaceae	Clostridium	uncultured Clostridium sp.
mSPA46	UMGS	97.687	0.728625	GCA_900550265.1	Bacteroidetes	Bacteroidia	Bacteroidales	Prevotellaceae	Prevotella	uncultured Prevotella sp.
Op31	UMGS	97.1009	0.804688	GCA_900539495.1	Firmicutes	Clostridia	Eubacteriales	Oscillospiraceae	Oscillibacter	uncultured Oscillibacter sp.
Op39	UMGS	97.7522	0.904425	GCA_900545115.1	Firmicutes	Clostridia	Eubacteriales	Oscillospiraceae	Oscillibacter	uncultured Oscillibacter sp.
hydSPA12	UMGS	96.2794	0.60319	GCA_900549835.1	Firmicutes	Clostridia	Eubacteriales			uncultured Eubacteriales bacterium
hydSPA27	UMGS	98.4383	0.823088	GCA_900539875.1	Firmicutes	Clostridia	Eubacteriales	Oscillospiraceae		uncultured Oscillospiraceae bacterium
hydSPA35	UMGS	98.4727	0.936449	GCA_900538595.1	Firmicutes	Clostridia	Eubacteriales	Eubacteriaceae	Eubacterium	uncultured Eubacterium sp.
hydSPA4	UMGS	96.7888	0.696126	GCA_900538985.1	Firmicutes	Clostridia	Eubacteriales			uncultured Eubacteriales bacterium
hydSPA41	UMGS	98.3706	0.91358	GCA_900539485.1	Firmicutes	Clostridia	Eubacteriales			uncultured Eubacteriales bacterium
hydSPA44	UMGS	97.0126	0.888889	GCA_900543625.1	Firmicutes	Clostridia	Eubacteriales			uncultured Eubacteriales bacterium
hydSPA51	UMGS	97.0735	0.851852	GCA_900545695.1	Firmicutes	Clostridia	Eubacteriales	Clostridiaceae	Clostridium	uncultured Clostridium sp.
hydSPA7	UMGS	98.2386	0.916256	GCA_900538955.1	Firmicutes	Clostridia	Eubacteriales			uncultured Eubacteriales bacterium
mSPA20	unknown				Firmicutes
Op1	unknown				Firmicutes
Op2	unknown				Firmicutes
Op26	unknown				Firmicutes
Op29	unknown				Proteobacteria
hydSPA13	unknown				Firmicutes
hydSPA16	unknown				Firmicutes
hydSPA18	unknown				Firmicutes
hydSPA20	unknown				Firmicutes
hydSPA21	unknown				Bacteroidetes
hydSPA22	unknown				Firmicutes
hydSPA3	unknown				Proteobacteria
hydSPA31	unknown				Firmicutes
hydSPA32	unknown				Actinobacteriota
hydSPA39	unknown				Firmicutes
hydSPA50	unknown				Firmicutes
hydSPA8	unknown				Firmicutes
UMGs: unclassified bacterial MAGs
HMP:Human Microbiome Project
HGG: the Human Gastrointestinal Bacteria Genome Collection
unknown MAGs were clustered by GTDB-Tk
